# Supplementary material for: Multiple epigenetic factors co-localize with HMGN proteins in A-compartment chromatin
Source: Epigenetics Chromatin. 2022 Jun 27;15:23. doi: 10.1186/s13072-022-00457-4 (PMC9235084; doi:10.1186/s13072-022-00457-4)
Supplement: Supplementary file 1 — Additional file 1: Excel spreadsheet ChIP–MS raw data for all 16 samples. [file 13072_2022_457_MOESM1_ESM.xlsx]

## Sheet: 1 - WT1 ES N1
Accession	Gene	Description	# Unique Peptides	# Peptides	# PSMs	Abundance: 1	Column1	Column2	Column3	Column4	Column5	Column6	Column7	Column8	Column9	Column10	Column11	Column12	Column13	Column14	Column15	Column16	Column17	Column18	Column19	Column20	Column21	Column22	Column23	Column24	Column25	Column26	Column27	Column28	Column29	Column30	Column31	Column32	Column33	Column34	Column35	Column36	Column37	Column38	Column39	Column40	Column41	Column42	Column43
A3KFX0	Nt5c1a	Cytosolic 5'-nucleotidase 1A	1	1	1	11957.9
Q9DB34	Chmp2a	Charged multivesicular body protein 2a	1	1	2	23955.2
Q9DBL1	Acadsb	Short/branched chain specific acyl-CoA dehydrogenase, mitochondrial	1	1	1	42978.3
Q8VE91	Retreg1d	Reticulophagy regulator 1	1	1	1	43088.6
Q9D2C2	Saal1	Protein SAAL1	1	1	2	60593.4
Q6QNU9	Tlr12	Toll-like receptor 12	1	1	12	79018
Q9Z1J3	Nfs1	Cysteine desulfurase, mitochondrial	1	1	1	85240.6
Q91WR3	Ascc2	Activating signal cointegrator 1 complex subunit 2	1	1	1	88929.1
P52785	Gucy2e	Guanylyl cyclase GC-E	1	1	1	90456.5
Q8C2E7	Washc5	WASH complex subunit 5	1	1	1	90990
Q61160	Fadd	FAS-associated death domain protein	1	1	1	91602.7
O70305	Atxn2	Ataxin-2	1	1	1	92072.7
P34152	Ptk2	Focal adhesion kinase 1	1	1	1	95894.1
Q9D1H8	Mrpl53	39S ribosomal protein L53, mitochondrial	1	1	1	99275.9
Q91YL3	Uckl1	Uridine-cytidine kinase-like 1	1	1	1	100451
Q91VW5	Golga4	Golgin subfamily A member 4	1	1	1	102682
Q91WT8	Rbm47	RNA-binding protein 47	1	1	1	104055
Q9CXR1	Dhrs7	Dehydrogenase/reductase SDR family member 7	1	1	1	106527
P47713	Pla2g4a	Cytosolic phospholipase A2	1	1	1	108857
Q8C4M7	Cenpu	Centromere protein U	1	1	1	109835
Q9QY06	Myo9b	Unconventional myosin-IXb	1	1	1	109890
Q8VIG6	Traip	E3 ubiquitin-protein ligase TRAIP	1	1	1	111091
O35459	Ech1	Delta(3,5)-Delta(2,4)-dienoyl-CoA isomerase, mitochondrial	1	1	1	111544
Q80UV9	Taf1	Transcription initiation factor TFIID subunit 1	1	1	1	113122
O35857	Timm44	Mitochondrial import inner membrane translocase subunit TIM44	1	1	1	113489
Q07417	Acads	Short-chain specific acyl-CoA dehydrogenase, mitochondrial	1	1	2	115572
Q9DAK9	Phpt1	14 kDa phosphohistidine phosphatase	1	1	1	115771
Q62388	Atm	Serine-protein kinase ATM	1	1	2	121539
Q9Z2D7	Mbd4	Methyl-CpG-binding domain protein 4	1	1	1	122084
Q8BMS1	Hadha	Trifunctional enzyme subunit alpha, mitochondrial	2	2	2	122316
Q9R1J0	Nsdhl	Sterol-4-alpha-carboxylate 3-dehydrogenase, decarboxylating	1	1	1	123508
Q80XI3	Eif4g3	Eukaryotic translation initiation factor 4 gamma 3	1	2	2	126070
Q9Z2D1	Mtmr2	Myotubularin-related protein 2	1	1	2	127704
Q8C7X2	Emc1	ER membrane protein complex subunit 1	1	1	1	129169
O35639	Anxa3	Annexin A3	1	1	1	129726
P34914	Ephx2	Bifunctional epoxide hydrolase 2	1	1	1	131665
Q6PAM1	Txlna	Alpha-taxilin	2	2	2	132311
P17427	Ap2a2	AP-2 complex subunit alpha-2	1	1	1	134212
Q8BSP2	Ncaph2	Condensin-2 complex subunit H2	1	1	1	135269
Q9DC50	Crot	Peroxisomal carnitine O-octanoyltransferase	1	1	1	139562
P63143	Kcnab1	Voltage-gated potassium channel subunit beta-1	1	1	1	140249
Q923A2	Spdl1	Protein Spindly	1	1	1	142353
P07091	S100a4	Protein S100-A4	1	1	2	143680
Q8K2M0	Mrpl38	39S ribosomal protein L38, mitochondrial	1	1	2	143805
Q99KU0	Vmp1	Vacuole membrane protein 1	1	1	1	144290
Q9D2R0	Aacs	Acetoacetyl-CoA synthetase	1	1	2	145396
P68181	Prkacb	cAMP-dependent protein kinase catalytic subunit beta	1	1	1	146239
P61161	Actr2	Actin-related protein 2	1	1	1	148420
Q5SWU9	Acaca	Acetyl-CoA carboxylase 1	1	1	1	148436
Q5DTM8	Rnf20	E3 ubiquitin-protein ligase BRE1A	1	1	1	148616
O88895	Hdac3	Histone deacetylase 3	1	1	1	148709
Q3UHU5	Mtcl1	Microtubule cross-linking factor 1	2	2	2	149249
O54833	Csnk2a2	Casein kinase II subunit alpha'	1	1	1	149533
Q6PIJ4	Nfrkb	Nuclear factor related to kappa-B-binding protein	1	1	1	152239
Q6DVA0	Lemd2	LEM domain-containing protein 2	1	1	1	153056
Q60793	Klf4	Krueppel-like factor 4	1	1	1	154100
Q8BRT1	Clasp2	CLIP-associating protein 2	1	1	1	154801
Q497V6	Bahd1	Bromo adjacent homology domain-containing 1 protein	1	1	1	155386
B1AY10	Nfx1	Transcriptional repressor NF-X1	1	1	1	158098
P54728	Rad23b	UV excision repair protein RAD23 homolog B	1	1	1	159077
Q9JLM4	Zmym3	Zinc finger MYM-type protein 3	1	1	1	159338
Q61048	Wbp4	WW domain-binding protein 4	1	1	1	159503
Q8BIF9	Znf787	Zinc finger protein 787	1	1	1	159699
Q9ERA0; Q811S7	Tfcp2; Ubp1	Alpha-globin transcription factor CP2; Upstream-binding protein 1	1	1	1	159850
Q99KD5	Unc45a	Protein unc-45 homolog A	1	1	1	160149
O70201	Birc5	Baculoviral IAP repeat-containing protein 5	2	2	3	162817
Q9CR55	Q9CR55	UPF0547 protein C16orf87 homolog	1	1	1	166952
P58871	Tnks1bp1	182 kDa tankyrase-1-binding protein	1	1	1	167602
Q9Z2D0	Mtmr9	Myotubularin-related protein 9	1	1	1	168892
P62878	Rbx1	E3 ubiquitin-protein ligase RBX1	1	1	1	170406
Q3U5F4	Yrdc	YrdC domain-containing protein, mitochondrial	1	1	1	172086
Q80UP3	Dgkz	Diacylglycerol kinase zeta	1	1	2	172657
P46735	Myo1b	Unconventional myosin-Ib	1	1	1	172777
Q9CQX4	Pclaf	PCNA-associated factor	1	1	1	174922
Q68FG3	Spty2d1	Protein SPT2 homolog	1	1	1	175467
Q9CZ13	Uqcrc1	Cytochrome b-c1 complex subunit 1, mitochondrial	2	2	3	175555
P19426	Nelfe	Negative elongation factor E	1	1	1	176362
Q9ET26	Rnf114	E3 ubiquitin-protein ligase RNF114	1	1	3	177038
O88413	Tulp3	Tubby-related protein 3	1	1	1	177209
Q3URU2	Peg3	Paternally-expressed gene 3 protein	1	1	1	177323
Q7TMF2	Eri1	3'-5' exoribonuclease 1	2	2	2	177780
Q9CYU6	Dph7	Diphthine methyltransferase	1	1	2	178171
Q9WUM4	Coro1c	Coronin-1C	1	1	2	179974
Q8BYY4	Ttc39b	Tetratricopeptide repeat protein 39B	1	1	1	181066
P70444	Bid	BH3-interacting domain death agonist	1	1	1	181825
Q60960; O35345	Kpna1; Kpna6	Importin subunit alpha-5; Importin subunit alpha-7	1	1	2	181926
P46656	Fdx1	Adrenodoxin, mitochondrial	1	1	1	181982
Q8K4B0	Mta1	Metastasis-associated protein MTA1	1	1	1	183651
Q3TW96	Uap1l1	UDP-N-acetylhexosamine pyrophosphorylase-like protein 1	2	2	3	183868
Q8C050	Rps6ka5	Ribosomal protein S6 kinase alpha-5	1	1	1	184957
Q9WU40	Lemd3	Inner nuclear membrane protein Man1	2	2	2	185070
Q62095	Ddx3y	ATP-dependent RNA helicase DDX3Y	1	13	45	186968
Q8C4Y3	Nelfb	Negative elongation factor B	1	1	1	187128
Q8BK72	Mrps27	28S ribosomal protein S27, mitochondrial	1	1	2	187474
Q3UJD6	Usp19	Ubiquitin carboxyl-terminal hydrolase 19	1	1	1	187889
Q8BYH7	Tbc1d17	TBC1 domain family member 17	1	1	1	188684
Q9CPQ5	Cenpq	Centromere protein Q	1	1	1	188993
Q9CQ06	Mrpl24	39S ribosomal protein L24, mitochondrial	2	2	2	191320
Q8CH02	Sugp1	SURP and G-patch domain-containing protein 1	1	1	1	192304
Q8BHC4	Dcakd	Dephospho-CoA kinase domain-containing protein	1	1	2	193061
P26262	Klkb1	Plasma kallikrein	1	1	27	193411
D3YZP9	Ccdc6	Coiled-coil domain-containing protein 6	1	1	1	193417
Q6NWW9	Fndc3b	Fibronectin type III domain-containing protein 3B	1	1	2	193490
O89050	Mkln1	Muskelin	1	1	1	193529
Q6PB44	Ptpn23	Tyrosine-protein phosphatase non-receptor type 23	1	1	1	194299
Q5SUF2	Luc7l3	Luc7-like protein 3	1	1	1	194487
O35739	Klf9	Krueppel-like factor 9	1	1	1	195964
Q3TJM4	Cenpt	Centromere protein T	1	1	2	197392
Q922M7	Q922M7	Ashwin	1	1	2	197730
Q8BJL0	Smarcal1	SWI/SNF-related matrix-associated actin-dependent regulator of chromatin subfamily A-like protein 1	1	1	1	199621
O88561	Slc27a3	Long-chain fatty acid transport protein 3	1	1	1	200384
P30999	Ctnnd1	Catenin delta-1	1	1	1	201842
Q91WS0	Cisd1	CDGSH iron-sulfur domain-containing protein 1	1	1	1	202389
Q80SY5	Prpf38b	Pre-mRNA-splicing factor 38B	1	1	1	203545
Q62077	Plcg1	1-phosphatidylinositol 4,5-bisphosphate phosphodiesterase gamma-1	1	1	1	204186
Q8CGA0	Ppm1f	Protein phosphatase 1F	1	1	1	204638
Q9CXV9	Dcun1d5	DCN1-like protein 5	1	1	1	205802
Q8R5H1	Usp15	Ubiquitin carboxyl-terminal hydrolase 15	1	1	1	206425
Q8CBE3	Wdr37	WD repeat-containing protein 37	1	1	2	207310
Q8K3H0	Appl1	DCC-interacting protein 13-alpha	2	2	2	207818
Q8BVL9	Jakmip1	Janus kinase and microtubule-interacting protein 1	1	1	1	207999
E9Q7F2	Rnf169	E3 ubiquitin-protein ligase RNF169	1	1	1	209304
Q922K9	Frk	Tyrosine-protein kinase FRK	1	1	1	210830
P98203	Arvcf	Armadillo repeat protein deleted in velo-cardio-facial syndrome homolog	1	1	3	211419
Q8R2R9	Ap3m2	AP-3 complex subunit mu-2	1	1	1	211856
Q9WVF7	Pole	DNA polymerase epsilon catalytic subunit A	1	1	1	212762
Q6P8X1	Snx6	Sorting nexin-6	1	1	1	213061
Q8C5P7	Tdrp	Testis development-related protein	1	1	1	213162
Q80VJ2	Sra1	Steroid receptor RNA activator 1	1	1	2	216974
Q9DCM0	Ethe1	Persulfide dioxygenase ETHE1, mitochondrial	1	1	1	217451
Q811U4	Mfn1	Mitofusin-1	1	1	1	218048
Q91XV3	Basp1	Brain acid soluble protein 1	1	1	1	221612
Q3TIV5	Zc3h15	Zinc finger CCCH domain-containing protein 15	1	1	1	222073
Q5DU09	Znf652	Zinc finger protein 652	1	1	2	222691
Q91VJ5	Pqbp1	Polyglutamine-binding protein 1	1	1	1	222789
O35166	Gosr2	Golgi SNAP receptor complex member 2	1	1	1	222816
Q8BMK1	Mettl2	Methyltransferase-like protein 2	1	1	1	223928
Q91YD3	Dcp1a	mRNA-decapping enzyme 1A	1	1	1	225222
Q8BQZ5	Cpsf4	Cleavage and polyadenylation specificity factor subunit 4	1	1	1	226179
Q8R4U7	Luzp1	Leucine zipper protein 1	1	1	1	226390
Q8CH09	Sugp2	SURP and G-patch domain-containing protein 2	1	1	1	227215
Q8BGQ1	Vipas39	Spermatogenesis-defective protein 39 homolog	1	1	2	227877
Q8CI12	Smtnl2	Smoothelin-like protein 2	1	1	1	229179
Q8BX90	Fndc3a	Fibronectin type-III domain-containing protein 3A	1	1	1	229488
Q9CQ10	Chmp3	Charged multivesicular body protein 3	1	1	1	229635
Q64705	Usf2	Upstream stimulatory factor 2	1	1	2	229876
Q3TB82	Plekhf1	Pleckstrin homology domain-containing family F member 1	1	1	1	234067
Q9CZH3	Psmg3	Proteasome assembly chaperone 3	1	1	1	238379
Q924W5	Smc6	Structural maintenance of chromosomes protein 6	1	1	1	238637
Q9DC69	Ndufa9	NADH dehydrogenase [ubiquinone] 1 alpha subcomplex subunit 9, mitochondrial	1	1	3	240601
Q9Z1Z0	Uso1	General vesicular transport factor p115	1	1	1	242321
Q8K327	Champ1	Chromosome alignment-maintaining phosphoprotein 1	1	1	3	242699
Q9QXA5	Lsm4	U6 snRNA-associated Sm-like protein LSm4	1	1	2	243779
Q9ESE1	Lrba	Lipopolysaccharide-responsive and beige-like anchor protein	1	1	1	246017
Q8CIH5	Plcg2	1-phosphatidylinositol 4,5-bisphosphate phosphodiesterase gamma-2	1	1	2	247442
Q8K368	Fanci	Fanconi anemia group I protein homolog	1	1	1	247575
Q9DCX2	Atp5h	ATP synthase subunit d, mitochondrial	1	1	2	247771
P53995	Anapc1	Anaphase-promoting complex subunit 1	1	1	1	248205
P70700	Polr1b	DNA-directed RNA polymerase I subunit RPA2	1	1	2	248968
Q9CPY1	Mrpl51	39S ribosomal protein L51, mitochondrial	1	1	1	249425
P50396	Gdi1	Rab GDP dissociation inhibitor alpha	1	4	14	250301
Q05A36; Q69Z36; Q3UE17	Mex3c; Mex3b; Mex3d	RNA-binding E3 ubiquitin-protein ligase MEX3C; RNA-binding protein MEX3B; RNA-binding protein MEX3D	1	1	1	250705
P17809	Slc2a1	Solute carrier family 2, facilitated glucose transporter member 1	1	1	1	251725
Q6PDK2	Kmt2d	Histone-lysine N-methyltransferase 2D	1	1	2	252168
Q8C5W3	Tbcel	Tubulin-specific chaperone cofactor E-like protein	1	1	2	252287
Q8R3D1	Tbc1d13	TBC1 domain family member 13	1	1	1	252888
Q9JK91	Mlh1	DNA mismatch repair protein Mlh1	1	1	2	253235
Q8VCB2	Med25	Mediator of RNA polymerase II transcription subunit 25	1	1	1	253746
Q9QXB9	Drg2	Developmentally-regulated GTP-binding protein 2	2	2	2	253769
P35922	Fmr1	Synaptic functional regulator FMR1	3	4	8	254023
P05063	Aldoc	Fructose-bisphosphate aldolase C	1	2	4	254107
Q8CHP8	Pgp	Glycerol-3-phosphate phosphatase	1	1	2	255048
Q3TIR3	Ric8a	Synembryn-A	1	1	1	256474
Q6PE54	Dhx40	Probable ATP-dependent RNA helicase DHX40	1	1	1	256685
Q8VCT3	Rnpep	Aminopeptidase B	1	1	1	259650
Q69ZK6	Jmjd1c	Probable JmjC domain-containing histone demethylation protein 2C	1	1	2	260892
Q6ZQI3	Mlec	Malectin	1	1	2	260923
Q8C878	Uba3	NEDD8-activating enzyme E1 catalytic subunit	1	1	1	261805
Q6P9L6	Kif15	Kinesin-like protein KIF15	1	1	2	262061
Q8VDK1	Nit1	Nitrilase homolog 1	1	1	2	263989
Q9DC61	Pmpca	Mitochondrial-processing peptidase subunit alpha	1	1	1	264093
O35704	Sptlc1	Serine palmitoyltransferase 1	1	1	1	266789
Q8C7Q4	Rbm4	RNA-binding protein 4	1	1	1	267268
Q80T69	Rsbn1	Round spermatid basic protein 1	1	1	1	268327
Q3UY34	Q3UY34	Uncharacterized protein C12orf43 homolog	1	1	2	268615
Q9D3U0	Pus10	Putative tRNA pseudouridine synthase Pus10	1	1	1	268669
O08756	Hsd17b10	3-hydroxyacyl-CoA dehydrogenase type-2	1	1	1	269260
Q80X73	Pelo	Protein pelota homolog	2	2	2	270981
Q8CI75	Dis3l2	DIS3-like exonuclease 2	1	1	1	272493
Q69ZX6	Morc2a	MORC family CW-type zinc finger protein 2A	1	1	1	272886
Q99J77	Nans	Sialic acid synthase	2	2	2	273593
Q04736	Yes1	Tyrosine-protein kinase Yes	1	1	1	275515
Q80YV2	Zc3hc1	Nuclear-interacting partner of ALK	1	1	1	275704
P18524	P18524	Ig heavy chain V region RF	1	1	1	276363
B2RRE4	Znf518b	Zinc finger protein 518B	1	1	1	277589
O54788	Dffb	DNA fragmentation factor subunit beta	1	1	2	279924
Q99LC8	Eif2b1	Translation initiation factor eIF-2B subunit alpha	1	1	2	280342
Q80U72	Scrib	Protein scribble homolog	1	1	7	281098
P97384	Anxa11	Annexin A11	1	1	1	281954
Q61879	Myh10	Myosin-10	1	7	9	282512
Q65Z40	Wapl	Wings apart-like protein homolog	1	1	2	284768
Q9CQF0	Mrpl11	39S ribosomal protein L11, mitochondrial	1	1	1	285057
Q8K4F5	Abhd11	Protein ABHD11	1	1	1	285628
Q8R3H9	Ttc4	Tetratricopeptide repeat protein 4	1	1	1	287356
O88848	Arl6	ADP-ribosylation factor-like protein 6	1	1	1	289239
Q6ZPT1; Q80TF4	Klhl9; Klhl13	Kelch-like protein 9; Kelch-like protein 13	1	1	1	290366
Q61846	Melk	Maternal embryonic leucine zipper kinase	1	1	1	290462
O08759	Ube3a	Ubiquitin-protein ligase E3A	1	1	3	290949
Q9QZ59; Q8BG36; Q80WT2; Q8CFG4; A2A9A2; Q8CGW9	Dmrt1; Dmrt2; Dmrt3; Dmrta1; Dmrta2; Dmrtc2	Doublesex- and mab-3-related transcription factor 1; Doublesex- and mab-3-related transcription factor 2; Doublesex- and mab-3-related transcription factor 3; Doublesex- and mab-3-related transcription factor A1; Doublesex- and mab-3-related transcription factor A2; Doublesex- and mab-3-related transcription factor C2	1	1	2	291708
Q6RHR9	Magi1	Membrane-associated guanylate kinase, WW and PDZ domain-containing protein 1	1	1	2	292369
Q99K43	Prc1	Protein regulator of cytokinesis 1	1	1	2	293762
Q8VDM1	Zgpat	Zinc finger CCCH-type with G patch domain-containing protein	1	1	1	295204
P15105	Glul	Glutamine synthetase	1	1	1	299668
Q8K1A5	Tmem41b	Transmembrane protein 41B	1	1	1	300863
Q9CY64	Blvra	Biliverdin reductase A	1	1	1	302847
Q8CIG8	Prmt5	Protein arginine N-methyltransferase 5	1	1	3	303919
Q80W00	Ppp1r10	Serine/threonine-protein phosphatase 1 regulatory subunit 10	1	1	1	304877
Q9CZ96	Zcrb1	Zinc finger CCHC-type and RNA-binding motif-containing protein 1	1	1	3	306350
Q8K1A6	Cc2d1a	Coiled-coil and C2 domain-containing protein 1A	1	1	1	306688
Q9DC51	Gnai3	Guanine nucleotide-binding protein G(k) subunit alpha	1	2	6	307397
Q9WVS8	Mapk7	Mitogen-activated protein kinase 7	1	1	2	308648
Q61164	Ctcf	Transcriptional repressor CTCF	2	2	2	310027
Q9WUA3	Pfkp	ATP-dependent 6-phosphofructokinase, platelet type	1	1	1	310977
Q3TX08	Trmt1	tRNA (guanine(26)-N(2))-dimethyltransferase	1	1	2	312231
Q32P12	Q32P12	Uncharacterized protein C17orf53 homolog	2	2	2	313224
O35382	Exoc4	Exocyst complex component 4	2	2	2	315407
O54824	Il16	Pro-interleukin-16	1	1	1	317133
Q9DBG7	Srpra	Signal recognition particle receptor subunit alpha	1	1	3	317735
Q8VE22	Mrps23	28S ribosomal protein S23, mitochondrial	1	1	1	317766
Q91ZA3	Pcca	Propionyl-CoA carboxylase alpha chain, mitochondrial	1	1	1	319165
Q8BGT5	Gpt2	Alanine aminotransferase 2	1	1	2	319454
O35723	Dnajb3	DnaJ homolog subfamily B member 3	1	1	1	319930
Q99M54	Cdca3	Cell division cycle-associated protein 3	1	1	1	321589
Q99L04	Dhrs1	Dehydrogenase/reductase SDR family member 1	1	1	1	322182
Q8BI72	Cdkn2aip	CDKN2A-interacting protein	1	1	1	322961
Q9EPQ8	Tcf20	Transcription factor 20	1	1	1	324004
Q62187	Ttf1	Transcription termination factor 1	1	1	2	325315
Q9JKY0	Cnot9	CCR4-NOT transcription complex subunit 9	1	1	3	326262
Q8BVH9	Mettl6	Methyltransferase-like protein 6	1	1	1	327121
Q91XA8; Q9D2D9; Q99JN2	Klhdc8a; Klhdc8b; Klhl22	Kelch domain-containing protein 8A; Kelch domain-containing protein 8B; Kelch-like protein 22	1	1	1	330236
Q9DB28	Pop5	Ribonuclease P/MRP protein subunit POP5	1	1	2	330376
P02468	Lamc1	Laminin subunit gamma-1	1	1	1	331104
Q6IE82	Jade3	Protein Jade-3	1	1	3	331254
Q80X50	Ubap2l	Ubiquitin-associated protein 2-like	1	1	2	331584
Q14AX6	Cdk12	Cyclin-dependent kinase 12	1	1	1	331895
Q4JK59	Tet2	Methylcytosine dioxygenase TET2	1	1	2	332891
P58389	Ptpa	Serine/threonine-protein phosphatase 2A activator	1	1	2	333210
P48036	Anxa5	Annexin A5	2	2	3	333679
Q571I9	Aldh16a1	Aldehyde dehydrogenase family 16 member A1	1	1	1	333866
Q60899; Q60900; Q61701	Elavl2; Elavl3; Elavl4	ELAV-like protein 2; ELAV-like protein 3; ELAV-like protein 4	1	1	2	334197
Q3TC93	Hs1bp3	HCLS1-binding protein 3	1	1	1	334885
Q8CBY8	Dctn4	Dynactin subunit 4	1	1	1	335189
Q3TC46	Patl1	Protein PAT1 homolog 1	2	2	2	335739
O55091	Impact	Protein IMPACT	1	1	1	336598
Q99N89	Mrpl43	39S ribosomal protein L43, mitochondrial	1	1	1	336681
B8ZXI1	Qtrt2	Queuine tRNA-ribosyltransferase accessory subunit 2	1	1	2	336808
Q80VJ3	Dnph1	2'-deoxynucleoside 5'-phosphate N-hydrolase 1	1	1	2	337206
Q91W36	Usp3	Ubiquitin carboxyl-terminal hydrolase 3	1	1	2	338455
Q80ZS3	Mrps26	28S ribosomal protein S26, mitochondrial	1	1	1	338687
Q9QXX4	Slc25a13	Calcium-binding mitochondrial carrier protein Aralar2	1	1	1	338706
Q9Z148	Ehmt2	Histone-lysine N-methyltransferase EHMT2	1	1	3	339650
O70157	Top3a	DNA topoisomerase 3-alpha	2	2	3	341620
Q7TPD0	Ints3	Integrator complex subunit 3	1	1	2	341694
Q80TV8	Clasp1	CLIP-associating protein 1	1	1	1	342842
Q80WQ8	Mis18bp1	Mis18-binding protein 1	1	1	2	343524
A6PWD2	Fhad1	Forkhead-associated domain-containing protein 1	1	1	2	343535
Q8BHN3	Ganab	Neutral alpha-glucosidase AB	1	1	2	344848
Q63932	Map2k2	Dual specificity mitogen-activated protein kinase kinase 2	1	1	1	345050
Q9JI75	Nqo2	Ribosyldihydronicotinamide dehydrogenase [quinone]	1	1	1	345161
Q68FH4	Galk2	N-acetylgalactosamine kinase	1	1	4	345934
Q8R1F1	Fam129b	Niban-like protein 1	1	1	1	346804
Q8CF02	Fam25c	Protein FAM25C	1	1	2	346988
Q6NZN0	Rbm26	RNA-binding protein 26	2	2	2	347990
Q921H9	Coa7	Cytochrome c oxidase assembly factor 7	1	1	2	348785
Q5BLK4	Zcchc6	Terminal uridylyltransferase 7	1	1	3	348822
Q99N20	Brms1	Breast cancer metastasis-suppressor 1 homolog	1	1	1	351413
Q6ZQF0	Topbp1	DNA topoisomerase 2-binding protein 1	1	1	1	351413
Q91W18	Tdrd3	Tudor domain-containing protein 3	1	1	1	352576
Q64311	Ntan1	Protein N-terminal asparagine amidohydrolase	1	1	1	352741
Q8VDR9	Dock6	Dedicator of cytokinesis protein 6	1	1	1	353232
Q08297	Rad51	DNA repair protein RAD51 homolog 1	1	1	1	354953
P83870	Phf5a	PHD finger-like domain-containing protein 5A	1	1	1	355476
Q3TKR3; Q66X19; Q66X05	Nlrp4c; Nlrp4e; Nlrp4f	NACHT, LRR and PYD domains-containing protein 4C; NACHT, LRR and PYD domains-containing protein 4E; NACHT, LRR and PYD domains-containing protein 4F	1	1	1	357283
P97313	Prkdc	DNA-dependent protein kinase catalytic subunit	1	1	1	357375
Q07813	Bax	Apoptosis regulator BAX	2	2	3	357563
Q3UIL6	Plekha7	Pleckstrin homology domain-containing family A member 7	1	1	2	357762
Q8C3P7	Mettl3	N6-adenosine-methyltransferase subunit METTL3	1	1	2	357905
E9Q555	Rnf213	E3 ubiquitin-protein ligase RNF213	2	2	3	359477
Q8C166	Cpne1	Copine-1	2	2	4	359942
Q6P4S8	Ints1	Integrator complex subunit 1	1	1	2	360706
Q8BVE3	Atp6v1h	V-type proton ATPase subunit H	2	2	3	363609
Q9JJL8	Sars2	Serine--tRNA ligase, mitochondrial	1	1	2	364557
Q80TY0	Fnbp1	Formin-binding protein 1	1	1	1	364841
Q9D787	Ppil2	Peptidyl-prolyl cis-trans isomerase-like 2	1	1	2	365898
Q8R3P6	Ints14	Integrator complex subunit 14	1	1	1	368233
Q9D338	Mrpl19	39S ribosomal protein L19, mitochondrial	1	1	1	370723
Q99PL6	Ubxn6	UBX domain-containing protein 6	1	1	1	372158
Q924T2	Mrps2	28S ribosomal protein S2, mitochondrial	1	1	3	372898
P61967	Ap1s1	AP-1 complex subunit sigma-1A	1	1	1	378363
Q9CQ80	Vps25	Vacuolar protein-sorting-associated protein 25	1	1	2	379751
Q7TMY8	Huwe1	E3 ubiquitin-protein ligase HUWE1	1	1	3	380159
Q62018	Ctr9	RNA polymerase-associated protein CTR9 homolog	1	1	2	381223
P56395	Cyb5a	Cytochrome b5	1	1	2	381275
Q9WVE8	Pacsin2	Protein kinase C and casein kinase substrate in neurons protein 2	2	2	2	381643
Q5XFZ0	Q5XFZ0	UPF0711 protein C18orf21 homolog	1	1	4	381772
Q80XU3	Nucks1	Nuclear ubiquitous casein and cyclin-dependent kinase substrate 1	2	2	2	381820
Q80UY1	Carnmt1	Carnosine N-methyltransferase	1	1	2	383390
Q60739	Bag1	BAG family molecular chaperone regulator 1	1	1	1	383901
P53994	Rab2a	Ras-related protein Rab-2A	2	2	3	384217
Q9D0D5	Gtf2e1	General transcription factor IIE subunit 1	1	1	1	384501
Q8BG40	Katnb1	Katanin p80 WD40 repeat-containing subunit B1	1	1	1	384735
Q9CQ49	Ncbp2	Nuclear cap-binding protein subunit 2	1	1	3	387496
A3KGB4	Tbc1d8b	TBC1 domain family member 8B	1	1	1	388272
Q8BP00	Iqcb1	IQ calmodulin-binding motif-containing protein 1	1	1	1	388795
P55258	Rab8a	Ras-related protein Rab-8A	1	2	4	389715
Q9EP71	Rai14	Ankycorbin	1	1	1	390634
Q9D0F1	Ndc80	Kinetochore protein NDC80 homolog	1	1	1	392103
Q6NXI6	Rprd2	Regulation of nuclear pre-mRNA domain-containing protein 2	1	1	3	392603
Q925E7	Ppp2r2d	Serine/threonine-protein phosphatase 2A 55 kDa regulatory subunit B delta isoform	1	1	2	393123
A2AQ25	Skt	Sickle tail protein	1	1	4	393518
Q8VCH5	Rabepk	Rab9 effector protein with kelch motifs	1	1	1	394321
Q5DTX6	Jcad	Junctional protein associated with coronary artery disease	1	1	4	395034
Q3TDN2	Faf2	FAS-associated factor 2	1	1	1	396632
Q8BM75	Arid5b	AT-rich interactive domain-containing protein 5B	1	1	1	398091
Q8C7R4	Uba6	Ubiquitin-like modifier-activating enzyme 6	2	2	3	398978
Q78ZA7	Nap1l4	Nucleosome assembly protein 1-like 4	1	1	5	399498
P29037; Q6SJ95	Tbp; Tbpl2	TATA box-binding protein; TATA box-binding protein-like protein 2	1	1	3	401243
Q8VCD7	Kdm4c	Lysine-specific demethylase 4C	1	1	2	402043
Q3URR7	Zscan10	Zinc finger and SCAN domain-containing protein 10	1	1	2	406848
Q921J4	Ube2s	Ubiquitin-conjugating enzyme E2 S	1	1	3	408334
Q8BJU0	Sgta	Small glutamine-rich tetratricopeptide repeat-containing protein alpha	1	1	2	408998
A2A791	Zmym4	Zinc finger MYM-type protein 4	1	1	1	412534
Q07076	Anxa7	Annexin A7	1	1	2	414099
Q8VHJ5; Q03141	Mark1; Mark3	Serine/threonine-protein kinase MARK1; MAP/microtubule affinity-regulating kinase 3	1	1	1	415961
Q99LL5	Pwp1	Periodic tryptophan protein 1 homolog	2	2	2	416281
P59016	Vps33b	Vacuolar protein sorting-associated protein 33B	1	1	1	416285
Q9CZI9	Aen	Apoptosis-enhancing nuclease	2	2	2	417796
Q06185	Atp5i	ATP synthase subunit e, mitochondrial	1	1	2	418530
Q91XI1	Dus3l	tRNA-dihydrouridine(47) synthase [NAD(P)(+)]-like	1	1	2	424096
O09110	Map2k3	Dual specificity mitogen-activated protein kinase kinase 3	1	1	2	425178
Q8C156	Ncaph	Condensin complex subunit 2	1	1	1	427067
Q8BPM2	Map4k5	Mitogen-activated protein kinase kinase kinase kinase 5	1	1	1	427101
O54864	Suv39h1	Histone-lysine N-methyltransferase SUV39H1	1	1	1	427167
Q8BGB7	Enoph1	Enolase-phosphatase E1	1	1	1	427876
Q9JKK8	Atr	Serine/threonine-protein kinase ATR	1	1	1	429253
Q3TVI4	Hexim2	Protein HEXIM2	1	1	1	429352
Q62465	Vat1	Synaptic vesicle membrane protein VAT-1 homolog	1	1	3	429625
Q923D2	Blvrb	Flavin reductase (NADPH)	1	1	2	431136
Q69ZR2	Hectd1	E3 ubiquitin-protein ligase HECTD1	1	1	1	431204
Q9CXK9	Rbm33	RNA-binding protein 33	1	1	1	432012
Q8BP71	Rbfox2	RNA binding protein fox-1 homolog 2	1	1	1	432134
Q63844	Mapk3	Mitogen-activated protein kinase 3	1	2	3	434906
P07607	Tyms	Thymidylate synthase	1	1	2	434907
P40630	Tfam	Transcription factor A, mitochondrial	1	1	2	437895
Q5SSZ5	Tns3	Tensin-3	1	1	1	438924
P70662	Ldb1	LIM domain-binding protein 1	1	1	1	439170
Q8K2T1	Nmral1	NmrA-like family domain-containing protein 1	1	1	1	439692
O55013	Trappc3	Trafficking protein particle complex subunit 3	1	1	2	440108
Q8K2H2	Otud6b	OTU domain-containing protein 6B	2	2	3	444186
P57746	Atp6v1d	V-type proton ATPase subunit D	1	1	4	446476
Q99NB8	Ubqln4	Ubiquilin-4	1	1	2	450249
Q9WV55	Vapa	Vesicle-associated membrane protein-associated protein A	1	1	1	450564
O35350	Capn1	Calpain-1 catalytic subunit	2	2	2	452225
Q923D4	Sf3b5	Splicing factor 3B subunit 5	1	1	1	453033
Q9DCU6	Mrpl4	39S ribosomal protein L4, mitochondrial	1	1	1	456802
Q9CPX7	Mrps16	28S ribosomal protein S16, mitochondrial	1	1	1	458204
Q91XD6	Vps36	Vacuolar protein-sorting-associated protein 36	2	2	4	459185
Q61214; Q9Z188	Dyrk1a; Dyrk1b	Dual specificity tyrosine-phosphorylation-regulated kinase 1A; Dual specificity tyrosine-phosphorylation-regulated kinase 1B	1	1	1	461516
Q99LX5	Mmtag2	Multiple myeloma tumor-associated protein 2 homolog	1	1	1	461803
Q91WE3	Rpp25	Ribonuclease P protein subunit p25	1	1	2	462289
Q6P1G2	Kdm2b	Lysine-specific demethylase 2B	1	1	2	462686
Q9ER69	Wtap	Pre-mRNA-splicing regulator WTAP	2	2	2	465260
Q8K114	Ints9	Integrator complex subunit 9	1	1	4	466042
Q6Q783	Kmt5c	Histone-lysine N-methyltransferase KMT5C	2	2	3	469043
Q8CGK3	Lonp1	Lon protease homolog, mitochondrial	1	1	1	469678
Q9WUD8	Faim	Fas apoptotic inhibitory molecule 1	1	1	4	471718
Q3UPF5	Zc3hav1	Zinc finger CCCH-type antiviral protein 1	1	1	5	474561
Q8BLH7	Hirip3	HIRA-interacting protein 3	1	1	2	475763
Q8K0V4	Cnot3	CCR4-NOT transcription complex subunit 3	1	1	1	476388
Q8BJZ4	Mrps35	28S ribosomal protein S35, mitochondrial	1	1	1	479234
Q8VIG1	Rest	RE1-silencing transcription factor	1	1	1	479754
Q5DTT3	Fam208b	Protein FAM208B	2	2	2	480054
Q9DBF1	Aldh7a1	Alpha-aminoadipic semialdehyde dehydrogenase	1	1	1	480224
Q80TJ7	Phf8	Histone lysine demethylase PHF8	1	1	1	482686
Q9D172	D10Jhu81e	ES1 protein homolog, mitochondrial	1	1	1	486394
P48379	Rfx2	DNA-binding protein RFX2	1	1	1	488363
Q921S7	Mrpl37	39S ribosomal protein L37, mitochondrial	1	1	1	489319
Q9D1P4	Chordc1	Cysteine and histidine-rich domain-containing protein 1	2	2	3	489670
Q99LB2	Dhrs4	Dehydrogenase/reductase SDR family member 4	1	1	2	494065
Q91VN6	Ddx41	Probable ATP-dependent RNA helicase DDX41	2	2	2	495504
Q61510	Trim25	E3 ubiquitin/ISG15 ligase TRIM25	1	1	2	495720
Q3U319	Rnf40	E3 ubiquitin-protein ligase BRE1B	2	2	2	495983
Q8CJ53	Trip10	Cdc42-interacting protein 4	2	2	5	497198
P09242	Alpl	Alkaline phosphatase, tissue-nonspecific isozyme	1	1	1	497378
P47226	Tes	Testin	1	1	2	497673
Q80ZW0	Stk35	Serine/threonine-protein kinase 35	2	2	2	498462
Q91ZK0	Tfap2d	Transcription factor AP-2-delta	1	1	1	498498
Q9CQQ7	Atp5f1	ATP synthase F(0) complex subunit B1, mitochondrial	1	1	2	499476
Q3UQU0	Brd9	Bromodomain-containing protein 9	1	1	1	503235
O88665	Brd7	Bromodomain-containing protein 7	2	2	3	503401
Q80TP3	Ubr5	E3 ubiquitin-protein ligase UBR5	2	2	4	503972
Q9CQA3	Sdhb	Succinate dehydrogenase [ubiquinone] iron-sulfur subunit, mitochondrial	1	1	3	504367
Q921M7	Fam49b	Protein FAM49B	1	1	4	508594
Q8CI51	Pdlim5	PDZ and LIM domain protein 5	1	1	2	510976
O89113	Ier5	Immediate early response gene 5 protein	1	1	1	512725
Q571H0	Urb1	Nucleolar pre-ribosomal-associated protein 1	2	2	3	514139
Q7TQH0	Atxn2l	Ataxin-2-like protein	2	2	3	514655
Q9CQF8	Mrpl57	Ribosomal protein 63, mitochondrial	1	1	1	516010
Q99N92	Mrpl27	39S ribosomal protein L27, mitochondrial	1	1	1	516245
P08207	S100a10	Protein S100-A10	1	1	7	516579
Q8CAY6	Acat2	Acetyl-CoA acetyltransferase, cytosolic	1	1	1	517451
Q61206	Pafah1b2	Platelet-activating factor acetylhydrolase IB subunit beta	1	1	4	519499
O35638	Stag2	Cohesin subunit SA-2	1	1	2	524222
Q8BU11	Tox4	TOX high mobility group box family member 4	2	2	2	524417
Q8BPY9	Fignl1	Fidgetin-like protein 1	1	1	1	524800
B2RS91	Rrn3	RNA polymerase I-specific transcription initiation factor RRN3	1	1	2	524951
Q9DBU3	Riok3	Serine/threonine-protein kinase RIO3	1	1	2	527222
Q9CWY3	Setd6	N-lysine methyltransferase SETD6	1	1	1	527416
Q921J2	Rheb	GTP-binding protein Rheb	1	1	1	527509
Q64727	Vcl	Vinculin	2	2	5	528709
Q3U7R1	Esyt1	Extended synaptotagmin-1	3	3	3	528926
Q9DBB4	Naa16	N-alpha-acetyltransferase 16, NatA auxiliary subunit	1	3	6	530363
Q9D4H9	Phf14	PHD finger protein 14	1	1	4	530383
P54071	Idh2	Isocitrate dehydrogenase [NADP], mitochondrial	1	1	1	531158
Q6PGC1	Dhx29	ATP-dependent RNA helicase DHX29	3	3	4	531493
Q9Z1T1	Ap3b1	AP-3 complex subunit beta-1	1	1	1	532233
Q60649	Clpb	Caseinolytic peptidase B protein homolog	2	2	2	533291
Q8BVE8	Nsd2	Histone-lysine N-methyltransferase NSD2	1	1	2	538094
P97822	Anp32e	Acidic leucine-rich nuclear phosphoprotein 32 family member E	1	1	1	538873
A2AIV2	Kiaa1429	Protein virilizer homolog	1	1	3	541133
Q60631	Grb2	Growth factor receptor-bound protein 2	2	2	3	543345
Q9DCM7	Nacc2	Nucleus accumbens-associated protein 2	1	1	1	543773
Q61464	Znf638	Zinc finger protein 638	2	2	2	545345
P49817; P51637	Cav1; Cav3	Caveolin-1; Caveolin-3	1	1	1	546445
Q60875	Arhgef2	Rho guanine nucleotide exchange factor 2	1	1	1	548255
Q9D6N5	Drap1	Dr1-associated corepressor	1	1	1	548950
Q3UDE2	Ttll12	Tubulin--tyrosine ligase-like protein 12	1	1	1	550109
Q8K1R3	Pnpt1	Polyribonucleotide nucleotidyltransferase 1, mitochondrial	1	1	4	550556
O88456; Q9D7J7	Capns1; Capns2	Calpain small subunit 1; Calpain small subunit 2	1	1	1	553369
Q9CWU4	Q9CWU4	UPF0690 protein C1orf52 homolog	1	1	3	553967
Q8VHE0	Sec63	Translocation protein SEC63 homolog	1	1	2	555206
Q6P5E6	Gga2	ADP-ribosylation factor-binding protein GGA2	2	2	3	557914
Q9CR88	Mrps14	28S ribosomal protein S14, mitochondrial	1	1	4	560878
Q8C5Q4	Grsf1	G-rich sequence factor 1	2	2	4	563178
O55137; Q9QYR9; Q9QYR7; Q8BWN8; Q6Q2Z6; Q32Q92	Acot1; Acot2; Acot3; Acot4; Acot5; Acot6	Acyl-coenzyme A thioesterase 1; Acyl-coenzyme A thioesterase 2, mitochondrial; Acyl-coenzyme A thioesterase 3; Acyl-coenzyme A thioesterase 4; Acyl-coenzyme A thioesterase 5; Acyl-coenzyme A thioesterase 6	1	1	1	564472
Q99P21	Mutyh	Adenine DNA glycosylase	1	1	1	564608
Q8C796	Rcor2	REST corepressor 2	1	1	1	566963
Q8K1M6	Dnm1l	Dynamin-1-like protein	2	2	2	567781
Q8BZW8	Nhlrc2	NHL repeat-containing protein 2	1	1	4	568012
Q9Z207	Diaph3	Protein diaphanous homolog 3	1	1	1	568054
Q9WU78	Pdcd6ip	Programmed cell death 6-interacting protein	1	1	1	568603
Q9WU28	Pfdn5	Prefoldin subunit 5	2	2	3	570471
Q8K2V1	Ppp4r1	Serine/threonine-protein phosphatase 4 regulatory subunit 1	2	2	2	571597
Q64347	Clcn1	Chloride channel protein 1	1	1	1	574180
Q8BIZ6	Snip1	Smad nuclear-interacting protein 1	1	1	3	574502
Q6A028	Swap70	Switch-associated protein 70	2	2	2	576694
Q80U78	Pum1	Pumilio homolog 1	1	1	2	578675
Q63918	Cavin2	Caveolae-associated protein 2	1	1	2	579947
Q61823	Pdcd4	Programmed cell death protein 4	2	2	3	582844
P19324	Serpinh1	Serpin H1	1	1	2	585401
Q01730	Rsu1	Ras suppressor protein 1	1	1	2	587549
O08547	Sec22b	Vesicle-trafficking protein SEC22b	1	1	1	588234
Q9DBC7	Prkar1a	cAMP-dependent protein kinase type I-alpha regulatory subunit	1	1	3	589123
P46425	Gstp2	Glutathione S-transferase P 2	1	2	13	589533
Q62504	Spen	Msx2-interacting protein	1	1	2	589746
Q60838	Dvl2	Segment polarity protein dishevelled homolog DVL-2	2	2	3	591170
P48725	Pcnt	Pericentrin	1	1	1	591770
Q9D7M8	Polr2d	DNA-directed RNA polymerase II subunit RPB4	1	1	1	593658
Q6ZWQ7	Spcs3	Signal peptidase complex subunit 3	1	1	1	595395
Q91YI4	Arrb2	Beta-arrestin-2	1	1	2	596784
Q9CWU9	Nup37	Nucleoporin Nup37	1	1	2	597891
Q8CFA2	Amt	Aminomethyltransferase, mitochondrial	1	1	3	598973
Q80WR5	Q80WR5	UPF0688 protein C1orf174 homolog	1	1	3	599693
P15532	Nme1	Nucleoside diphosphate kinase A	1	4	18	600870
P24452	Capg	Macrophage-capping protein	1	1	1	601308
Q8BG30	Nelfa	Negative elongation factor A	1	1	2	602812
Q8K2F0	Brd3	Bromodomain-containing protein 3	2	2	2	603850
Q9R0L7	Akap8l	A-kinase anchor protein 8-like	1	1	2	604101
Q91ZU6	Dst	Dystonin	3	3	4	605329
O35855	Bcat2	Branched-chain-amino-acid aminotransferase, mitochondrial	1	1	1	605778
Q6PHS9	Cacna2d2	Voltage-dependent calcium channel subunit alpha-2/delta-2	1	1	1	606123
Q8BG79	Cwf19l2	CWF19-like protein 2	1	1	2	608741
Q91YE7	Rbm5	RNA-binding protein 5	1	1	1	608819
P32020	Scp2	Non-specific lipid-transfer protein	1	1	2	610558
P58334	Klf16	Krueppel-like factor 16	1	1	3	612302
P09103	P4hb	Protein disulfide-isomerase	2	2	5	614478
P53395	Dbt	Lipoamide acyltransferase component of branched-chain alpha-keto acid dehydrogenase complex, mitochondrial	2	2	2	615212
Q9D2E2	Toe1	Target of EGR1 protein 1	1	1	2	616896
Q9WUB4	Dctn6	Dynactin subunit 6	1	1	3	617684
Q0VGB7	Ppp4r2	Serine/threonine-protein phosphatase 4 regulatory subunit 2	2	2	2	619294
Q6NZP1	Zranb3	DNA annealing helicase and endonuclease ZRANB3	1	1	1	619503
P55194	Sh3bp1	SH3 domain-binding protein 1	1	1	2	620067
Q8BHN5	Rbm45	RNA-binding protein 45	1	1	2	621627
Q60676	Ppp5c	Serine/threonine-protein phosphatase 5	1	1	2	621772
P51432	Plcb3	1-phosphatidylinositol 4,5-bisphosphate phosphodiesterase beta-3	1	1	4	623034
Q8VDS4	Rprd1a	Regulation of nuclear pre-mRNA domain-containing protein 1A	1	1	3	623764
P01029	C4b	Complement C4-B	1	1	1	625184
Q68ED3	Papd5	Non-canonical poly(A) RNA polymerase PAPD5	2	2	2	625396
Q922H1	Prmt3	Protein arginine N-methyltransferase 3	1	1	1	625548
O54988	Slk	STE20-like serine/threonine-protein kinase	1	1	1	629163
Q91WA1	Tipin	TIMELESS-interacting protein	1	1	1	629331
A2BDX3	Mocs3	Adenylyltransferase and sulfurtransferase MOCS3	1	1	3	633362
Q99N93	Mrpl16	39S ribosomal protein L16, mitochondrial	1	1	1	636165
Q3UW53	Fam129a	Protein Niban	1	1	2	637995
Q9D892	Itpa	Inosine triphosphate pyrophosphatase	1	1	3	640474
Q1PSW8	Trim71	E3 ubiquitin-protein ligase TRIM71	2	2	4	645423
P29788	Vtn	Vitronectin	1	1	3	646044
Q8VEH3	Arl8a	ADP-ribosylation factor-like protein 8A	1	1	4	648078
Q9ER72	Cars	Cysteine--tRNA ligase, cytoplasmic	1	1	1	648559
P59997	Kdm2a	Lysine-specific demethylase 2A	1	1	2	649404
Q09XV5	Chd8	Chromodomain-helicase-DNA-binding protein 8	2	2	3	650686
Q6PGH2	Jpt2	Jupiter microtubule associated homolog 2	2	2	3	651928
P62322	Lsm5	U6 snRNA-associated Sm-like protein LSm5	1	1	2	654313
B1AZI6	Thoc2	THO complex subunit 2	1	1	2	657251
Q9D7P6	Iscu	Iron-sulfur cluster assembly enzyme ISCU, mitochondrial	1	1	1	659493
Q60596	Xrcc1	DNA repair protein XRCC1	1	1	3	661450
Q8CGY8	Ogt	UDP-N-acetylglucosamine--peptide N-acetylglucosaminyltransferase 110 kDa subunit	1	1	1	662967
Q9CZX5	Pinx1	PIN2/TERF1-interacting telomerase inhibitor 1	1	1	1	665947
Q9EQK5	Mvp	Major vault protein	1	1	2	666639
P59708	Sf3b6	Splicing factor 3B subunit 6	1	1	2	674047
E9PZM4	Chd2	Chromodomain-helicase-DNA-binding protein 2	1	2	4	675787
Q61624; Q9Z1D8	Znf148; Zkscan5	Zinc finger protein 148; Zinc finger protein with KRAB and SCAN domains 5	1	1	1	680116
Q8BWZ3	Naa25	N-alpha-acetyltransferase 25, NatB auxiliary subunit	4	4	5	680212
P70324	Tbx3	T-box transcription factor TBX3	1	1	1	681565
Q9ERU3	Znf22	Zinc finger protein 22	1	1	2	681682
O88495	Gpr50	Melatonin-related receptor	1	1	3	686142
Q8VDT9	Mrpl50	39S ribosomal protein L50, mitochondrial	1	1	2	689204
Q80UM7	Mogs	Mannosyl-oligosaccharide glucosidase	1	1	2	690172
Q8VE10	Naa40	N-alpha-acetyltransferase 40	1	1	2	690916
Q91XU3	Pip4k2c	Phosphatidylinositol 5-phosphate 4-kinase type-2 gamma	1	1	3	691571
Q3V1H1	Ckap2	Cytoskeleton-associated protein 2	2	2	3	697910
Q9CQS5	Riok2	Serine/threonine-protein kinase RIO2	1	1	2	703495
Q6ZPL9	Ddx55	ATP-dependent RNA helicase DDX55	2	2	5	703957
P18654	Rps6ka3	Ribosomal protein S6 kinase alpha-3	1	1	3	704515
Q3TYX3	Smyd5	SET and MYND domain-containing protein 5	1	1	1	704574
Q8CIN4; Q61036	Pak2; Pak3	Serine/threonine-protein kinase PAK 2; Serine/threonine-protein kinase PAK 3	1	1	1	706125
Q8BVQ5	Ppme1	Protein phosphatase methylesterase 1	3	3	6	708104
Q9Z1R2	Bag6	Large proline-rich protein BAG6	2	2	2	708350
Q9D0N7	Chaf1b	Chromatin assembly factor 1 subunit B	1	1	1	708439
Q9D3D9	Atp5d	ATP synthase subunit delta, mitochondrial	1	1	1	709942
Q64368	Dazl	Deleted in azoospermia-like	1	1	1	710582
Q9DCT1	Akr1e2	1,5-anhydro-D-fructose reductase	1	2	5	711145
Q9ERU9	Ranbp2	E3 SUMO-protein ligase RanBP2	1	1	1	711953
Q5DW34	Ehmt1	Histone-lysine N-methyltransferase EHMT1	1	1	1	712250
Q8K2Z4	Ncapd2	Condensin complex subunit 1	2	2	2	713745
O08550	Kmt2b	Histone-lysine N-methyltransferase 2B	2	2	4	715205
Q9CZ92	Cenpp	Centromere protein P	1	1	3	715555
Q8BHD7	Ptbp3	Polypyrimidine tract-binding protein 3	1	2	2	715937
Q08122	Tle3	Transducin-like enhancer protein 3	1	1	1	716748
Q6P9R2	Oxsr1	Serine/threonine-protein kinase OSR1	1	1	4	717939
Q99JW2	Acy1	Aminoacylase-1	1	1	1	719216
Q6ZPZ3	Zc3h4	Zinc finger CCCH domain-containing protein 4	2	2	4	719782
Q8BJW5	Nol11	Nucleolar protein 11	1	1	1	719793
P97372	Psme2	Proteasome activator complex subunit 2	1	1	1	721460
Q8BGW1	Fto	Alpha-ketoglutarate-dependent dioxygenase FTO	2	2	6	723614
Q8BH50	Q8BH50	Uncharacterized protein C18orf25 homolog	1	1	2	723680
Q8BJ05	Zc3h14	Zinc finger CCCH domain-containing protein 14	2	2	3	726917
Q99KN9	Clint1	Clathrin interactor 1	2	2	2	727675
Q8K183	Pdxk	Pyridoxal kinase	1	1	3	727739
Q9Z127	Slc7a5	Large neutral amino acids transporter small subunit 1	1	1	1	729086
Q9ESJ0	Xpo4	Exportin-4	1	1	1	730305
P46460	Nsf	Vesicle-fusing ATPase	3	3	3	730530
P53798	Fdft1	Squalene synthase	1	1	1	730972
Q9CWW6	Pin4	Peptidyl-prolyl cis-trans isomerase NIMA-interacting 4	1	1	1	733684
Q91YR1	Twf1	Twinfilin-1	2	2	2	733997
P24270	Cat	Catalase	1	1	1	734132
Q8BNV1	Trmt2a	tRNA (uracil-5-)-methyltransferase homolog A	1	1	1	734145
O08749	Dld	Dihydrolipoyl dehydrogenase, mitochondrial	2	2	3	740467
Q9CZ28	Snf8	Vacuolar-sorting protein SNF8	1	1	2	741686
Q8VE97	Srsf4	Serine/arginine-rich splicing factor 4	1	1	1	742459
Q61595	Ktn1	Kinectin	2	2	3	743409
Q61136	Prpf4b	Serine/threonine-protein kinase PRP4 homolog	3	3	4	744680
Q8BGH2	Samm50	Sorting and assembly machinery component 50 homolog	1	1	3	746560
Q05512	Mark2	Serine/threonine-protein kinase MARK2	2	2	2	747526
Q9D8W5	Psmd12	26S proteasome non-ATPase regulatory subunit 12	1	1	1	748501
Q9JJ48	Zc3h8	Zinc finger CCCH domain-containing protein 8	1	1	5	750743
O88455	Dhcr7	7-dehydrocholesterol reductase	1	1	2	751006
Q922Q4	Pycr2	Pyrroline-5-carboxylate reductase 2	1	1	1	752072
P97287	Mcl1	Induced myeloid leukemia cell differentiation protein Mcl-1 homolog	2	2	2	752557
P97386	Lig3	DNA ligase 3	1	1	2	753841
P28271	Aco1	Cytoplasmic aconitate hydratase	2	2	3	755623
Q8K2K6	Agfg1	Arf-GAP domain and FG repeat-containing protein 1	1	1	1	755919
P33609	Pola1	DNA polymerase alpha catalytic subunit	2	2	2	756976
Q9WUM3	Coro1b	Coronin-1B	1	1	2	760232
P47758	Srprb	Signal recognition particle receptor subunit beta	2	2	2	765271
Q9JJY4	Ddx20	Probable ATP-dependent RNA helicase DDX20	1	1	2	766652
O08808	Diaph1	Protein diaphanous homolog 1	2	2	3	771403
P55264	Adk	Adenosine kinase	1	1	1	771484
P58044	Idi1	Isopentenyl-diphosphate Delta-isomerase 1	1	1	2	774230
Q99LP6	Grpel1	GrpE protein homolog 1, mitochondrial	1	1	2	777572
Q99NH0	Ankrd17	Ankyrin repeat domain-containing protein 17	1	1	1	788574
A2AKX3	Setx	Probable helicase senataxin	2	2	2	796507
P62821	Rab1A	Ras-related protein Rab-1A	1	2	4	799172
Q80US4	Actr5	Actin-related protein 5	2	2	2	801718
P24288	Bcat1	Branched-chain-amino-acid aminotransferase, cytosolic	1	1	1	805695
P54731	Faf1	FAS-associated factor 1	2	2	2	808104
P26350	Ptma	Prothymosin alpha	1	1	1	816919
Q8R3F9	Tut1	Speckle targeted PIP5K1A-regulated poly(A) polymerase	1	1	6	817545
O88544	Cops4	COP9 signalosome complex subunit 4	1	1	2	818262
Q00547	Hmmr	Hyaluronan mediated motility receptor	1	1	3	821710
Q9Z2Q2	Knop1	Lysine-rich nucleolar protein 1	2	2	3	821983
Q8VEG0	Ccdc71	Coiled-coil domain-containing protein 71	1	1	1	822205
Q9CQF6	Aasdhppt	L-aminoadipate-semialdehyde dehydrogenase-phosphopantetheinyl transferase	1	1	1	824607
Q689Z5	Sbno1	Protein strawberry notch homolog 1	2	2	3	824824
Q62523	Zyx	Zyxin	1	1	3	828551
Q0P678	Zc3h18	Zinc finger CCCH domain-containing protein 18	1	1	1	828630
Q7TSY8	Sgo2	Shugoshin 2	3	3	4	830399
P60521	Gabarapl2	Gamma-aminobutyric acid receptor-associated protein-like 2	1	1	2	831400
Q9CWR1	Wdr73	WD repeat-containing protein 73	1	1	2	832893
Q3TZX8	Nol9	Polynucleotide 5'-hydroxyl-kinase NOL9	1	1	3	834001
P21126	Ubl4a	Ubiquitin-like protein 4A	1	1	1	834878
Q6PCN7	Hltf	Helicase-like transcription factor	2	2	4	835559
Q6ZQH8	Nup188	Nucleoporin NUP188 homolog	1	1	1	835762
A2AQ19	Rtf1	RNA polymerase-associated protein RTF1 homolog	3	3	3	838840
Q9CPT3	Nanp	N-acylneuraminate-9-phosphatase	1	1	2	840235
P97429	Anxa4	Annexin A4	1	1	1	840778
Q64669	Nqo1	NAD(P)H dehydrogenase [quinone] 1	1	1	2	841277
Q7TPM1	Prrc2b	Protein PRRC2B	2	2	5	843094
P33174	Kif4	Chromosome-associated kinesin KIF4	2	2	2	843331
Q8K1N4	Spats2	Spermatogenesis-associated serine-rich protein 2	1	1	1	844714
Q9JLQ0	Cd2ap	CD2-associated protein	1	1	1	846170
Q69ZR9	Fam208a	Protein TASOR	1	1	2	852755
O55236	Rngtt	mRNA-capping enzyme	1	1	6	853121
Q923B1	Dbr1	Lariat debranching enzyme	1	1	2	857741
Q04841	Mpg	DNA-3-methyladenine glycosylase	1	1	4	857957
Q9CR00	Psmd9	26S proteasome non-ATPase regulatory subunit 9	2	2	5	862750
Q9QZQ1	Afdn	Afadin	1	1	2	865567
Q8BGC0	Htatsf1	HIV Tat-specific factor 1 homolog	2	2	8	877628
Q64324	Stxbp2	Syntaxin-binding protein 2	3	3	5	881924
P11404	Fabp3	Fatty acid-binding protein, heart	1	1	1	882991
Q7M6Y3	Picalm	Phosphatidylinositol-binding clathrin assembly protein	1	1	1	884661
Q9Z2I9	Sucla2	Succinate--CoA ligase [ADP-forming] subunit beta, mitochondrial	2	2	4	885970
A2RSY6	Trmt1l	TRMT1-like protein	1	1	2	889170
Q6P9P6	Kif11	Kinesin-like protein KIF11	3	3	3	889536
Q8K396	Mnd1	Meiotic nuclear division protein 1 homolog	1	1	1	892187
Q99KB8	Hagh	Hydroxyacylglutathione hydrolase, mitochondrial	1	1	1	893995
Q9WTX6	Cul1	Cullin-1	2	2	3	894979
P62196	Psmc5	26S proteasome regulatory subunit 8	4	4	6	896649
Q99LM2	Cdk5rap3	CDK5 regulatory subunit-associated protein 3	1	1	2	909185
P16254	Srp14	Signal recognition particle 14 kDa protein	1	1	1	911404
P60766	Cdc42	Cell division control protein 42 homolog	2	2	5	912486
Q921C3	Brwd1	Bromodomain and WD repeat-containing protein 1	2	2	3	914792
Q9DB27; Q9CQ21	Mcts1; Mcts2	Malignant T-cell-amplified sequence 1; Malignant T-cell-amplified sequence 2	1	1	1	915664
Q9CZW5	Tomm70	Mitochondrial import receptor subunit TOM70	1	1	3	915752
Q9R0I7	Ylpm1	YLP motif-containing protein 1	2	2	3	916603
Q8R1F9	Rpp40	Ribonuclease P protein subunit p40	1	1	2	917039
O88545	Cops6	COP9 signalosome complex subunit 6	1	1	2	917052
Q8R0F6	Ilkap	Integrin-linked kinase-associated serine/threonine phosphatase 2C	1	1	1	920376
Q9D8C3	Alg13	Putative bifunctional UDP-N-acetylglucosamine transferase and deubiquitinase ALG13	2	2	4	920477
Q9D773	Mrpl2	39S ribosomal protein L2, mitochondrial	1	1	1	922946
Q99LI9	Clp1	Polyribonucleotide 5'-hydroxyl-kinase Clp1	2	2	5	924707
Q921T2	Tor1aip1	Torsin-1A-interacting protein 1	1	1	3	924744
Q8N7N5	Dcaf8	DDB1- and CUL4-associated factor 8	1	1	6	925995
Q99JT9	Adi1	1,2-dihydroxy-3-keto-5-methylthiopentene dioxygenase	1	1	3	930570
Q9CQN1	Trap1	Heat shock protein 75 kDa, mitochondrial	4	5	15	931270
Q8R3Y5	Q8R3Y5	Uncharacterized protein C19orf47 homolog	2	2	2	933276
P63001; P60764	Rac1; Rac3	Ras-related C3 botulinum toxin substrate 1; Ras-related C3 botulinum toxin substrate 3	1	1	1	935284
Q80VP0	Tecpr1	Tectonin beta-propeller repeat-containing protein 1	1	1	2	937061
Q9JJ78	Pbk	Lymphokine-activated killer T-cell-originated protein kinase	2	2	3	937360
Q6IRU2	Tpm4	Tropomyosin alpha-4 chain	2	2	3	937524
Q9WUD1	Stub1	STIP1 homology and U box-containing protein 1	1	1	1	937834
P63154	Crnkl1	Crooked neck-like protein 1	2	2	3	937887
Q9D735	Q9D735	Uncharacterized protein C19orf43 homolog	1	1	1	940505
Q99JY9	Actr3	Actin-related protein 3	3	3	5	940913
O70338	Rnaseh1	Ribonuclease H1	1	1	1	941524
Q3THJ3	Eif1ad	Probable RNA-binding protein EIF1AD	2	2	3	945433
Q8BWW4	Larp4	La-related protein 4	1	1	2	947374
P33610	Prim2	DNA primase large subunit	1	1	2	947995
Q8K3X4	Irf2bpl	Interferon regulatory factor 2-binding protein-like	1	1	4	949974
Q03147; Q9BWQ5; Q62137	Cdk7; Dclk3; Jak3	Cyclin-dependent kinase 7; Serine/threonine protein kinase DCLK3; Tyrosine-protein kinase JAK3	1	1	2	950738
P14211	Calr	Calreticulin	1	1	2	955619
O35613	Daxx	Death domain-associated protein 6	2	2	3	957331
Q5U4C3	Scaf1	Splicing factor, arginine/serine-rich 19	1	1	2	957392
Q9D6R2	Idh3a	Isocitrate dehydrogenase [NAD] subunit alpha, mitochondrial	1	1	4	959159
O88554	Parp2	Poly [ADP-ribose] polymerase 2	3	3	3	959654
Q3UFY7	Nt5c3b	7-methylguanosine phosphate-specific 5'-nucleotidase	1	1	2	959857
Q7JJ13	Brd2	Bromodomain-containing protein 2	2	3	5	960816
Q9QXK7	Cpsf3	Cleavage and polyadenylation specificity factor subunit 3	1	1	1	961678
Q9D7F7	Chmp4c	Charged multivesicular body protein 4c	1	1	1	961990
P62876	Polr2l	DNA-directed RNA polymerases I, II, and III subunit RPABC5	1	1	1	962842
Q8R080	Gtse1	G2 and S phase-expressed protein 1	1	1	2	963140
Q8C7E9	Cstf2t	Cleavage stimulation factor subunit 2 tau variant	2	3	7	963793
O08582	Gtpbp1	GTP-binding protein 1	3	3	5	966283
P61027	Rab10	Ras-related protein Rab-10	1	2	4	967170
Q61548	Snap91	Clathrin coat assembly protein AP180	1	1	1	972284
P53810	Pitpna	Phosphatidylinositol transfer protein alpha isoform	1	1	1	974068
O35134	Polr1a	DNA-directed RNA polymerase I subunit RPA1	1	1	1	976596
P70441	Slc9a3r1	Na(+)/H(+) exchange regulatory cofactor NHE-RF1	1	1	2	978311
P48754	Brca1	Breast cancer type 1 susceptibility protein homolog	1	1	2	978581
D3Z4I3; Q62176	Rbm24; Rbm38	RNA-binding protein 24; RNA-binding protein 38	1	1	3	979837
Q9WVG6	Carm1	Histone-arginine methyltransferase CARM1	1	1	5	980254
Q8R3N6	Thoc1	THO complex subunit 1	1	1	1	982616
Q9JHW4	Eefsec	Selenocysteine-specific elongation factor	1	1	2	986333
A2AWL7	Mga	MAX gene-associated protein	3	3	4	994247
Q3U6N9	Q3U6N9	UPF0488 protein C8orf33 homolog	1	1	4	997214
Q6Y7W8	Gigyf2	GRB10-interacting GYF protein 2	1	1	2	998280
Q99JI4	Psmd6	26S proteasome non-ATPase regulatory subunit 6	2	2	3	999141
Q5SFM8	Rbm27	RNA-binding protein 27	1	1	2	999313
Q9EPU4	Cpsf1	Cleavage and polyadenylation specificity factor subunit 1	2	2	5	999686
Q6GQT9	Nomo1	Nodal modulator 1	2	2	4	1.00134e+06
Q8CGC4	Lsm14b	Protein LSM14 homolog B	1	1	2	1.00387e+06
Q8R311; Q91ZV0	Ctage5; Mia2	cTAGE family member 5; Melanoma inhibitory activity protein 2	1	1	1	1.00676e+06
Q9ERI5	Jmjd6	Bifunctional arginine demethylase and lysyl-hydroxylase JMJD6	2	2	2	1.00741e+06
Q9Z2D6	Mecp2	Methyl-CpG-binding protein 2	1	1	3	1.0099e+06
O89079	Cope	Coatomer subunit epsilon	2	2	3	1.01194e+06
Q9D4H8	Cul2	Cullin-2	1	1	1	1.01335e+06
P28660	Nckap1	Nck-associated protein 1	1	1	1	1.01344e+06
P23492	Pnp	Purine nucleoside phosphorylase	1	1	1	1.01573e+06
Q9QWF0	Chaf1a	Chromatin assembly factor 1 subunit A	1	1	2	1.01838e+06
Q8R2N2	Utp4	U3 small nucleolar RNA-associated protein 4 homolog	1	1	5	1.0184e+06
Q8CFI2	Cdc34	Ubiquitin-conjugating enzyme E2 R1	1	1	1	1.02192e+06
Q99N95	Mrpl3	39S ribosomal protein L3, mitochondrial	2	2	2	1.02234e+06
Q5DTW7	Kiaa1551	Uncharacterized protein KIAA1551	2	2	3	1.0268e+06
Q9JI13	Utp3	Something about silencing protein 10	3	3	4	1.03026e+06
P70371	Terf1	Telomeric repeat-binding factor 1	2	2	2	1030421
Q8C1D8	Iws1	Protein IWS1 homolog	3	3	5	1.03218e+06
Q8VC65	Nrm	Nurim	1	1	6	1040218
Q80XJ3	Ttc28	Tetratricopeptide repeat protein 28	1	1	1	1.0413e+06
Q9CR70	Lage3	EKC/KEOPS complex subunit Lage3	1	1	2	1.04553e+06
P08003	Pdia4	Protein disulfide-isomerase A4	2	2	2	1.04677e+06
Q08093	Cnn2	Calponin-2	2	2	2	1.05008e+06
Q8CD15	Riox2	Ribosomal oxygenase 2	1	1	1	1055376
P60824	Cirbp	Cold-inducible RNA-binding protein	3	3	4	1.06404e+06
Q6PG16	Hjurp	Holliday junction recognition protein	2	2	3	1.06559e+06
Q08639	Tfdp1	Transcription factor Dp-1	1	1	3	1.06602e+06
Q7TMB8; Q5SQX6	Cyfip1; Cyfip2	Cytoplasmic FMR1-interacting protein 1; Cytoplasmic FMR1-interacting protein 2	1	1	2	1.06701e+06
Q99JX4	Eif3m	Eukaryotic translation initiation factor 3 subunit M	2	2	5	1.06755e+06
Q8BMF4	Dlat	Dihydrolipoyllysine-residue acetyltransferase component of pyruvate dehydrogenase complex, mitochondrial	1	1	4	1.06924e+06
Q8K442; Q8K440	Abca8a; Abca8b	ATP-binding cassette sub-family A member 8-A; ATP-binding cassette sub-family A member 8-B	1	1	4	1.07286e+06
P63166	Sumo1	Small ubiquitin-related modifier 1	1	1	1	1.07357e+06
P97823	Lypla1	Acyl-protein thioesterase 1	1	1	1	1.07387e+06
Q9DAA6	Exosc1	Exosome complex component CSL4	1	1	4	1.07474e+06
O08580; Q61539	Esrra; Esrrb	Steroid hormone receptor ERR1; Steroid hormone receptor ERR2	1	1	1	1.07945e+06
Q7TNG5	Eml2	Echinoderm microtubule-associated protein-like 2	2	2	4	1.08466e+06
Q9D0F9	Pgm1	Phosphoglucomutase-1	1	1	1	1.08541e+06
Q9Z108	Stau1	Double-stranded RNA-binding protein Staufen homolog 1	1	1	1	1.08588e+06
Q8VBT9	Aspscr1	Tether containing UBX domain for GLUT4	2	2	5	1.08609e+06
Q9CQN7	Mrpl41	39S ribosomal protein L41, mitochondrial	1	1	1	1086779
P22907	Hmbs	Porphobilinogen deaminase	2	2	6	1.08891e+06
Q8R1M0	Hmces	Embryonic stem cell-specific 5-hydroxymethylcytosine-binding protein	1	1	1	1091544
Q9QYR6; P14873	Map1a; Map1b	Microtubule-associated protein 1A; Microtubule-associated protein 1B	1	1	1	1.09323e+06
Q9Z2Q5	Mrpl40	39S ribosomal protein L40, mitochondrial	2	2	3	1.09581e+06
Q3UA06	Trip13	Pachytene checkpoint protein 2 homolog	1	1	2	1.09673e+06
Q8CEC0	Nup88	Nuclear pore complex protein Nup88	2	2	5	1.09851e+06
Q07139	Ect2	Protein ECT2	4	4	7	1.09891e+06
Q99J36	Thumpd1	THUMP domain-containing protein 1	1	1	3	1.10207e+06
Q6PHZ5	Rbm15b	Putative RNA-binding protein 15B	2	2	6	1.10346e+06
Q8C4B4	Unc119b	Protein unc-119 homolog B	1	1	2	1116293
Q6P1B1	Xpnpep1	Xaa-Pro aminopeptidase 1	1	1	2	1.11667e+06
Q3B7Z2	Osbp	Oxysterol-binding protein 1	2	2	4	1.13087e+06
Q61312	Tfap2c	Transcription factor AP-2 gamma	1	1	2	1.13335e+06
Q6PB97	Fbxl19	F-box/LRR-repeat protein 19	1	1	4	1.13434e+06
Q9D024	Ccdc47	Coiled-coil domain-containing protein 47	1	1	2	1.13661e+06
Q8K2Y7	Mrpl47	39S ribosomal protein L47, mitochondrial	1	1	3	1.13698e+06
Q7TNP2	Ppp2r1b	Serine/threonine-protein phosphatase 2A 65 kDa regulatory subunit A beta isoform	2	2	3	1.14197e+06
Q9JIW9	Ralb	Ras-related protein Ral-B	2	2	3	1.14304e+06
Q7TNE3	Spag7	Sperm-associated antigen 7	1	1	1	1.14352e+06
Q571C7	Bdp1	Transcription factor TFIIIB component B'' homolog	1	1	1	1.14475e+06
O55029	Copb2	Coatomer subunit beta'	3	3	8	1.14509e+06
Q99JR8	Smarcd2	SWI/SNF-related matrix-associated actin-dependent regulator of chromatin subfamily D member 2	2	3	8	1.14643e+06
Q9D1G2	Pmvk	Phosphomevalonate kinase	2	2	7	1.1471e+06
Q9JKB3	Ybx3	Y-box-binding protein 3	4	8	25	1152695
Q9R0P6	Sec11a	Signal peptidase complex catalytic subunit SEC11A	1	1	4	1154280
Q80ZK9	Wdtc1	WD and tetratricopeptide repeats protein 1	1	1	3	1.15474e+06
O88851	Rbbp9	Putative hydrolase RBBP9	2	2	3	1.16208e+06
P48972	Mybl2	Myb-related protein B	2	2	3	1.17192e+06
Q9D1E6	Tbcb	Tubulin-folding cofactor B	1	1	3	1.17246e+06
Q61216	Mre11	Double-strand break repair protein MRE11	1	1	4	1.17351e+06
Q3UYV9	Ncbp1	Nuclear cap-binding protein subunit 1	1	1	1	1.17978e+06
O88622	Parg	Poly(ADP-ribose) glycohydrolase	2	2	3	1.18655e+06
O08553	Dpysl2	Dihydropyrimidinase-related protein 2	1	1	4	1.18755e+06
Q5F2E7	Nufip2	Nuclear fragile X mental retardation-interacting protein 2	1	1	1	1193272
Q8K3G5	Vrk3	Inactive serine/threonine-protein kinase VRK3	2	2	3	1.19356e+06
Q9Z248	Aebp2	Zinc finger protein AEBP2	2	2	6	1.19522e+06
E9Q6W4	Znf296	Zinc finger protein 296	1	1	1	1.1958e+06
Q91VR2	Atp5c1	ATP synthase subunit gamma, mitochondrial	1	1	4	1.19805e+06
Q5QNV8	Heatr9	Protein HEATR9	1	1	1	1.20271e+06
Q5XJY5	Arcn1	Coatomer subunit delta	3	3	4	1.20453e+06
Q8BTT6	Diexf	Digestive organ expansion factor homolog	1	1	1	1.20745e+06
A2AG58	A2AG58	Uncharacterized protein CXorf23 homolog	2	2	7	1.2095e+06
P97377	Cdk2	Cyclin-dependent kinase 2	2	3	7	1.20979e+06
Q6EJB6	Utp14b	U3 small nucleolar RNA-associated protein 14 homolog B	3	3	5	1.21131e+06
Q80X32	Q80X32	UPF0461 protein C5orf24 homolog	1	1	1	1.21283e+06
Q3UFB2	Znhit6	Box C/D snoRNA protein 1	1	1	4	1.21361e+06
Q14B71	Cdca2	Cell division cycle-associated protein 2	2	2	5	1.21553e+06
P97868	Rbbp6	E3 ubiquitin-protein ligase RBBP6	2	2	3	1.21648e+06
Q99P88	Nup155	Nuclear pore complex protein Nup155	3	3	6	1.22008e+06
Q9CX56	Psmd8	26S proteasome non-ATPase regulatory subunit 8	1	1	1	1.2212e+06
P70236	Map2k6	Dual specificity mitogen-activated protein kinase kinase 6	1	1	3	1.22717e+06
P14069	S100a6	Protein S100-A6	3	3	5	1.22744e+06
Q6P2K6	Ppp4r3a	Serine/threonine-protein phosphatase 4 regulatory subunit 3A	2	2	3	1.228e+06
Q60710	Samhd1	Deoxynucleoside triphosphate triphosphohydrolase SAMHD1	2	2	2	1.23595e+06
Q8BW49	Ttc12	Tetratricopeptide repeat protein 12	1	1	2	1.23729e+06
Q8BTV2	Cpsf7	Cleavage and polyadenylation specificity factor subunit 7	3	3	5	1.24176e+06
Q9CPS7	Pno1	RNA-binding protein PNO1	1	1	1	1.24176e+06
Q8CFQ3	Aqr	Intron-binding protein aquarius	1	1	2	1.25012e+06
Q9CPY3	Cdca5	Sororin	1	1	2	1.25224e+06
P97770	Thumpd3	THUMP domain-containing protein 3	1	1	1	1.25225e+06
Q8BH00	Aldh8a1	Aldehyde dehydrogenase family 8 member A1	1	1	1	1.2573e+06
Q8BIW1	Prune1	Exopolyphosphatase PRUNE1	2	2	2	1.25924e+06
Q91VJ1	Aim2	Interferon-inducible protein AIM2	1	1	1	1.26103e+06
Q6PHQ8	Naa35	N-alpha-acetyltransferase 35, NatC auxiliary subunit	3	3	6	1.26302e+06
Q9DB05	Napa	Alpha-soluble NSF attachment protein	3	3	5	1.26475e+06
Q91WG4	Elp2	Elongator complex protein 2	2	2	6	1.26862e+06
Q69ZQ2	Isy1	Pre-mRNA-splicing factor ISY1 homolog	2	2	5	1.27145e+06
Q8R323	Rfc3	Replication factor C subunit 3	2	2	2	1.2739e+06
Q9DBH0	Wwp2	NEDD4-like E3 ubiquitin-protein ligase WWP2	1	1	5	1.27724e+06
Q6T264	Maml1	Mastermind-like protein 1	1	1	1	1.27952e+06
Q99PP7	Trim33	E3 ubiquitin-protein ligase TRIM33	3	3	4	1.28125e+06
P36536; Q9CQC9	Sar1a; Sar1b	GTP-binding protein SAR1a; GTP-binding protein SAR1b	1	1	1	1.29408e+06
Q9ESU6	Brd4	Bromodomain-containing protein 4	2	3	3	1.29417e+06
P48024; Q9CXU9	Eif1; Eif1b	Eukaryotic translation initiation factor 1; Eukaryotic translation initiation factor 1b	2	2	2	1.29504e+06
Q8BZR9	Ncbp3	Nuclear cap-binding protein subunit 3	2	2	3	1.30405e+06
Q6ZQJ5	Dna2	DNA replication ATP-dependent helicase/nuclease DNA2	2	3	11	1.30461e+06
Q61210	Arhgef1	Rho guanine nucleotide exchange factor 1	3	3	8	1.31045e+06
P50518	Atp6v1e1	V-type proton ATPase subunit E 1	2	2	2	1313284
A2BH40	Arid1a	AT-rich interactive domain-containing protein 1A	3	3	7	1.31507e+06
P10630	Eif4a2	Eukaryotic initiation factor 4A-II	1	8	74	1.31816e+06
Q9DCN2	Cyb5r3	NADH-cytochrome b5 reductase 3	1	1	1	1.32694e+06
Q8K301	Ddx52	Probable ATP-dependent RNA helicase DDX52	2	2	6	1.33302e+06
P40336	Vps26a	Vacuolar protein sorting-associated protein 26A	1	1	1	1.33384e+06
Q91V41	Rab14	Ras-related protein Rab-14	2	2	6	1.33427e+06
Q8CD92	Ttc27	Tetratricopeptide repeat protein 27	3	3	5	1.33839e+06
Q99NA9	Pcgf6	Polycomb group RING finger protein 6	3	3	6	1.3384e+06
Q9CZ44	Nsfl1c	NSFL1 cofactor p47	1	1	1	1.3426e+06
P49586; Q811Q9	Pcyt1a; Pcyt1b	Choline-phosphate cytidylyltransferase A; Choline-phosphate cytidylyltransferase B	1	1	2	1.34376e+06
Q8VEJ4	Nle1	Notchless protein homolog 1	2	2	7	1.34671e+06
Q8VCM8	Ncln	Nicalin	1	1	1	1.35183e+06
Q8C9B9	Dido1	Death-inducer obliterator 1	2	2	4	1.3582e+06
Q9QXZ0	Macf1	Microtubule-actin cross-linking factor 1	5	5	6	1.35848e+06
Q99LB6	Mat2b	Methionine adenosyltransferase 2 subunit beta	1	1	1	1.35855e+06
Q923E4	Sirt1	NAD-dependent protein deacetylase sirtuin-1	1	1	1	1.35902e+06
Q9R1X4	Timeless	Protein timeless homolog	2	2	2	1.37188e+06
Q9CWR2	Smyd3	Histone-lysine N-methyltransferase SMYD3	2	2	4	1.37829e+06
Q9Z1Q5	Clic1	Chloride intracellular channel protein 1	2	2	2	1.381e+06
P28659; Q9Z0H4	Celf1; Celf2	CUGBP Elav-like family member 1; CUGBP Elav-like family member 2	1	1	1	1.38386e+06
Q9DCW4	Etfb	Electron transfer flavoprotein subunit beta	2	2	3	1.38406e+06
Q3TIX9	Usp39	U4/U6.U5 tri-snRNP-associated protein 2	3	3	6	1.38424e+06
Q8BMQ2	Gtf3c4	General transcription factor 3C polypeptide 4	3	3	5	1.38456e+06
Q61147	Cp	Ceruloplasmin	1	1	1	1394111
Q9ER74	Sall1	Sal-like protein 1	4	4	8	1.39748e+06
Q6KCD5	Nipbl	Nipped-B-like protein	4	4	6	1.39929e+06
P63073	Eif4e	Eukaryotic translation initiation factor 4E	1	1	1	1.40325e+06
Q9QUI0	Rhoa	Transforming protein RhoA	2	2	6	1.40431e+06
Q3UPL0	Sec31a	Protein transport protein Sec31A	2	2	3	1.41361e+06
Q8R2U2	Nepro	Nucleolus and neural progenitor protein	1	1	1	1.41894e+06
P46061	Rangap1	Ran GTPase-activating protein 1	2	2	2	1.42139e+06
Q61411; P32883; P08556	Hras; Kras; Nras	GTPase HRas; GTPase KRas; GTPase NRas	1	1	1	1.42451e+06
Q8C052	Map1s	Microtubule-associated protein 1S	2	2	4	1.42492e+06
Q60862	Orc2	Origin recognition complex subunit 2	1	1	2	1.4255e+06
Q8R3G1	Ppp1r8	Nuclear inhibitor of protein phosphatase 1	1	1	1	1.42681e+06
Q9D868	Ppih	Peptidyl-prolyl cis-trans isomerase H	2	2	2	1.42716e+06
Q9JM76	Arpc3	Actin-related protein 2/3 complex subunit 3	1	1	4	1.43974e+06
Q9CWR8	Dnmt3l	DNA (cytosine-5)-methyltransferase 3-like	1	1	2	1.44462e+06
Q8CH18	Ccar1	Cell division cycle and apoptosis regulator protein 1	3	3	4	1.44984e+06
P59235	Nup43	Nucleoporin Nup43	1	1	1	1.45599e+06
B1AQJ2	Usp36	Ubiquitin carboxyl-terminal hydrolase 36	2	2	2	1.46455e+06
O88532	Zfr	Zinc finger RNA-binding protein	2	2	6	1.47057e+06
P62137	Ppp1ca	Serine/threonine-protein phosphatase PP1-alpha catalytic subunit	2	3	5	1.47513e+06
P49443; P36993	Ppm1a; Ppm1b	Protein phosphatase 1A; Protein phosphatase 1B	1	1	1	1.47822e+06
Q8R050	Gspt1	Eukaryotic peptide chain release factor GTP-binding subunit ERF3A	2	2	6	1.47846e+06
Q8BH58	Tiprl	TIP41-like protein	2	2	9	1.48009e+06
P54775	Psmc4	26S proteasome regulatory subunit 6B	3	3	4	1.4819e+06
Q9WVK4	Ehd1	EH domain-containing protein 1	2	2	2	1.48226e+06
Q9WUL7	Arl3	ADP-ribosylation factor-like protein 3	1	1	3	1.48617e+06
O09131	Gsto1	Glutathione S-transferase omega-1	1	1	2	1.4908e+06
Q6NSQ7	Ltv1	Protein LTV1 homolog	1	1	1	1494978
Q80TY5	Vps13b	Vacuolar protein sorting-associated protein 13B	1	1	2	1.49727e+06
Q3ULD5	Mccc2	Methylcrotonoyl-CoA carboxylase beta chain, mitochondrial	1	1	1	1.50224e+06
Q91VT1	Nsmce2	E3 SUMO-protein ligase NSE2	1	1	1	1.50808e+06
Q922V4	Plrg1	Pleiotropic regulator 1	2	2	4	1.51431e+06
Q8CDM1	Atad2	ATPase family AAA domain-containing protein 2	3	3	5	1.52101e+06
E9Q414	Apob	Apolipoprotein B-100	2	2	2	1.52765e+06
P23591	Tsta3	GDP-L-fucose synthase	2	2	3	1.53054e+06
Q9ERH4	Nusap1	Nucleolar and spindle-associated protein 1	2	2	3	1.53119e+06
Q9Z2W0	Dnpep	Aspartyl aminopeptidase	2	2	6	1.53161e+06
Q9CQG2	Mettl16	Methyltransferase-like protein 16	1	1	1	1.54227e+06
Q6P2B1	Tnpo3	Transportin-3	2	2	2	1.54525e+06
P35564	Canx	Calnexin	1	1	2	1.54812e+06
P51881	Slc25a5	ADP/ATP translocase 2	1	1	2	1.5592e+06
Q9DBR7	Ppp1r12a	Protein phosphatase 1 regulatory subunit 12A	4	4	9	1560266
Q6ZPY7	Kdm3b	Lysine-specific demethylase 3B	3	3	6	1.561e+06
Q62193	Rpa2	Replication protein A 32 kDa subunit	2	2	2	1.56553e+06
Q99LM3	Smtnl1	Smoothelin-like protein 1	1	1	2	1.56916e+06
Q64105	Spr	Sepiapterin reductase	1	1	2	1.5765e+06
O55131	Septin7	Septin-7	1	1	2	1.58545e+06
Q9CPW4	Arpc5	Actin-related protein 2/3 complex subunit 5	1	1	1	1586827
P49135	Ercc3	TFIIH basal transcription factor complex helicase XPB subunit	2	2	4	1589112
O88487	Dync1i2	Cytoplasmic dynein 1 intermediate chain 2	3	3	8	1.59781e+06
Q5XG69	Fam169a	Soluble lamin-associated protein of 75 kDa	3	3	7	1.60074e+06
Q9DCY0	Keg1	Glycine N-acyltransferase-like protein Keg1	1	1	1	1.60219e+06
P70698	Ctps1	CTP synthase 1	2	2	3	1.60491e+06
Q8QZY9	Sf3b4	Splicing factor 3B subunit 4	2	2	2	1.61581e+06
Q8VDG3	Parn	Poly(A)-specific ribonuclease PARN	3	3	5	1.61761e+06
Q99LC2	Cstf1	Cleavage stimulation factor subunit 1	2	2	6	1.61918e+06
Q8VCG3	Wdr74	WD repeat-containing protein 74	3	3	3	1.61926e+06
Q9EP82	Wdr4	tRNA (guanine-N(7)-)-methyltransferase non-catalytic subunit WDR4	2	2	2	1621429
Q6P9R1	Ddx51	ATP-dependent RNA helicase DDX51	1	1	1	1623252
Q9CYA6	Zcchc8	Zinc finger CCHC domain-containing protein 8	3	3	15	1.62887e+06
Q8BX10	Pgam5	Serine/threonine-protein phosphatase PGAM5, mitochondrial	2	2	3	1.63463e+06
P62627	Dynlrb1	Dynein light chain roadblock-type 1	2	2	2	1.63758e+06
O35343	Kpna4	Importin subunit alpha-3	3	3	6	1.64064e+06
Q9DC33	Hmg20a	High mobility group protein 20A	3	3	5	1.6454e+06
Q8C570	Rae1	mRNA export factor	3	3	6	1.64802e+06
P58771	Tpm1	Tropomyosin alpha-1 chain	2	5	10	1.65533e+06
Q9WTP6	Ak2	Adenylate kinase 2, mitochondrial	2	2	6	1.65637e+06
Q9CZ91	Srfbp1	Serum response factor-binding protein 1	2	2	2	1.65675e+06
Q8R4X3	Rbm12	RNA-binding protein 12	2	2	4	1.65899e+06
P56135	Atp5j2	ATP synthase subunit f, mitochondrial	1	1	1	1.67846e+06
P06745	Gpi	Glucose-6-phosphate isomerase	3	3	6	1.68447e+06
Q9R1C0	Taf7	Transcription initiation factor TFIID subunit 7	2	2	2	1686534
P24788	Cdk11b	Cyclin-dependent kinase 11B	3	3	6	1.68894e+06
P70460	Vasp	Vasodilator-stimulated phosphoprotein	3	3	3	1.69883e+06
Q9WUP7	Uchl5	Ubiquitin carboxyl-terminal hydrolase isozyme L5	2	2	2	1.70644e+06
Q8BP40	Acp6	Lysophosphatidic acid phosphatase type 6	3	3	7	1.708e+06
Q9WVJ2	Psmd13	26S proteasome non-ATPase regulatory subunit 13	1	1	1	1.70905e+06
Q925B0	Pawr	PRKC apoptosis WT1 regulator protein	3	3	5	1.7179e+06
Q02614	Sap30bp	SAP30-binding protein	1	1	1	1.71966e+06
P20263	Pou5f1	POU domain, class 5, transcription factor 1	3	3	4	1.72007e+06
P58742	Aaas	Aladin	2	2	3	1.7221e+06
Q9CQD1	Rab5a	Ras-related protein Rab-5A	2	2	2	1.7237e+06
Q91WE2	Fam192a	Protein FAM192A	3	3	7	1.73058e+06
Q9CPY7	Lap3	Cytosol aminopeptidase	2	2	4	1732241
E9Q5K9	Ythdc1	YTH domain-containing protein 1	2	2	3	1.7336e+06
Q8VCN5	Cth	Cystathionine gamma-lyase	3	3	3	1.73523e+06
Q91YU8	Ppan	Suppressor of SWI4 1 homolog	3	3	3	1.73604e+06
P27612	Plaa	Phospholipase A-2-activating protein	5	5	10	1.73934e+06
Q8BVI4	Qdpr	Dihydropteridine reductase	1	1	1	1743569
Q922R8	Pdia6	Protein disulfide-isomerase A6	2	2	3	1.75552e+06
P68368	Tuba4a	Tubulin alpha-4A chain	1	9	38	1.75858e+06
O35654	Pold2	DNA polymerase delta subunit 2	2	2	3	1.75898e+06
Q5SU73	Coil	Coilin	2	2	4	1.7624e+06
Q9QYB1	Clic4	Chloride intracellular channel protein 4	3	3	4	1.7646e+06
P56382	Atp5e	ATP synthase subunit epsilon, mitochondrial	1	1	3	1766829
F7BJB9	Morc3	MORC family CW-type zinc finger protein 3	2	2	4	1.76797e+06
Q91W39	Ncoa5	Nuclear receptor coactivator 5	3	3	9	1.77231e+06
A2A4P0	Dhx8	ATP-dependent RNA helicase DHX8	4	5	11	1.77304e+06
Q8CIB9	Esco2	N-acetyltransferase ESCO2	1	1	2	1.77465e+06
P63037	Dnaja1	DnaJ homolog subfamily A member 1	3	3	3	1.7797e+06
Q8K3A9	Mepce	7SK snRNA methylphosphate capping enzyme	2	2	3	1.78262e+06
Q9CQ71	Rpa3	Replication protein A 14 kDa subunit	2	2	2	1.7837e+06
Q9ERF3	Wdr61	WD repeat-containing protein 61	1	1	2	1.78917e+06
Q8BMK4	Ckap4	Cytoskeleton-associated protein 4	5	5	13	1.79096e+06
Q6PB66	Lrpprc	Leucine-rich PPR motif-containing protein, mitochondrial	2	2	9	1.7968e+06
Q9D0W5	Ppil1	Peptidyl-prolyl cis-trans isomerase-like 1	1	1	5	1.80006e+06
Q91W67	Ubl7	Ubiquitin-like protein 7	1	1	2	1.80543e+06
Q8K1J6	Trnt1	CCA tRNA nucleotidyltransferase 1, mitochondrial	1	1	3	1.81761e+06
Q61466	Smarcd1	SWI/SNF-related matrix-associated actin-dependent regulator of chromatin subfamily D member 1	2	3	7	1817894
Q7TSV4	Pgm2	Phosphoglucomutase-2	2	2	3	1.82437e+06
P47754	Capza2	F-actin-capping protein subunit alpha-2	2	3	10	1.82558e+06
Q9CQ82	Itgb3bp	Centromere protein R	1	1	1	1.83017e+06
Q9WUK4	Rfc2	Replication factor C subunit 2	1	1	1	1.83628e+06
Q9Z103	Adnp	Activity-dependent neuroprotector homeobox protein	5	5	9	1.84191e+06
Q05D44	Eif5b	Eukaryotic translation initiation factor 5B	2	2	8	1.8446e+06
P28740	Kif2a	Kinesin-like protein KIF2A	3	3	5	1.85346e+06
O35280	Chek1	Serine/threonine-protein kinase Chk1	2	2	2	1.85384e+06
Q9QWV9	Ccnt1	Cyclin-T1	2	2	4	1.85689e+06
O88291	Znf326	DBIRD complex subunit ZNF326	3	3	3	1.86345e+06
Q8JZS0; O88952	Lin7a; Lin7c	Protein lin-7 homolog A; Protein lin-7 homolog C	1	1	3	1.86931e+06
Q6ZQ88	Kdm1a	Lysine-specific histone demethylase 1A	2	2	8	1.87665e+06
O88509	Dnmt3b	DNA (cytosine-5)-methyltransferase 3B	4	4	7	1.88738e+06
P26516	Psmd7	26S proteasome non-ATPase regulatory subunit 7	1	1	3	1.89737e+06
P47199	Cryz	Quinone oxidoreductase	1	1	1	1.89843e+06
Q9CR09	Ufc1	Ubiquitin-fold modifier-conjugating enzyme 1	1	1	1	1901671
Q01405	Sec23a	Protein transport protein Sec23A	1	1	2	1.90195e+06
Q9JJF3	Riox1	Ribosomal oxygenase 1	3	3	4	1.90529e+06
Q99PU8	Dhx30	Putative ATP-dependent RNA helicase DHX30	4	4	9	1.91334e+06
Q8CG46	Smc5	Structural maintenance of chromosomes protein 5	4	4	10	1.91561e+06
Q6ZPI0	Jade1	Protein Jade-1	4	4	11	1.91745e+06
Q9CX34	Sugt1	Protein SGT1 homolog	2	2	3	1.91877e+06
Q3UHX0	Nol8	Nucleolar protein 8	3	3	4	1.92459e+06
P57780	Actn4	Alpha-actinin-4	4	11	24	1.92761e+06
Q99LX0	Park7	Protein DJ-1	3	3	3	1.92999e+06
Q99PM9	Uck2	Uridine-cytidine kinase 2	4	4	6	1.93569e+06
Q9DCT6	Bap18	Chromatin complexes subunit BAP18	2	2	3	1.94023e+06
Q9D051	Pdhb	Pyruvate dehydrogenase E1 component subunit beta, mitochondrial	3	3	4	1.94547e+06
Q9CZT6	Cmss1	Protein CMSS1	2	2	3	1.94608e+06
Q9D6T0	Nosip	Nitric oxide synthase-interacting protein	2	2	2	1.94861e+06
Q9ESZ8	Gtf2i	General transcription factor II-I	3	3	5	1.95594e+06
P31938	Map2k1	Dual specificity mitogen-activated protein kinase kinase 1	2	2	4	1.95801e+06
Q9DBZ5	Eif3k	Eukaryotic translation initiation factor 3 subunit K	2	2	4	1.95873e+06
P61750	Arf4	ADP-ribosylation factor 4	1	2	3	1963365
Q99M31	Hspa14	Heat shock 70 kDa protein 14	3	3	6	1.96612e+06
Q9CQY2	Fam103a1	RNMT-activating mini protein	2	2	6	1.96902e+06
P54923	Adprh	[Protein ADP-ribosylarginine] hydrolase	1	1	2	1.97499e+06
P54103	Dnajc2	DnaJ homolog subfamily C member 2	4	4	4	1.9782e+06
O08915	Aip	AH receptor-interacting protein	2	2	2	1.98182e+06
Q78JW9	Ubfd1	Ubiquitin domain-containing protein UBFD1	3	3	4	1.98501e+06
Q62426	Cstb	Cystatin-B	2	2	2	1.9885e+06
Q8VHK9	Dhx36	ATP-dependent RNA helicase DHX36	1	1	4	1.98909e+06
Q8BG32	Psmd11	26S proteasome non-ATPase regulatory subunit 11	2	2	7	2.00884e+06
Q9Z0S1	Bpnt1	3'(2'),5'-bisphosphate nucleotidase 1	2	2	4	2009809
Q8K2T8	Paf1	RNA polymerase II-associated factor 1 homolog	2	2	3	2.01313e+06
Q99JY0	Hadhb	Trifunctional enzyme subunit beta, mitochondrial	2	2	5	2.01325e+06
Q8BSQ9	Pbrm1	Protein polybromo-1	4	4	7	2.01411e+06
P26187	Mgmt	Methylated-DNA--protein-cysteine methyltransferase	2	2	8	2.01683e+06
Q9CWL8	Ctnnbl1	Beta-catenin-like protein 1	2	2	2	2.02519e+06
Q9WVR4	Fxr2	Fragile X mental retardation syndrome-related protein 2	3	4	12	2.02986e+06
Q8BJ71	Nup93	Nuclear pore complex protein Nup93	3	3	4	2.03624e+06
P84091	Ap2m1	AP-2 complex subunit mu	1	1	3	2.0463e+06
Q8BRB7	Kat6b	Histone acetyltransferase KAT6B	2	2	8	2.04841e+06
Q80WJ7	Mtdh	Protein LYRIC	3	3	11	2.04878e+06
Q9DC48	Cdc40	Pre-mRNA-processing factor 17	2	2	11	2.05282e+06
Q9D7H3	RtcA	RNA 3'-terminal phosphate cyclase	4	4	6	2.05553e+06
Q8R010	Aimp2	Aminoacyl tRNA synthase complex-interacting multifunctional protein 2	1	1	2	2.06078e+06
P26039	Tln1	Talin-1	4	4	10	2.06291e+06
A2AR02	Ppig	Peptidyl-prolyl cis-trans isomerase G	2	2	6	2.07009e+06
P70333	Hnrnph2	Heterogeneous nuclear ribonucleoprotein H2	1	5	32	2071317
P97315	Csrp1	Cysteine and glycine-rich protein 1	2	2	4	2.07404e+06
Q8BZH4	Pogz	Pogo transposable element with ZNF domain	6	6	14	2.08163e+06
Q3TYA6	Mphosph8	M-phase phosphoprotein 8	3	3	6	2.08704e+06
O70591	Pfdn2	Prefoldin subunit 2	2	2	5	2.08794e+06
A2AGT5	Ckap5	Cytoskeleton-associated protein 5	4	4	7	2.09306e+06
Q80ZV0	Rnaseh2b	Ribonuclease H2 subunit B	3	3	6	2.09586e+06
Q9Z1K6	Arih2	E3 ubiquitin-protein ligase ARIH2	3	3	5	2.09812e+06
P60840; P56212	Ensa; Arpp19	Alpha-endosulfine; cAMP-regulated phosphoprotein 19	1	1	1	2.11145e+06
O35864	Cops5	COP9 signalosome complex subunit 5	3	3	7	2.11357e+06
Q91Z49	Fyttd1	UAP56-interacting factor	3	3	6	2.11585e+06
Q9Z110	Aldh18a1	Delta-1-pyrroline-5-carboxylate synthase	2	2	4	2.12681e+06
Q8CCG4	Dppa4	Developmental pluripotency-associated protein 4	1	1	1	2.13656e+06
Q8R2U0	Seh1l	Nucleoporin SEH1	2	2	3	2.1547e+06
Q8BU03	Pwp2	Periodic tryptophan protein 2 homolog	3	3	8	2.1622e+06
P62869	Elob	Elongin-B	2	2	5	2.16389e+06
Q9WUV0	Orc5	Origin recognition complex subunit 5	3	3	5	2.1664e+06
P16045	Lgals1	Galectin-1	1	1	2	2.16853e+06
O08528	Hk2	Hexokinase-2	3	3	7	2.16947e+06
Q8R0G9	Nup133	Nuclear pore complex protein Nup133	6	6	14	2.17413e+06
Q91WB4	Plekhf2	Pleckstrin homology domain-containing family F member 2	1	1	1	2.17655e+06
Q8BKS9	Pum3	Pumilio homolog 3	6	6	8	2.18023e+06
Q7TT37	Ikbkap	Elongator complex protein 1	2	2	2	2.19538e+06
Q9JJ89	Ccdc86	Coiled-coil domain-containing protein 86	2	2	8	2.19546e+06
O09172	Gclm	Glutamate--cysteine ligase regulatory subunit	1	1	7	2202913
Q8VHR5	Gatad2b	Transcriptional repressor p66-beta	4	4	9	2.20318e+06
Q91WN1	Dnajc9	DnaJ homolog subfamily C member 9	2	3	5	2.20619e+06
Q7TNS8	Epop	Elongin BC and Polycomb repressive complex 2-associated protein	1	1	1	2.20933e+06
P42208	Septin2	Septin-2	4	4	5	2.2111e+06
Q64378	Fkbp5	Peptidyl-prolyl cis-trans isomerase FKBP5	3	3	11	2.21219e+06
Q6ZPJ3	Ube2o	(E3-independent) E2 ubiquitin-conjugating enzyme UBE2O	2	2	5	2.2186e+06
Q9DB20	Atp5o	ATP synthase subunit O, mitochondrial	1	1	2	2221299
Q8BU30	Iars	Isoleucine--tRNA ligase, cytoplasmic	4	4	4	2.22181e+06
Q9CWK3	Cd2bp2	CD2 antigen cytoplasmic tail-binding protein 2	1	1	1	2.22323e+06
Q91WM1	Strbp	Spermatid perinuclear RNA-binding protein	2	4	9	2.22797e+06
Q9CY97	Ssu72	RNA polymerase II subunit A C-terminal domain phosphatase SSU72	1	1	3	2.23148e+06
P28656	Nap1l1	Nucleosome assembly protein 1-like 1	2	2	4	2.23644e+06
Q9Z0U1	Tjp2	Tight junction protein ZO-2	3	3	4	2.24585e+06
O88508	Dnmt3a	DNA (cytosine-5)-methyltransferase 3A	2	2	6	2.26027e+06
Q8BMJ2	Lars	Leucine--tRNA ligase, cytoplasmic	1	1	1	2.26161e+06
Q9CRC8	Lrrc40	Leucine-rich repeat-containing protein 40	6	6	12	2.26433e+06
P62897; P00015	Cycs; Cyct	Cytochrome c, somatic; Cytochrome c, testis-specific	1	1	3	2.28215e+06
P28474	Adh5	Alcohol dehydrogenase class-3	2	2	4	2.28282e+06
Q9CQS8	Sec61b	Protein transport protein Sec61 subunit beta	2	2	3	2.28347e+06
Q9CR02	Tma16	Translation machinery-associated protein 16	3	3	3	2.29174e+06
P97825	JPT1	Jupiter microtubule associated homolog 1	1	1	1	2311242
Q6NZF1	Zc3h11a	Zinc finger CCCH domain-containing protein 11A	3	3	6	2312417
Q923D5	Wbp11	WW domain-binding protein 11	5	5	7	2.31339e+06
Q923G2	Polr2h	DNA-directed RNA polymerases I, II, and III subunit RPABC3	2	2	6	2.31913e+06
Q3UMY5	Eml4	Echinoderm microtubule-associated protein-like 4	4	4	4	2.3294e+06
P59325	Eif5	Eukaryotic translation initiation factor 5	1	1	3	2.33824e+06
Q6PCM1	Kdm3a	Lysine-specific demethylase 3A	5	5	8	2.34064e+06
Q8K194	Snrnp27	U4/U6.U5 small nuclear ribonucleoprotein 27 kDa protein	1	1	4	2.35742e+06
Q8VC52	Rbpms2	RNA-binding protein with multiple splicing 2	3	4	7	2.36129e+06
Q8BGT7	Smndc1	Survival of motor neuron-related-splicing factor 30	1	1	3	2363119
Q9Z0P5	Twf2	Twinfilin-2	2	2	4	2.36577e+06
Q60520	Sin3a	Paired amphipathic helix protein Sin3a	4	4	6	2.36887e+06
Q9DBG3	Ap2b1	AP-2 complex subunit beta	3	3	3	2.37183e+06
P62492; P46638	Rab11a; Rab11b	Ras-related protein Rab-11A; Ras-related protein Rab-11B	2	2	3	2.38168e+06
Q8CI94	Pygb	Glycogen phosphorylase, brain form	4	4	18	2.38347e+06
Q9JL35	Hmgn5	High mobility group nucleosome-binding domain-containing protein 5	1	1	1	2.38396e+06
Q5SF07	Igf2bp2	Insulin-like growth factor 2 mRNA-binding protein 2	3	5	11	2.38503e+06
P12787	Cox5a	Cytochrome c oxidase subunit 5A, mitochondrial	2	2	8	2.38944e+06
Q9JJT0	Rcl1	RNA 3'-terminal phosphate cyclase-like protein	2	2	4	2.39202e+06
Q99KX1	Mlf2	Myeloid leukemia factor 2	2	2	2	2.39357e+06
Q8VHN8	Nudt16l1	Tudor-interacting repair regulator protein	2	2	2	2398357
P62311	Lsm3	U6 snRNA-associated Sm-like protein LSm3	1	1	1	2.40001e+06
Q9QYL7	Abt1	Activator of basal transcription 1	1	1	3	2400971
P51949	Mnat1	CDK-activating kinase assembly factor MAT1	2	2	10	2.40305e+06
P52431	Pold1	DNA polymerase delta catalytic subunit	3	3	3	2.40968e+06
Q9D3E6	Stag1	Cohesin subunit SA-1	4	4	7	2.42475e+06
Q9WUA2	Farsb	Phenylalanine--tRNA ligase beta subunit	4	4	4	2.42642e+06
P63330; P62715	Ppp2ca; Ppp2cb	Serine/threonine-protein phosphatase 2A catalytic subunit alpha isoform; Serine/threonine-protein phosphatase 2A catalytic subunit beta isoform	2	2	4	2.42644e+06
Q8BIW9	Chtf18	Chromosome transmission fidelity protein 18 homolog	1	1	1	2.42731e+06
Q9JLV5	Cul3	Cullin-3	2	2	2	2.44071e+06
P32037	Slc2a3	Solute carrier family 2, facilitated glucose transporter member 3	1	1	1	2.4445e+06
Q91YT7	Ythdf2	YTH domain-containing family protein 2	2	2	4	2.44477e+06
P28658	Atxn10	Ataxin-10	4	4	4	2.45771e+06
Q9CT10	Ranbp3	Ran-binding protein 3	3	3	4	2.45772e+06
Q8C5L3	Cnot2	CCR4-NOT transcription complex subunit 2	1	1	3	2.46002e+06
Q6ZQ73	Cand2	Cullin-associated NEDD8-dissociated protein 2	1	2	5	2.46248e+06
Q9JKX6	Nudt5	ADP-sugar pyrophosphatase	2	2	3	2.46661e+06
Q9CQ60	Pgls	6-phosphogluconolactonase	3	3	3	2.46832e+06
O88796	Rpp30	Ribonuclease P protein subunit p30	2	2	4	2.47379e+06
Q8CIB5	Fermt2	Fermitin family homolog 2	3	3	3	2.48073e+06
Q3UL36	Arglu1	Arginine and glutamate-rich protein 1	1	1	1	2.48177e+06
P63087	Ppp1cc	Serine/threonine-protein phosphatase PP1-gamma catalytic subunit	1	2	2	2.48469e+06
Q9DBD5	Pelp1	Proline-, glutamic acid- and leucine-rich protein 1	3	3	5	2.49393e+06
P16546	Sptan1	Spectrin alpha chain, non-erythrocytic 1	7	7	10	2.50058e+06
P12382	Pfkl	ATP-dependent 6-phosphofructokinase, liver type	2	2	8	2.5164e+06
Q8R409	Hexim1	Protein HEXIM1	2	2	6	2530140
O70318	Epb41l2	Band 4.1-like protein 2	2	2	5	2530773
P62075	Timm13	Mitochondrial import inner membrane translocase subunit Tim13	1	1	5	2533776
Q6NV83	U2surp	U2 snRNP-associated SURP motif-containing protein	3	3	5	2.53389e+06
Q3U821	Wdr75	WD repeat-containing protein 75	2	2	7	2.53998e+06
P62313	Lsm6	U6 snRNA-associated Sm-like protein LSm6	2	2	7	2.54224e+06
Q922U1	Prpf3	U4/U6 small nuclear ribonucleoprotein Prp3	3	3	12	2.54439e+06
O55234	Psmb5	Proteasome subunit beta type-5	2	2	3	2.54478e+06
Q62261	Sptbn1	Spectrin beta chain, non-erythrocytic 1	5	5	10	2.55546e+06
Q9D0J8	Ptms	Parathymosin	1	1	3	2.56504e+06
Q9CZJ1	Utp11	Probable U3 small nucleolar RNA-associated protein 11	2	2	4	2.59658e+06
Q9JKB1; P58321	Uchl3; Uchl4	Ubiquitin carboxyl-terminal hydrolase isozyme L3; Ubiquitin carboxyl-terminal hydrolase isozyme L4	2	2	5	2597700
Q9JMG1	Edf1	Endothelial differentiation-related factor 1	3	3	5	2.60002e+06
P53811	Pitpnb	Phosphatidylinositol transfer protein beta isoform	2	2	2	2.60014e+06
Q99MJ9	Ddx50	ATP-dependent RNA helicase DDX50	5	5	8	2.60601e+06
Q9CXW3	Cacybp	Calcyclin-binding protein	3	3	13	2.61464e+06
P49722	Psma2	Proteasome subunit alpha type-2	2	2	3	2.61711e+06
Q4FK66	Prpf38a	Pre-mRNA-splicing factor 38A	1	1	2	2.62601e+06
Q61425	Hadh	Hydroxyacyl-coenzyme A dehydrogenase, mitochondrial	3	3	5	2.63153e+06
Q62383	Supt6h	Transcription elongation factor SPT6	4	4	16	2.66182e+06
O55128	Sap18	Histone deacetylase complex subunit SAP18	1	1	2	2.66694e+06
Q61792	Lasp1	LIM and SH3 domain protein 1	1	1	1	2.6694e+06
Q9R1P3	Psmb2	Proteasome subunit beta type-2	2	2	8	2.67953e+06
Q9Z1B5	Mad2l1	Mitotic spindle assembly checkpoint protein MAD2A	1	1	2	2.69352e+06
Q9Z0H1	Wdr46	WD repeat-containing protein 46	2	2	10	2.69492e+06
Q921I9	Exosc4	Exosome complex component RRP41	2	2	2	2696347
Q9DAR7	Dcps	m7GpppX diphosphatase	3	3	9	2.70209e+06
Q60854	Serpinb6	Serpin B6	2	2	7	2.70339e+06
Q8BHS3	Rbm22	Pre-mRNA-splicing factor RBM22	3	3	5	2.73252e+06
Q9D0G0	Mrps30	28S ribosomal protein S30, mitochondrial	1	1	2	2.73671e+06
Q9DAW6	Prpf4	U4/U6 small nuclear ribonucleoprotein Prp4	3	3	3	2.74868e+06
P35492	Hal	Histidine ammonia-lyase	1	1	1	2.75002e+06
Q64511	Top2b	DNA topoisomerase 2-beta	3	9	22	2.75802e+06
Q3TLH4	Prrc2c	Protein PRRC2C	5	5	13	2.78128e+06
O54941	Smarce1	SWI/SNF-related matrix-associated actin-dependent regulator of chromatin subfamily E member 1	3	3	7	2.84285e+06
Q3THE2	Myl12b	Myosin regulatory light chain 12B	1	1	4	2.84785e+06
P61089	Ube2n	Ubiquitin-conjugating enzyme E2 N	3	3	6	2.85018e+06
O70325	Gpx4	Phospholipid hydroperoxide glutathione peroxidase, mitochondrial	1	1	2	2.85462e+06
Q9R0P9	Uchl1	Ubiquitin carboxyl-terminal hydrolase isozyme L1	1	1	5	2860664
Q8BP48	Metap1	Methionine aminopeptidase 1	2	2	2	2867288
P70398	Usp9x	Probable ubiquitin carboxyl-terminal hydrolase FAF-X	4	4	6	2.86924e+06
Q8CCP0	Nemf	Nuclear export mediator factor Nemf	3	3	5	2.87541e+06
O70126	Aurkb	Aurora kinase B	4	4	10	2.87895e+06
P56376	Acyp1	Acylphosphatase-1	2	2	4	2.88642e+06
P59328	Wdhd1	WD repeat and HMG-box DNA-binding protein 1	4	4	8	2887357
P24860	Ccnb1	G2/mitotic-specific cyclin-B1	1	1	5	2895532
Q8QZY3	Dppa3	Developmental pluripotency-associated protein 3	1	1	3	2.89654e+06
O35841	Api5	Apoptosis inhibitor 5	4	4	7	2.89859e+06
Q9CVB6	Arpc2	Actin-related protein 2/3 complex subunit 2	2	2	2	2.89974e+06
O35621	Pmm1	Phosphomannomutase 1	2	2	8	2.90437e+06
Q9D0P7	Psrc1	Proline/serine-rich coiled-coil protein 1	2	2	5	2.90882e+06
Q8VDD9	Phip	PH-interacting protein	2	2	5	2.91649e+06
Q9CY50	Ssr1	Translocon-associated protein subunit alpha	1	1	3	2.93141e+06
Q9D8B3	Chmp4b	Charged multivesicular body protein 4b	2	2	3	2.93424e+06
P99026	Psmb4	Proteasome subunit beta type-4	2	2	4	2.93874e+06
Q61699	Hsph1	Heat shock protein 105 kDa	4	4	7	2.94479e+06
Q8C5L7	Rbm34	RNA-binding protein 34	4	4	7	2.94746e+06
Q921H8	Acaa1a	3-ketoacyl-CoA thiolase A, peroxisomal	2	2	9	2.95097e+06
Q8R0S2	Iqsec1	IQ motif and SEC7 domain-containing protein 1	1	1	1	2963343
P97304	Polr1d	DNA-directed RNA polymerases I and III subunit RPAC2	3	3	6	2.97019e+06
Q8CIL4	Q8CIL4	Uncharacterized protein C1orf131 homolog	2	2	2	2.97665e+06
Q6P3Y5	Znf280c	Zinc finger protein 280C	3	3	6	2.9784e+06
Q924K8	Mta3	Metastasis-associated protein MTA3	2	3	3	2.97851e+06
Q99MN1	Kars	Lysine--tRNA ligase	2	2	2	2.99193e+06
Q6A026	Pds5a	Sister chromatid cohesion protein PDS5 homolog A	5	5	10	3.00678e+06
Q62241	Snrpc	U1 small nuclear ribonucleoprotein C	2	2	5	3.0192e+06
Q9CPT5	Nop16	Nucleolar protein 16	4	4	9	3.02678e+06
Q587J6	L1td1	LINE-1 type transposase domain-containing protein 1	4	4	10	3.0424e+06
A6PWY4	Wdr76	WD repeat-containing protein 76	3	3	4	3.05229e+06
A2BE28	Las1l	Ribosomal biogenesis protein LAS1L	3	3	9	3.0599e+06
Q6PE01	Snrnp40	U5 small nuclear ribonucleoprotein 40 kDa protein	1	1	2	3.07292e+06
Q9JIX8	Acin1	Apoptotic chromatin condensation inducer in the nucleus	2	2	3	3.07692e+06
Q9JK30	Orc3	Origin recognition complex subunit 3	2	2	5	3.07785e+06
Q61191	Hcfc1	Host cell factor 1	4	4	10	3.08149e+06
P18653	Rps6ka1	Ribosomal protein S6 kinase alpha-1	3	3	6	3.09459e+06
Q6PGB6	Naa50	N-alpha-acetyltransferase 50	1	1	8	3110945
Q61033	Tmpo	Lamina-associated polypeptide 2, isoforms alpha/zeta	2	8	18	3.11779e+06
O35226	Psmd4	26S proteasome non-ATPase regulatory subunit 4	1	1	2	3.13974e+06
P52624	Upp1	Uridine phosphorylase 1	3	3	4	3.14063e+06
Q9ESK3	Capn10	Calpain-10	1	1	4	3.14784e+06
Q9CPU0	Glo1	Lactoylglutathione lyase	1	1	4	3158026
Q8K2B3	Sdha	Succinate dehydrogenase [ubiquinone] flavoprotein subunit, mitochondrial	4	4	5	3.16426e+06
Q60737	Csnk2a1	Casein kinase II subunit alpha	3	3	11	3.17572e+06
O70551	Srpk1	SRSF protein kinase 1	3	3	6	3.1761e+06
Q91VI7	Rnh1	Ribonuclease inhibitor	2	2	5	3.18409e+06
Q8JZM7	Cdc73	Parafibromin	3	3	4	3.19448e+06
Q9CR98	Fam136a	Protein FAM136A	2	2	3	3200245
Q91WK2	Eif3h	Eukaryotic translation initiation factor 3 subunit H	4	4	11	3.20383e+06
Q9CYG7	Tomm34	Mitochondrial import receptor subunit TOM34	2	2	2	3.21762e+06
P32921	Wars	Tryptophan--tRNA ligase, cytoplasmic	3	3	5	3.22473e+06
Q3TJ91	Llgl2	Lethal(2) giant larvae protein homolog 2	5	5	8	3.23937e+06
P34884	Mif	Macrophage migration inhibitory factor	1	1	4	3251316
Q60931	Vdac3	Voltage-dependent anion-selective channel protein 3	1	1	2	3.25942e+06
P35293	Rab18	Ras-related protein Rab-18	2	2	2	3.26167e+06
Q99KK2	Cmas	N-acylneuraminate cytidylyltransferase	2	2	3	3.2786e+06
Q8CJG0	Ago2	Protein argonaute-2	4	4	6	3.29337e+06
P11157	Rrm2	Ribonucleoside-diphosphate reductase subunit M2	4	4	8	3.29403e+06
Q9WUR9	Ak4	Adenylate kinase 4, mitochondrial	2	2	3	3304916
P24527	Lta4h	Leukotriene A-4 hydrolase	3	3	4	3.32021e+06
Q4VBE8	Wdr18	WD repeat-containing protein 18	2	2	5	3.3218e+06
Q99KG3	Rbm10	RNA-binding protein 10	3	3	9	3.33128e+06
Q5SVQ0	Kat7	Histone acetyltransferase KAT7	3	3	10	3.3376e+06
Q8BJY1	Psmd5	26S proteasome non-ATPase regulatory subunit 5	4	4	4	3.34128e+06
P97352	S100a13	Protein S100-A13	2	2	3	3.36437e+06
Q9R0B7	Znf346	Zinc finger protein 346	1	1	1	3365777
Q91Z53	Grhpr	Glyoxylate reductase/hydroxypyruvate reductase	2	2	3	3.36991e+06
Q04692	Smarcad1	SWI/SNF-related matrix-associated actin-dependent regulator of chromatin subfamily A containing DEAD/H box 1	1	1	12	3.37043e+06
Q9CRB2	Nhp2	H/ACA ribonucleoprotein complex subunit 2	1	1	6	3.40786e+06
Q9QYX7	Pclo	Protein piccolo	1	1	1	3.41412e+06
O35326	Srsf5	Serine/arginine-rich splicing factor 5	3	3	11	3.42571e+06
Q9CZY3	Ube2v1	Ubiquitin-conjugating enzyme E2 variant 1	1	4	9	3426957
Q62203	Sf3a2	Splicing factor 3A subunit 2	2	2	4	3.42774e+06
Q61655	Ddx19a	ATP-dependent RNA helicase DDX19A	3	3	4	3.42817e+06
Q9Z2U0	Psma7	Proteasome subunit alpha type-7	2	2	2	3.44726e+06
Q9D0I9	Rars	Arginine--tRNA ligase, cytoplasmic	2	2	3	3.44783e+06
Q9WV32	Arpc1b	Actin-related protein 2/3 complex subunit 1B	3	3	7	3.45298e+06
Q8BK63	Csnk1a1	Casein kinase I isoform alpha	3	3	7	3.45675e+06
Q9JK81	Myg1	UPF0160 protein MYG1, mitochondrial	4	4	4	3.45784e+06
P62915	Gtf2b	Transcription initiation factor IIB	2	2	2	3.46181e+06
Q9CWM4	Pfdn1	Prefoldin subunit 1	3	3	8	3.46532e+06
P02104	Hbb-y	Hemoglobin subunit epsilon-Y2	2	2	4	3.47786e+06
Q8BFQ4	Wdr82	WD repeat-containing protein 82	3	3	8	3.49e+06
Q8C7V3	Utp15	U3 small nucleolar RNA-associated protein 15 homolog	5	5	10	3.50319e+06
Q8VDQ9	Kri1	Protein KRI1 homolog	4	4	7	3.51242e+06
P31001	Des	Desmin	5	8	23	3.52019e+06
P97930	Dtymk	Thymidylate kinase	5	5	9	3.5215e+06
Q9R226	Khdrbs3	KH domain-containing, RNA-binding, signal transduction-associated protein 3	1	1	1	3528072
P52432	Polr1c	DNA-directed RNA polymerases I and III subunit RPAC1	3	3	4	3.53401e+06
P97350	Pkp1	Plakophilin-1	3	3	8	3.54097e+06
Q9EQ28	Pold3	DNA polymerase delta subunit 3	4	4	8	3.55384e+06
P37804	Tagln	Transgelin	3	3	7	3.55457e+06
Q03958	Pfdn6	Prefoldin subunit 6	3	3	6	3.5589e+06
P46471	Psmc2	26S proteasome regulatory subunit 7	2	2	4	3.56598e+06
O70310	Nmt1	Glycylpeptide N-tetradecanoyltransferase 1	3	3	7	3.56606e+06
Q6ZQ58	Larp1	La-related protein 1	3	3	3	3.57035e+06
P97477	Aurka	Aurora kinase A	4	4	6	3.5802e+06
Q9D8U8	Snx5	Sorting nexin-5	4	4	12	3.58501e+06
Q60932	Vdac1	Voltage-dependent anion-selective channel protein 1	2	2	2	3.60082e+06
Q9D2G2	Dlst	Dihydrolipoyllysine-residue succinyltransferase component of 2-oxoglutarate dehydrogenase complex, mitochondrial	3	3	4	3.63042e+06
Q810V0	Mphosph10	U3 small nucleolar ribonucleoprotein protein MPP10	2	2	4	3639255
Q11011	Npepps	Puromycin-sensitive aminopeptidase	3	3	6	3.67913e+06
Q810A7	Ddx42	ATP-dependent RNA helicase DDX42	5	5	8	3.70628e+06
P26041	Msn	Moesin	3	6	16	3.70681e+06
Q8BHG2	Q8BHG2	UPF0587 protein C1orf123 homolog	3	3	5	3.70789e+06
Q5PSV9	Mdc1	Mediator of DNA damage checkpoint protein 1	1	1	5	3719857
O54749	Cyp2j5	Cytochrome P450 2J5	1	1	1	3.73835e+06
Q61035	Hars	Histidine--tRNA ligase, cytoplasmic	3	3	8	3.73868e+06
Q9CWI3	Bccip	BRCA2 and CDKN1A-interacting protein	4	4	8	3.75041e+06
P08113	Hsp90b1	Endoplasmin	4	5	11	3.75314e+06
P54822	Adsl	Adenylosuccinate lyase	2	2	5	3.75492e+06
Q9CX11	Utp23	rRNA-processing protein UTP23 homolog	1	1	2	3.75693e+06
P62192	Psmc1	26S proteasome regulatory subunit 4	4	4	8	3.75787e+06
P27773	Pdia3	Protein disulfide-isomerase A3	4	4	6	3.76007e+06
Q61142	Spin1	Spindlin-1	4	4	8	3.76706e+06
Q9QYJ0	Dnaja2	DnaJ homolog subfamily A member 2	1	1	3	3779055
E9Q8D0	Dnajc21	DnaJ homolog subfamily C member 21	3	3	8	3.78281e+06
Q9D287	Bcas2	Pre-mRNA-splicing factor SPF27	3	3	5	3.78901e+06
Q3TWF6	Wdr70	WD repeat-containing protein 70	1	1	2	3.80621e+06
Q9ERG0	Lima1	LIM domain and actin-binding protein 1	2	2	2	3.81294e+06
Q8JZX4	Rbm17	Splicing factor 45	2	2	3	3.81906e+06
Q3TXS7	Psmd1	26S proteasome non-ATPase regulatory subunit 1	3	3	9	3.82105e+06
P13439	Umps	Uridine 5'-monophosphate synthase	4	4	8	3.82788e+06
Q99LT0	Dpy30	Protein dpy-30 homolog	2	2	4	3828052
Q9D1C1	Ube2c	Ubiquitin-conjugating enzyme E2 C	3	3	12	3.83411e+06
P68037	Ube2l3	Ubiquitin-conjugating enzyme E2 L3	3	3	9	3.83595e+06
Q64213	Sf1	Splicing factor 1	3	3	8	3.84597e+06
Q3UMU9	Hdgfl2	Hepatoma-derived growth factor-related protein 2	4	5	19	3.85147e+06
Q9CQM9	Glrx3	Glutaredoxin-3	3	3	3	3.86912e+06
Q9CQT2	Rbm7	RNA-binding protein 7	4	4	4	3.87059e+06
P59999	Arpc4	Actin-related protein 2/3 complex subunit 4	2	2	3	3.87759e+06
Q8CFE2	Hpf1	Histone PARylation factor 1	3	3	7	3.8822e+06
Q9CQS2	Nop10	H/ACA ribonucleoprotein complex subunit 3	3	3	8	3.8865e+06
Q9CQ48	Nudcd2	NudC domain-containing protein 2	1	1	3	3894652
Q3UEB3	Puf60	Poly(U)-binding-splicing factor PUF60	5	5	17	3.92274e+06
Q8BG15	Ctdspl2	CTD small phosphatase-like protein 2	4	4	7	3.93811e+06
Q9CXL3	Q9CXL3	Uncharacterized protein C7orf50 homolog	2	2	2	3.98004e+06
P45952	Acadm	Medium-chain specific acyl-CoA dehydrogenase, mitochondrial	3	3	8	4.04591e+06
Q91VX2	Ubap2	Ubiquitin-associated protein 2	1	1	3	4.04941e+06
P51150	Rab7a	Ras-related protein Rab-7a	1	1	5	4.04998e+06
Q9D0F6	Rfc5	Replication factor C subunit 5	4	4	8	4.06529e+06
O88958	Gnpda1	Glucosamine-6-phosphate isomerase 1	3	3	7	4.06612e+06
O55023	Impa1	Inositol monophosphatase 1	3	3	6	4.06726e+06
Q9R0Y5	Ak1	Adenylate kinase isoenzyme 1	2	2	5	4.10137e+06
A2A432	Cul4b	Cullin-4B	6	6	18	4.10684e+06
Q9CQI3	Gmfb	Glia maturation factor beta	4	4	7	4.11223e+06
P70318	Tial1	Nucleolysin TIAR	4	4	7	4.15697e+06
Q9R1T2	Sae1	SUMO-activating enzyme subunit 1	3	3	7	4.15719e+06
Q8BW10	Nob1	RNA-binding protein NOB1	2	2	3	4.16012e+06
O70378	Emc8	ER membrane protein complex subunit 8	1	1	3	4.17428e+06
P56183	Rrp1	Ribosomal RNA processing protein 1 homolog A	3	3	19	4.20232e+06
Q8BMC4	Nop9	Nucleolar protein 9	3	3	6	4.20578e+06
Q8BGS2	Bola2	BolA-like protein 2	4	4	12	4.21408e+06
O70475	Ugdh	UDP-glucose 6-dehydrogenase	3	3	6	4.21803e+06
Q8CCI5	Rybp	RING1 and YY1-binding protein	3	3	9	4.21935e+06
P46935	Nedd4	E3 ubiquitin-protein ligase NEDD4	4	4	9	4.22566e+06
Q7TQI3	Otub1	Ubiquitin thioesterase OTUB1	4	4	10	4.25459e+06
P48758	Cbr1	Carbonyl reductase [NADPH] 1	4	4	7	4.26702e+06
Q9D8B7	Jam3	Junctional adhesion molecule C	1	1	7	4.279e+06
Q62422	Ostf1	Osteoclast-stimulating factor 1	3	3	6	4.285e+06
Q91VK1	Bzw2	Basic leucine zipper and W2 domain-containing protein 2	2	2	4	4.30766e+06
Q61768	Kif5b	Kinesin-1 heavy chain	6	6	7	4.30946e+06
Q91YJ3	Thyn1	Thymocyte nuclear protein 1	2	2	9	4.31865e+06
O88271	Cfdp1	Craniofacial development protein 1	3	3	3	4.32679e+06
Q3URQ0	Tex10	Testis-expressed protein 10	4	4	5	4.34078e+06
Q9D7G0	Prps1	Ribose-phosphate pyrophosphokinase 1	4	4	10	4.34169e+06
Q9JHS9	Cwc15	Spliceosome-associated protein CWC15 homolog	2	2	4	4.35244e+06
Q9DB96	Ngdn	Neuroguidin	5	5	9	4.35975e+06
Q6PAC3	Dcaf13	DDB1- and CUL4-associated factor 13	2	2	6	4.36405e+06
Q6A068	Cdc5l	Cell division cycle 5-like protein	3	3	5	4.38816e+06
Q8K4F6	Nsun5	Probable 28S rRNA (cytosine-C(5))-methyltransferase	5	5	6	4.3921e+06
Q9DBP5	Cmpk1	UMP-CMP kinase	3	3	5	4.40712e+06
P14685	Psmd3	26S proteasome non-ATPase regulatory subunit 3	4	4	6	4.4077e+06
Q8CG48	Smc2	Structural maintenance of chromosomes protein 2	6	6	15	4.42921e+06
P97329	Kif20a	Kinesin-like protein KIF20A	2	2	7	4.43343e+06
P70122	Sbds	Ribosome maturation protein SBDS	4	4	6	4.43803e+06
Q61749	Eif2b4	Translation initiation factor eIF-2B subunit delta	4	4	12	4.43936e+06
Q6PFD9	Nup98	Nuclear pore complex protein Nup98-Nup96	3	3	6	4.44395e+06
Q9CQL7	Mrfap1	MORF4 family-associated protein 1	2	2	4	4.44717e+06
P56812	Pdcd5	Programmed cell death protein 5	3	3	4	4.44756e+06
P63280	Ube2i	SUMO-conjugating enzyme UBC9	1	1	3	4450837
Q69Z99	Znf512	Zinc finger protein 512	3	3	7	4.45352e+06
O08663	Metap2	Methionine aminopeptidase 2	1	1	2	4453857
Q3V300	Kif22	Kinesin-like protein KIF22	5	5	7	4.47444e+06
Q06180	Ptpn2	Tyrosine-protein phosphatase non-receptor type 2	3	3	5	4476219
Q8CGZ0	Cherp	Calcium homeostasis endoplasmic reticulum protein	5	5	15	4.49196e+06
Q9D666	Sun1	SUN domain-containing protein 1	4	4	9	4.53446e+06
Q61188	Ezh2	Histone-lysine N-methyltransferase EZH2	2	2	8	4.53662e+06
Q8BGS0	Mak16	Protein MAK16 homolog	2	2	4	4547495
Q9WVA2	Timm8a1	Mitochondrial import inner membrane translocase subunit Tim8 A	1	1	2	4551152
Q8R151	Znfx1	NFX1-type zinc finger-containing protein 1	1	1	1	4.6057e+06
Q9JMD0	Znf207	BUB3-interacting and GLEBS motif-containing protein ZNF207	1	1	6	4.60994e+06
O35130	Emg1	Ribosomal RNA small subunit methyltransferase NEP1	2	2	5	4.61463e+06
P08775	Polr2a	DNA-directed RNA polymerase II subunit RPB1	8	8	14	4.62708e+06
O35593	Psmd14	26S proteasome non-ATPase regulatory subunit 14	2	2	8	4.64551e+06
Q9R0P3	Esd	S-formylglutathione hydrolase	3	3	10	4.66225e+06
O08579	Emd	Emerin	4	4	15	4.71299e+06
Q9QY36; Q3UX61	Naa10; Naa11	N-alpha-acetyltransferase 10; N-alpha-acetyltransferase 11	1	1	2	4744351
Q5SW19	Cluh	Clustered mitochondria protein homolog	3	3	9	4.74963e+06
Q3UHX9	Spout1	Putative methyltransferase C9orf114 homolog	2	2	4	4764849
Q9JLI8	Sart3	Squamous cell carcinoma antigen recognized by T-cells 3	5	5	8	4.76616e+06
Q8BHY2	Noc4l	Nucleolar complex protein 4 homolog	3	3	5	4.79928e+06
Q9R1P0	Psma4	Proteasome subunit alpha type-4	2	2	8	4800840
Q8BKC5	Ipo5	Importin-5	6	6	17	4.8029e+06
Q9ES00	Ube4b	Ubiquitin conjugation factor E4 B	5	5	11	4.80511e+06
Q99J95	Cdk9	Cyclin-dependent kinase 9	5	5	22	4.81515e+06
Q9CR29	Ccdc43	Coiled-coil domain-containing protein 43	2	2	4	4.82487e+06
Q9CQM5	Txndc17	Thioredoxin domain-containing protein 17	3	3	8	4.84083e+06
P05201	Got1	Aspartate aminotransferase, cytoplasmic	5	5	10	4.87833e+06
O88844	Idh1	Isocitrate dehydrogenase [NADP] cytoplasmic	4	4	13	4.88259e+06
Q9CPP0	Npm3	Nucleoplasmin-3	2	2	7	4.88721e+06
Q9DBR0	Akap8	A-kinase anchor protein 8	6	6	22	4.91739e+06
Q61074	Ppm1g	Protein phosphatase 1G	2	2	3	4.92407e+06
Q9JJA4	Wdr12	Ribosome biogenesis protein WDR12	2	2	8	4.92606e+06
Q8BFR5	Tufm	Elongation factor Tu, mitochondrial	4	4	9	4.94293e+06
Q99L48	Nmd3	60S ribosomal export protein NMD3	4	4	8	4.95077e+06
Q8BQM4	Heatr3	HEAT repeat-containing protein 3	3	3	7	4.96123e+06
P50516	Atp6v1a	V-type proton ATPase catalytic subunit A	5	5	9	4.96613e+06
Q922Y1	Ubxn1	UBX domain-containing protein 1	2	2	5	4.97121e+06
Q9WV03	Fam50a	Protein FAM50A	3	3	4	4.97809e+06
Q920E5	Fdps	Farnesyl pyrophosphate synthase	3	3	8	4.99085e+06
P26369	U2af2	Splicing factor U2AF 65 kDa subunit	5	5	6	5.00046e+06
Q9JMH6	Txnrd1	Thioredoxin reductase 1, cytoplasmic	2	2	6	5.03737e+06
P61327	Magoh	Protein mago nashi homolog	3	3	6	5.05559e+06
O88708	Orc4	Origin recognition complex subunit 4	3	3	10	5.06299e+06
Q9D2M8	Ube2v2	Ubiquitin-conjugating enzyme E2 variant 2	1	4	7	5.07344e+06
Q8BHG9	Cggbp1	CGG triplet repeat-binding protein 1	2	2	2	5.09834e+06
P29595	Nedd8	NEDD8	2	2	6	5.13946e+06
Q8VDJ3	Hdlbp	Vigilin	7	7	10	5.16341e+06
Q9JII6	Akr1a1	Alcohol dehydrogenase [NADP(+)]	3	4	13	5.16406e+06
Q9D1C9	Rrp7a	Ribosomal RNA-processing protein 7 homolog A	2	2	4	5.18233e+06
Q02248	Ctnnb1	Catenin beta-1	3	4	12	5.20684e+06
P62334	Psmc6	26S proteasome regulatory subunit 10B	4	4	11	5.21831e+06
Q7TND5	Rpf1	Ribosome production factor 1	3	3	14	5.24592e+06
P61082	Ube2m	NEDD8-conjugating enzyme Ubc12	3	3	5	5.25344e+06
Q8C1B7	Septin11	Septin-11	2	2	3	5.28227e+06
Q9JHR7	Ide	Insulin-degrading enzyme	6	6	13	5286413
Q9WVB0	Rbpms	RNA-binding protein with multiple splicing	7	8	15	5.29485e+06
Q9EPL8	Ipo7	Importin-7	6	6	8	5.3052e+06
Q9D0L8	Rnmt	mRNA cap guanine-N7 methyltransferase	5	5	10	5.30886e+06
Q921F4	Hnrnpll	Heterogeneous nuclear ribonucleoprotein L-like	3	3	10	5.35292e+06
P97314	Csrp2	Cysteine and glycine-rich protein 2	3	3	8	5.36072e+06
Q6NZQ2	Ddx31	Probable ATP-dependent RNA helicase DDX31	4	4	10	5377510
Q8C4J7	Tbl3	Transducin beta-like protein 3	4	4	12	5.38713e+06
Q9QXS1	Plec	Plectin	3	3	3	5.39231e+06
Q9QUR6	Prep	Prolyl endopeptidase	5	5	18	5.44309e+06
Q9Z1N5	Ddx39b	Spliceosome RNA helicase Ddx39b	2	11	36	5.48178e+06
Q99KI0	Aco2	Aconitate hydratase, mitochondrial	4	4	6	5.4863e+06
P63168	Dynll1	Dynein light chain 1, cytoplasmic	1	1	3	5520526
O88685	Psmc3	26S proteasome regulatory subunit 6A	5	5	11	5.52286e+06
Q8R0A0	Gtf2f2	General transcription factor IIF subunit 2	3	3	8	5.54013e+06
Q5SS00	Zdbf2	DBF4-type zinc finger-containing protein 2 homolog	1	1	2	5546252
P14824	Anxa6	Annexin A6	4	4	8	5.55802e+06
P62814	Atp6v1b2	V-type proton ATPase subunit B, brain isoform	4	4	10	5.56967e+06
P56399	Usp5	Ubiquitin carboxyl-terminal hydrolase 5	6	6	12	5.57239e+06
P00493	Hprt1	Hypoxanthine-guanine phosphoribosyltransferase	4	4	8	5.58571e+06
Q60953	Pml	Protein PML	6	6	10	5.60181e+06
Q8R3C6	Rbm19	Probable RNA-binding protein 19	6	6	9	5.60399e+06
P10649	Gstm1	Glutathione S-transferase Mu 1	6	6	11	5.62383e+06
P84078; P61205	Arf1; Arf3	ADP-ribosylation factor 1; ADP-ribosylation factor 3	2	3	4	5.63994e+06
Q61166	Mapre1	Microtubule-associated protein RP/EB family member 1	3	3	7	5.65753e+06
Q80Y84	Kdm5b	Lysine-specific demethylase 5B	4	4	6	5.70943e+06
Q8CH25	Sltm	SAFB-like transcription modulator	5	5	8	5.71341e+06
Q99J62	Rfc4	Replication factor C subunit 4	6	6	6	5.71782e+06
P47791	Gsr	Glutathione reductase, mitochondrial	4	4	8	5.72124e+06
Q9Z321	Top3b	DNA topoisomerase 3-beta-1	5	5	16	5.74196e+06
Q9Z315	Sart1	U4/U6.U5 tri-snRNP-associated protein 1	7	7	15	5.75391e+06
Q9QZD9	Eif3i	Eukaryotic translation initiation factor 3 subunit I	4	4	9	5.77491e+06
Q9DCG9	Trmt112	Multifunctional methyltransferase subunit TRM112-like protein	1	1	3	5886290
Q8R1F0	D8Ertd738e	Leydig cell tumor 10 kDa protein homolog	1	1	1	5.89165e+06
Q9R1C7	Prpf40a	Pre-mRNA-processing factor 40 homolog A	3	3	9	5893597
Q9Z2N8	Actl6a	Actin-like protein 6A	2	2	2	5923671
P27546	Map4	Microtubule-associated protein 4	2	2	5	5.95255e+06
O70311	Nmt2	Glycylpeptide N-tetradecanoyltransferase 2	5	5	13	5.95509e+06
Q8BHX3	Cdca8	Borealin	5	5	8	5.96266e+06
Q8BIQ5	Cstf2	Cleavage stimulation factor subunit 2	3	4	11	5.98045e+06
Q9CPV4	Glod4	Glyoxalase domain-containing protein 4	4	4	8	5.98175e+06
Q62315	Jarid2	Protein Jumonji	5	5	10	5.98249e+06
O54984	Asna1	ATPase Asna1	5	5	13	6.05072e+06
Q80UM3	Naa15	N-alpha-acetyltransferase 15, NatA auxiliary subunit	1	3	9	6.06488e+06
P40124	Cap1	Adenylyl cyclase-associated protein 1	4	4	11	6.08034e+06
Q8CFI7	Polr2b	DNA-directed RNA polymerase II subunit RPB2	6	6	15	6.10057e+06
Q8VDM6	Hnrnpul1	Heterogeneous nuclear ribonucleoprotein U-like protein 1	6	6	13	6.14207e+06
Q8K3Y3	Lin28a	Protein lin-28 homolog A	4	4	10	6.15975e+06
Q60692	Psmb6	Proteasome subunit beta type-6	1	1	6	6171854
O35691	Pnn	Pinin	5	5	8	6.19789e+06
O88342	Wdr1	WD repeat-containing protein 1	4	4	9	6.2065e+06
Q9EP97	Senp3	Sentrin-specific protease 3	6	6	17	6.23157e+06
P61971	Nutf2	Nuclear transport factor 2	2	2	3	6.2528e+06
O70400	Pdlim1	PDZ and LIM domain protein 1	4	4	13	6265142
O54734	Ddost	Dolichyl-diphosphooligosaccharide--protein glycosyltransferase 48 kDa subunit	3	3	5	6.27217e+06
Q3THK3	Gtf2f1	General transcription factor IIF subunit 1	6	6	9	6.2777e+06
Q9CQI7	Snrpb2	U2 small nuclear ribonucleoprotein B''	2	3	14	6.28807e+06
Q8R2M2	Dnttip2	Deoxynucleotidyltransferase terminal-interacting protein 2	4	4	6	6296883
Q9D0R2	Tars	Threonine--tRNA ligase, cytoplasmic	5	5	9	6.30227e+06
Q8VI84	Noc3l	Nucleolar complex protein 3 homolog	6	6	8	6.32495e+06
Q9JHU4	Dync1h1	Cytoplasmic dynein 1 heavy chain 1	14	14	22	6.32947e+06
P63085	Mapk1	Mitogen-activated protein kinase 1	3	4	11	6.3477e+06
Q9JII5	Dazap1	DAZ-associated protein 1	3	3	8	6.34884e+06
Q9CYI4	Luc7l	Putative RNA-binding protein Luc7-like 1	2	2	4	6.37588e+06
Q8K4P0	Wdr33	pre-mRNA 3' end processing protein WDR33	3	3	7	6.38964e+06
Q9QUM9	Psma6	Proteasome subunit alpha type-6	3	3	4	6.41527e+06
O70435	Psma3	Proteasome subunit alpha type-3	3	3	10	6.43889e+06
Q6PAQ4	Rexo4	RNA exonuclease 4	5	5	11	6.43907e+06
Q91UZ5	Impa2	Inositol monophosphatase 2	3	3	4	6.45504e+06
P35601	Rfc1	Replication factor C subunit 1	6	6	11	6.46498e+06
Q8BHB4	Wdr3	WD repeat-containing protein 3	7	7	17	6.53937e+06
Q9CQV8	Ywhab	14-3-3 protein beta/alpha	3	7	38	6.54894e+06
Q9R1P4	Psma1	Proteasome subunit alpha type-1	4	4	13	6554604
B2RY56	Rbm25	RNA-binding protein 25	3	3	11	6.56651e+06
Q9D902	Gtf2e2	General transcription factor IIE subunit 2	4	4	6	6.5696e+06
P27641	Xrcc5	X-ray repair cross-complementing protein 5	5	5	9	6574847
Q9D1A2	Cndp2	Cytosolic non-specific dipeptidase	7	7	18	6.5808e+06
Q9DCH4	Eif3f	Eukaryotic translation initiation factor 3 subunit F	5	5	10	6.58311e+06
O55201	Supt5h	Transcription elongation factor SPT5	7	7	12	6.63802e+06
Q9CQF3	Nudt21	Cleavage and polyadenylation specificity factor subunit 5	3	3	5	6.65462e+06
Q80VY9	Dhx33	Putative ATP-dependent RNA helicase DHX33	6	6	11	6.65618e+06
O88491	Nsd1	Histone-lysine N-methyltransferase, H3 lysine-36 and H4 lysine-20 specific	9	9	16	6.68369e+06
P26231	Ctnna1	Catenin alpha-1	3	3	9	6.68459e+06
O35685	Nudc	Nuclear migration protein nudC	2	2	5	6715749
Q9CZ30	Ola1	Obg-like ATPase 1	2	2	4	6.72207e+06
P34022	Ranbp1	Ran-specific GTPase-activating protein	4	4	6	6.72748e+06
Q8CIE6	Copa	Coatomer subunit alpha	5	5	11	6.77509e+06
P86048	Rpl10l	60S ribosomal protein L10-like	1	10	59	6.80371e+06
P47738	Aldh2	Aldehyde dehydrogenase, mitochondrial	6	6	12	6.8382e+06
Q8K019	Bclaf1	Bcl-2-associated transcription factor 1	5	5	13	6.86475e+06
Q9CW46	Raver1	Ribonucleoprotein PTB-binding 1	4	4	6	6.87632e+06
Q8CHP5	Pym1	Partner of Y14 and mago	3	3	7	6.8853e+06
P54227	Stmn1	Stathmin	2	2	6	6.89797e+06
P10639	Txn	Thioredoxin	1	1	3	6961209
Q9D0R4	Ddx56	Probable ATP-dependent RNA helicase DDX56	6	6	14	7.00524e+06
P20029	Hspa5	78 kDa glucose-regulated protein	7	9	31	7.02409e+06
Q9DB85	Rrp8	Ribosomal RNA-processing protein 8	5	5	7	7.02909e+06
Q99MD9	Nasp	Nuclear autoantigenic sperm protein	5	5	7	7.04005e+06
O88738	Birc6	Baculoviral IAP repeat-containing protein 6	6	6	15	7.04733e+06
Q6PFR5	Tra2a	Transformer-2 protein homolog alpha	2	2	4	7.05796e+06
P58468	Fam207a	Protein FAM207A	3	3	6	7.06103e+06
P26638	Sars	Serine--tRNA ligase, cytoplasmic	4	4	5	7.14282e+06
Q3V1V3	Esf1	ESF1 homolog	6	6	13	7.17588e+06
Q8BK58	Hspbap1	HSPB1-associated protein 1	4	4	11	7.25287e+06
Q9Z1Z2	Strap	Serine-threonine kinase receptor-associated protein	4	4	12	7.2577e+06
Q8C0C7	Farsa	Phenylalanine--tRNA ligase alpha subunit	5	5	7	7.27156e+06
Q91W50	Csde1	Cold shock domain-containing protein E1	3	3	6	7.29167e+06
Q497V5	Srbd1	S1 RNA-binding domain-containing protein 1	6	6	15	7.30219e+06
Q9JKX4	Aatf	Protein AATF	5	5	23	7.30974e+06
Q6P8I4	Pcnp	PEST proteolytic signal-containing nuclear protein	4	4	14	7.33783e+06
Q91WQ3	Yars	Tyrosine--tRNA ligase, cytoplasmic	6	6	11	7.35743e+06
P08249	Mdh2	Malate dehydrogenase, mitochondrial	3	3	4	7.3716e+06
Q8C1A5	Thop1	Thimet oligopeptidase	5	5	11	7.41656e+06
Q921Y2	Imp3	U3 small nucleolar ribonucleoprotein protein IMP3	3	3	8	7.42182e+06
P31786	Dbi	Acyl-CoA-binding protein	3	3	7	7.42922e+06
Q80UG5	Septin9	Septin-9	3	3	5	7.48121e+06
Q9CQ65	Mtap	S-methyl-5'-thioadenosine phosphorylase	4	4	10	7.48198e+06
Q9D554	Sf3a3	Splicing factor 3A subunit 3	5	5	11	7.49957e+06
Q9JMA1	Usp14	Ubiquitin carboxyl-terminal hydrolase 14	5	5	10	7.50398e+06
P61079	Ube2d3	Ubiquitin-conjugating enzyme E2 D3	2	2	4	7.52047e+06
P10107	Anxa1	Annexin A1	8	8	19	7.53754e+06
Q8CHY6	Gatad2a	Transcriptional repressor p66 alpha	6	6	9	7.56368e+06
B2RQC6	Cad	CAD protein	10	10	21	7.57009e+06
Q91YR7	Prpf6	Pre-mRNA-processing factor 6	5	5	9	7.58705e+06
P01942	Hba	Hemoglobin subunit alpha	3	3	10	7.5923e+06
Q02395	Mtf2	Metal-response element-binding transcription factor 2	5	5	14	7.61784e+06
P23475	Xrcc6	X-ray repair cross-complementing protein 6	5	5	8	7.62422e+06
Q9JKF1	Iqgap1	Ras GTPase-activating-like protein IQGAP1	7	7	15	7.66865e+06
Q9CQJ4	Rnf2	E3 ubiquitin-protein ligase RING2	3	3	15	7.67559e+06
Q8BFY9	Tnpo1	Transportin-1	3	3	12	7.68735e+06
P97376	Frg1	Protein FRG1	2	2	5	7.68857e+06
P97496	Smarcc1	SWI/SNF complex subunit SMARCC1	8	8	12	7.71596e+06
P21619	Lmnb2	Lamin-B2	6	9	32	7.71635e+06
Q569Z5	Ddx46	Probable ATP-dependent RNA helicase DDX46	6	6	12	7.7512e+06
Q64127	Trim24	Transcription intermediary factor 1-alpha	5	5	7	7.80253e+06
P99027	Rplp2	60S acidic ribosomal protein P2	3	3	6	7.81922e+06
Q9CXK8	Nip7	60S ribosome subunit biogenesis protein NIP7 homolog	6	6	12	7.96241e+06
P21107	Tpm3	Tropomyosin alpha-3 chain	5	8	21	7.98437e+06
Q8BZA9	Tigar	Fructose-2,6-bisphosphatase TIGAR	3	3	7	7.99491e+06
Q9CQH7	Btf3l4	Transcription factor BTF3 homolog 4	3	3	6	8.02285e+06
Q8CGC7	Eprs	Bifunctional glutamate/proline--tRNA ligase	6	6	11	8.03802e+06
Q9DB42	Znf593	Zinc finger protein 593	4	4	8	8.07049e+06
O09061	Psmb1	Proteasome subunit beta type-1	1	1	10	8.116e+06
Q80Y44	Ddx10	Probable ATP-dependent RNA helicase DDX10	6	6	11	8.15168e+06
Q9R0U0	Srsf10	Serine/arginine-rich splicing factor 10	2	2	5	8.17505e+06
O54724	Cavin1	Caveolae-associated protein 1	3	3	7	8.18287e+06
P68510	Ywhah	14-3-3 protein eta	2	4	22	8.20583e+06
Q9CZD3	Gars	Glycine--tRNA ligase	8	8	14	8.22299e+06
Q8R326	Pspc1	Paraspeckle component 1	2	2	5	8.26396e+06
Q61687	Atrx	Transcriptional regulator ATRX	11	11	22	8.27097e+06
Q8CGF7	Tcerg1	Transcription elongation regulator 1	7	7	23	8.29835e+06
P70388	Rad50	DNA repair protein RAD50	10	10	19	8.33786e+06
Q569Z6	Thrap3	Thyroid hormone receptor-associated protein 3	5	5	18	8.3545e+06
P46664	Adss	Adenylosuccinate synthetase isozyme 2	4	4	12	8.37191e+06
Q8QZY1	Eif3l	Eukaryotic translation initiation factor 3 subunit L	5	5	12	8.38889e+06
Q8BG81	Poldip3	Polymerase delta-interacting protein 3	5	5	10	8.48334e+06
P50431	Shmt1	Serine hydroxymethyltransferase, cytosolic	4	4	6	8.49751e+06
Q9CQC6	Bzw1	Basic leucine zipper and W2 domain-containing protein 1	4	4	12	8.50897e+06
Q9WVA3	Bub3	Mitotic checkpoint protein BUB3	5	5	10	8.54009e+06
Q91YQ5	Rpn1	Dolichyl-diphosphooligosaccharide--protein glycosyltransferase subunit 1	6	6	15	8.57229e+06
Q99KQ4	Nampt	Nicotinamide phosphoribosyltransferase	4	4	12	8.57941e+06
P47753	Capza1	F-actin-capping protein subunit alpha-1	3	4	16	8.64117e+06
P24547	Impdh2	Inosine-5'-monophosphate dehydrogenase 2	7	7	13	8.67091e+06
P56546	Ctbp2	C-terminal-binding protein 2	4	4	10	8.70208e+06
Q6P5D8	Smchd1	Structural maintenance of chromosomes flexible hinge domain-containing protein 1	8	8	8	8739464
Q3UMC0	Spata5	Spermatogenesis-associated protein 5	7	8	18	8.79144e+06
P19096	Fasn	Fatty acid synthase	10	10	21	8.79808e+06
P57680	Evc	Ellis-van Creveld syndrome protein homolog	1	1	5	8.81143e+06
Q6P542	Abcf1	ATP-binding cassette sub-family F member 1	6	6	10	8.8856e+06
Q6NVF9	Cpsf6	Cleavage and polyadenylation specificity factor subunit 6	5	5	11	8.93012e+06
P07356	Anxa2	Annexin A2	7	7	16	8.94498e+06
P47757	Capzb	F-actin-capping protein subunit beta	3	3	16	8.9767e+06
E9PVA8	Gcn1	eIF-2-alpha kinase activator GCN1	8	8	11	9.00055e+06
Q5XG71	Utp20	Small subunit processome component 20 homolog	7	7	18	9.02537e+06
Q08288	Lyar	Cell growth-regulating nucleolar protein	6	6	11	9.04006e+06
Q99PL5	Rrbp1	Ribosome-binding protein 1	10	10	18	9.05202e+06
Q60749	Khdrbs1	KH domain-containing, RNA-binding, signal transduction-associated protein 1	5	5	10	9.06167e+06
Q811G0	Bbs9	Protein PTHB1	1	1	3	9144902
Q61495; Q7TSF1	Dsg1a; Dsg1b	Desmoglein-1-alpha; Desmoglein-1-beta	3	3	20	9.21058e+06
Q9Z1M8	Ik	Protein Red	6	6	13	9.26079e+06
E9Q6J5	Bod1l	Biorientation of chromosomes in cell division protein 1-like 1	5	5	15	9.27203e+06
Q9CQE8	Q9CQE8	UPF0568 protein C14orf166 homolog	5	5	18	9.2807e+06
Q6J1H4	Utf1	Undifferentiated embryonic cell transcription factor 1	6	6	21	9299855
P61965	Wdr5	WD repeat-containing protein 5	3	3	9	9.36982e+06
Q91VR5	Ddx1	ATP-dependent RNA helicase DDX1	9	9	23	9.37577e+06
P62307	Snrpf	Small nuclear ribonucleoprotein F	3	3	8	9406595
Q3UM18	Lsg1	Large subunit GTPase 1 homolog	9	9	22	9.42799e+06
Q8R3N1	Nop14	Nucleolar protein 14	7	8	13	9.43126e+06
Q9D883	U2af1	Splicing factor U2AF 35 kDa subunit	2	2	8	9.48057e+06
Q7TNC4	Luc7l2	Putative RNA-binding protein Luc7-like 2	3	3	7	9.48428e+06
Q8BK64	Ahsa1	Activator of 90 kDa heat shock protein ATPase homolog 1	5	5	8	9.49058e+06
Q9QYI3	Dnajc7	DnaJ homolog subfamily C member 7	4	4	4	9.53029e+06
Q9CR47	Nsa2	Ribosome biogenesis protein NSA2 homolog	2	2	7	9566591
P62315	Snrpd1	Small nuclear ribonucleoprotein Sm D1	3	3	9	9595515
P62305	Snrpe	Small nuclear ribonucleoprotein E	2	2	10	9.64925e+06
P08752	Gnai2	Guanine nucleotide-binding protein G(i) subunit alpha-2	2	3	11	9.68464e+06
Q6A4J8	Usp7	Ubiquitin carboxyl-terminal hydrolase 7	6	6	9	9.696e+06
Q68FL6	Mars	Methionine--tRNA ligase, cytoplasmic	6	6	11	9.72599e+06
Q6NZB0	Dnajc8	DnaJ homolog subfamily C member 8	5	5	10	9.77869e+06
Q60930	Vdac2	Voltage-dependent anion-selective channel protein 2	3	3	8	9.82678e+06
P83917	Cbx1	Chromobox protein homolog 1	4	5	18	9.86852e+06
O89086	Rbm3	RNA-binding protein 3	3	3	13	9.92733e+06
Q9D0M0	Exosc7	Exosome complex exonuclease RRP42	2	2	3	9.93106e+06
Q6PGG6	Gnl3l	Guanine nucleotide-binding protein-like 3-like protein	5	5	19	1.00625e+07
Q9D819	Ppa1	Inorganic pyrophosphatase	5	5	10	1.01096e+07
P97379	G3bp2	Ras GTPase-activating protein-binding protein 2	2	2	10	1.01186e+07
O35381	Anp32a	Acidic leucine-rich nuclear phosphoprotein 32 family member A	1	1	6	1.01204e+07
Q99MR6	Srrt	Serrate RNA effector molecule homolog	5	5	11	10157470
Q3TWW8	Srsf6	Serine/arginine-rich splicing factor 6	1	1	1	10201201
Q64674	Srm	Spermidine synthase	6	6	15	1.02266e+07
Q8VDM4	Psmd2	26S proteasome non-ATPase regulatory subunit 2	6	6	15	1.02458e+07
Q9CWF2	Tubb2b	Tubulin beta-2B chain	4	17	117	1.0268e+07
O55143	Atp2a2	Sarcoplasmic/endoplasmic reticulum calcium ATPase 2	7	7	19	1.03817e+07
Q922B2	Dars	Aspartate--tRNA ligase, cytoplasmic	5	5	16	1.04061e+07
O55135	Eif6	Eukaryotic translation initiation factor 6	2	2	9	1.04285e+07
Q3TKT4	Smarca4	Transcription activator BRG1	8	8	18	1.04346e+07
P52927	Hmga2	High mobility group protein HMGI-C	4	4	13	1.04352e+07
Q4VA53	Pds5b	Sister chromatid cohesion protein PDS5 homolog B	5	5	17	1.05454e+07
Q61553	Fscn1	Fascin	4	4	7	1.05576e+07
P08030	Aprt	Adenine phosphoribosyltransferase	3	3	8	1.05848e+07
Q922S8	Kif2c	Kinesin-like protein KIF2C	6	6	10	1.05969e+07
O09106	Hdac1	Histone deacetylase 1	3	3	8	1.06401e+07
Q9R0N0	Galk1	Galactokinase	5	5	20	1.06561e+07
Q921E6	Eed	Polycomb protein EED	8	8	15	1.06799e+07
Q99JX7	Nxf1	Nuclear RNA export factor 1	7	7	18	1.07006e+07
Q9CSN1	Snw1	SNW domain-containing protein 1	9	9	18	1.07078e+07
Q9R0Q4	Morf4l2	Mortality factor 4-like protein 2	3	3	12	1.07606e+07
Q3UHX2	Pdap1	28 kDa heat- and acid-stable phosphoprotein	6	6	12	1.08782e+07
Q91WM3	Rrp9	U3 small nucleolar RNA-interacting protein 2	4	4	7	10894385
Q9QUR7	Pin1	Peptidyl-prolyl cis-trans isomerase NIMA-interacting 1	4	4	31	1.09128e+07
P14152	Mdh1	Malate dehydrogenase, cytoplasmic	5	5	9	1.09645e+07
P08228	Sod1	Superoxide dismutase [Cu-Zn]	4	4	9	1.09886e+07
Q9CXF7	Chd1l	Chromodomain-helicase-DNA-binding protein 1-like	1	1	2	1.10092e+07
P84089	Erh	Enhancer of rudimentary homolog	2	2	7	11010936
Q8CDN6	Txnl1	Thioredoxin-like protein 1	1	1	4	11022802
Q00PI9	Hnrnpul2	Heterogeneous nuclear ribonucleoprotein U-like protein 2	7	7	21	1.10734e+07
Q3UQA7	Selenoh	Selenoprotein H	4	4	13	1.11167e+07
Q9CZU3	Skiv2l2	Superkiller viralicidic activity 2-like 2	8	8	23	1.12609e+07
Q922Q8	Lrrc59	Leucine-rich repeat-containing protein 59	4	4	15	1.12692e+07
Q5SSI6	Utp18	U3 small nucleolar RNA-associated protein 18 homolog	6	6	13	1.13063e+07
Q99L28	Rsl24d1	Probable ribosome biogenesis protein RLP24	2	2	10	1.13252e+07
Q8BP47	Nars	Asparagine--tRNA ligase, cytoplasmic	4	4	11	1.13659e+07
Q9CR16	Ppid	Peptidyl-prolyl cis-trans isomerase D	4	4	16	11384288
Q9D0D4	Dimt1	Probable dimethyladenosine transferase	4	4	14	1.13936e+07
Q6PR54	Rif1	Telomere-associated protein RIF1	12	12	24	1.14124e+07
Q640M1	Utp14a	U3 small nucleolar RNA-associated protein 14 homolog A	9	9	29	1.14626e+07
P19157	Gstp1	Glutathione S-transferase P 1	2	3	20	1.15018e+07
O08709	Prdx6	Peroxiredoxin-6	4	4	9	1.15984e+07
Q8K298	Anln	Anillin	3	3	3	1.16995e+07
Q811W0	Sox21	Transcription factor SOX-21	1	1	3	11725681
P62274	Rps29	40S ribosomal protein S29	1	1	18	1.17816e+07
Q6ZQ38	Cand1	Cullin-associated NEDD8-dissociated protein 1	7	8	23	1.18144e+07
Q99M28	Rnps1	RNA-binding protein with serine-rich domain 1	3	3	11	11814732
Q8VCY6	Utp6	U3 small nucleolar RNA-associated protein 6 homolog	6	6	22	1.18298e+07
P97855	G3bp1	Ras GTPase-activating protein-binding protein 1	6	6	18	11917880
O54825	Bysl	Bystin	7	7	22	1.1987e+07
Q9CXS4	Cenpv	Centromere protein V	4	4	14	1.20584e+07
Q6ZWY9; Q64478; P10854; Q64525	Hist1h2bc; Hist1h2bh; Hist1h2bm; Hist2h2bb	Histone H2B type 1-C/E/G; Histone H2B type 1-H; Histone H2B type 1-M; Histone H2B type 2-B	2	19	819	1.20922e+07
P62889	Rpl30	60S ribosomal protein L30	3	3	7	1.21443e+07
P56960	Exosc10	Exosome component 10	7	7	19	1.21675e+07
Q6NZJ6	Eif4g1	Eukaryotic translation initiation factor 4 gamma 1	7	8	15	1.2178e+07
Q8CCF0	Prpf31	U4/U6 small nuclear ribonucleoprotein Prp31	5	5	16	1.21991e+07
Q9DCL9	Paics	Multifunctional protein ADE2	8	8	12	1.22623e+07
Q9D1J3	Sarnp	SAP domain-containing ribonucleoprotein	5	5	16	1.22653e+07
Q3V0C5	Usp48	Ubiquitin carboxyl-terminal hydrolase 48	8	8	21	1.22913e+07
Q8BUI3	LRWD1	Leucine-rich repeat and WD repeat-containing protein 1	4	4	11	1.23377e+07
Q61686	Cbx5	Chromobox protein homolog 5	4	4	10	1.23383e+07
O09130	Nfatc2ip	NFATC2-interacting protein	6	6	20	1.23761e+07
P32233	Drg1	Developmentally-regulated GTP-binding protein 1	7	7	19	1.23845e+07
Q52KI8	Srrm1	Serine/arginine repetitive matrix protein 1	4	4	12	1.23936e+07
Q8BGA5	Krr1	KRR1 small subunit processome component homolog	4	4	10	1.24157e+07
Q99PV0	Prpf8	Pre-mRNA-processing-splicing factor 8	11	11	27	1.24389e+07
Q8BGD9	Eif4b	Eukaryotic translation initiation factor 4B	5	5	14	1.24603e+07
Q61081	Cdc37	Hsp90 co-chaperone Cdc37	7	7	17	1.24707e+07
Q61753	Phgdh	D-3-phosphoglycerate dehydrogenase	4	4	9	1.2496e+07
Q9D8X2	Ccdc124	Coiled-coil domain-containing protein 124	4	4	10	1.25302e+07
Q505F5	Lrrc47	Leucine-rich repeat-containing protein 47	7	7	18	1.25373e+07
Q99LE6	Abcf2	ATP-binding cassette sub-family F member 2	8	8	21	1.25795e+07
A2APB8	Tpx2	Targeting protein for Xklp2	11	11	20	1.25931e+07
Q4VAA2	Cdv3	Protein CDV3	4	4	13	1.25974e+07
Q9Z1Q9	Vars	Valine--tRNA ligase	10	10	23	1.25998e+07
Q91VY9	Znf622	Zinc finger protein 622	4	4	8	1.26015e+07
Q9CYX7	Rrp15	RRP15-like protein	4	4	10	1.26424e+07
Q9Z1D1	Eif3g	Eukaryotic translation initiation factor 3 subunit G	7	7	21	1.26591e+07
P45376	Akr1b1	Aldose reductase	7	7	21	1.27277e+07
P39749	Fen1	Flap endonuclease 1	5	5	17	1.28033e+07
Q8K4Z5	Sf3a1	Splicing factor 3A subunit 1	5	5	14	1.28312e+07
Q9DAW9	Cnn3	Calponin-3	5	5	10	1.28326e+07
Q9Z2U1	Psma5	Proteasome subunit alpha type-5	4	4	13	1.28343e+07
Q9CQS7	Dppa5a	Developmental pluripotency-associated protein 5A	7	7	17	1.29247e+07
Q8VDF2	Uhrf1	E3 ubiquitin-protein ligase UHRF1	10	10	31	1.29807e+07
Q8CJF7	Ahctf1	Protein ELYS	7	7	10	1.29893e+07
Q6P5F9	Xpo1	Exportin-1	8	8	21	1.30797e+07
P23249	Mov10	Putative helicase MOV-10	11	11	20	1.30896e+07
P80316	Cct5	T-complex protein 1 subunit epsilon	11	11	23	1.31018e+07
Q91X20	Ash2l	Set1/Ash2 histone methyltransferase complex subunit ASH2	8	8	23	1.31272e+07
Q9DBY8	Nvl	Nuclear valosin-containing protein-like	11	11	27	1.31484e+07
P54823	Ddx6	Probable ATP-dependent RNA helicase DDX6	5	5	18	1.318e+07
A2ARS0	Ankrd63	Ankyrin repeat domain-containing protein 63	1	1	1	13184150
Q9ERK4	Cse1l	Exportin-2	8	8	21	1.32227e+07
Q9EST5	Anp32b	Acidic leucine-rich nuclear phosphoprotein 32 family member B	2	2	15	13237000
P01027	C3	Complement C3	8	8	25	1.32541e+07
Q5SUR0	Pfas	Phosphoribosylformylglycinamidine synthase	6	6	13	1.32542e+07
Q8K386	Rab15	Ras-related protein Rab-15	1	2	4	1.34206e+07
Q8K4L0	Ddx54	ATP-dependent RNA helicase DDX54	12	12	23	1.34356e+07
Q8VEE4	Rpa1	Replication protein A 70 kDa DNA-binding subunit	7	7	15	1.34686e+07
Q99NB9	Sf3b1	Splicing factor 3B subunit 1	11	11	28	1.3473e+07
A2A935	Prdm16	PR domain zinc finger protein 16	1	1	3	1.36066e+07
Q8VDN2	Atp1a1	Sodium/potassium-transporting ATPase subunit alpha-1	5	5	12	1.36314e+07
Q9CY57	Chtop	Chromatin target of PRMT1 protein	4	4	9	1.36471e+07
P62962	Pfn1	Profilin-1	4	4	10	1.37312e+07
Q99K85	Psat1	Phosphoserine aminotransferase	7	7	13	1.38282e+07
Q64012	Raly	RNA-binding protein Raly	6	6	16	1.38636e+07
O70251	Eef1b	Elongation factor 1-beta	3	3	7	1.38836e+07
Q3THS6	Mat2a	S-adenosylmethionine synthase isoform type-2	5	5	9	1.39197e+07
P40201	Chd1	Chromodomain-helicase-DNA-binding protein 1	6	7	13	1.39877e+07
P60229	Eif3e	Eukaryotic translation initiation factor 3 subunit E	9	9	23	1.40819e+07
Q60872; Q8BMJ3	Eif1a; Eif1ax	Eukaryotic translation initiation factor 1A; Eukaryotic translation initiation factor 1A, X-chromosomal	4	4	8	14082459
P63038	Hspd1	60 kDa heat shock protein, mitochondrial	8	8	20	1.41168e+07
Q9QYS9	Qki	Protein quaking	5	5	16	1.41272e+07
Q9EPU0	Upf1	Regulator of nonsense transcripts 1	10	11	23	1.4156e+07
Q9WU62	Incenp	Inner centromere protein	9	9	22	1.42159e+07
P62317	Snrpd2	Small nuclear ribonucleoprotein Sm D2	5	5	15	14244039
Q9WUK2	Eif4h	Eukaryotic translation initiation factor 4H	4	4	18	1.42861e+07
P10711	Tcea1	Transcription elongation factor A protein 1	4	4	13	1.4289e+07
P10922	H1f0	Histone H1.0	5	5	15	1.43168e+07
Q9R0P5	Dstn	Destrin	3	3	13	1.43499e+07
Q99KP6	Prpf19	Pre-mRNA-processing factor 19	6	6	18	1.43839e+07
P70168	Kpnb1	Importin subunit beta-1	9	9	37	1.44667e+07
Q60605	Myl6	Myosin light polypeptide 6	4	4	14	1.44995e+07
P11440	Cdk1	Cyclin-dependent kinase 1	8	9	28	1.45115e+07
Q6P5B0	Rrp12	RRP12-like protein	8	8	17	1.45431e+07
Q9R190	Mta2	Metastasis-associated protein MTA2	6	7	22	1.45786e+07
Q9QWT9	Kifc1	Kinesin-like protein KIFC1	11	11	24	1.45881e+07
Q8BJW6	Eif2a	Eukaryotic translation initiation factor 2A	7	7	27	1.4629e+07
Q9Z0N1	Eif2s3x	Eukaryotic translation initiation factor 2 subunit 3, X-linked	4	4	14	1.46544e+07
Q9ESX5	Dkc1	H/ACA ribonucleoprotein complex subunit 4	6	6	11	1.47602e+07
Q8K224	Nat10	RNA cytidine acetyltransferase	10	10	26	1.47832e+07
Q91V92	Acly	ATP-citrate synthase	9	9	22	1.48021e+07
Q9ESV0	Ddx24	ATP-dependent RNA helicase DDX24	7	7	14	1.49307e+07
P48432	Sox2	Transcription factor SOX-2	2	2	8	14960065
Q9CY66	Gar1	H/ACA ribonucleoprotein complex subunit 1	3	3	12	15015163
E9Q7G0	Numa1	Nuclear mitotic apparatus protein 1	18	18	28	1.50586e+07
P28352	Apex1	DNA-(apurinic or apyrimidinic site) lyase	6	6	15	1.50665e+07
Q9WV70	Noc2l	Nucleolar complex protein 2 homolog	5	5	14	1.50742e+07
P70279	Surf6	Surfeit locus protein 6	8	8	15	1.51734e+07
P14869	Rplp0	60S acidic ribosomal protein P0	7	7	18	1.51778e+07
Q9CXY6	Ilf2	Interleukin enhancer-binding factor 2	9	9	19	1.52072e+07
Q93092	Taldo1	Transaldolase	9	9	17	1.52405e+07
Q3UKJ7	Smu1	WD40 repeat-containing protein SMU1	6	6	16	1.52888e+07
P62320	Snrpd3	Small nuclear ribonucleoprotein Sm D3	2	2	7	15301501
Q99LF4	Rtcb	tRNA-splicing ligase RtcB homolog	7	7	17	1.53896e+07
Q8R3Y8	Irf2bp1	Interferon regulatory factor 2-binding protein 1	1	1	3	15401645
Q6P9R4	Arhgef18	Rho guanine nucleotide exchange factor 18	7	7	23	1.54248e+07
O08583	Alyref	THO complex subunit 4	4	4	8	1.5494e+07
Q60864	Stip1	Stress-induced-phosphoprotein 1	7	7	18	1.5628e+07
Q3U1J4	Ddb1	DNA damage-binding protein 1	8	8	16	1.57175e+07
Q9JIF0	Prmt1	Protein arginine N-methyltransferase 1	2	2	9	1.5802e+07
Q9CY21	Bud23	Probable 18S rRNA (guanine-N(7))-methyltransferase	3	3	5	1.59113e+07
Q3TEA8	Hp1bp3	Heterochromatin protein 1-binding protein 3	8	8	17	1.595e+07
Q8CCS6	Pabpn1	Polyadenylate-binding protein 2	1	1	6	15951915
Q9D8M4	Rpl7l1	60S ribosomal protein L7-like 1	4	4	22	1.62079e+07
Q922P9	Glyr1	Putative oxidoreductase GLYR1	7	7	16	1.62235e+07
Q8VH51	Rbm39	RNA-binding protein 39	6	6	37	1.63981e+07
P14602	Hspb1	Heat shock protein beta-1	4	4	11	1.65781e+07
P62259	Ywhae	14-3-3 protein epsilon	4	6	24	16585456
Q6ZQL4	Wdr43	WD repeat-containing protein 43	4	4	9	1.66443e+07
Q8BHI4	Kbtbd3	Kelch repeat and BTB domain-containing protein 3	1	1	2	16682656
P57784	Snrpa1	U2 small nuclear ribonucleoprotein A'	9	9	18	1.67958e+07
Q8R5K4	Nol6	Nucleolar protein 6	10	10	26	1.6885e+07
P00375	Dhfr	Dihydrofolate reductase	5	5	17	1.69888e+07
P80315	Cct4	T-complex protein 1 subunit delta	7	7	26	1.69954e+07
P52479	Usp10	Ubiquitin carboxyl-terminal hydrolase 10	7	7	19	1.70329e+07
P67778	Phb	Prohibitin	9	9	26	1.72629e+07
Q8CG47	Smc4	Structural maintenance of chromosomes protein 4	12	12	18	1.762e+07
Q8BK35	Nop53	Ribosome biogenesis protein NOP53	9	9	20	1.76467e+07
P25976	Ubtf	Nucleolar transcription factor 1	9	9	18	1.76498e+07
Q8BX22	Sall4	Sal-like protein 4	8	8	30	1.76798e+07
Q80X41	Vrk1	Serine/threonine-protein kinase VRK1	7	7	18	1.77613e+07
Q9Z1F9	Uba2	SUMO-activating enzyme subunit 2	9	9	23	1.77883e+07
P68254	Ywhaq	14-3-3 protein theta	4	6	22	1.78092e+07
P63028	Tpt1	Translationally-controlled tumor protein	4	4	17	1.78313e+07
Q8BY71	Hat1	Histone acetyltransferase type B catalytic subunit	6	6	11	1.79375e+07
Q62189	Snrpa	U1 small nuclear ribonucleoprotein A	2	3	23	1.80131e+07
P11031	Sub1	Activated RNA polymerase II transcriptional coactivator p15	4	4	11	1.80475e+07
Q5SWD9	Tsr1	Pre-rRNA-processing protein TSR1 homolog	7	7	14	1.81798e+07
Q9DBJ1	Pgam1	Phosphoglycerate mutase 1	8	8	27	1.83553e+07
Q9DCD0	Pgd	6-phosphogluconate dehydrogenase, decarboxylating	5	5	21	1.84114e+07
P97461	Rps5	40S ribosomal protein S5	3	3	11	1.84214e+07
P37913	Lig1	DNA ligase 1	15	15	38	1.85433e+07
Q7TPR4	Actn1	Alpha-actinin-1	5	12	29	1.86053e+07
Q8BGQ7	Aars	Alanine--tRNA ligase, cytoplasmic	10	10	22	1.86752e+07
Q02053	Uba1	Ubiquitin-like modifier-activating enzyme 1	9	9	22	1.87624e+07
Q9Z1N2	Orc1	Origin recognition complex subunit 1	12	12	26	1.8781e+07
Q8BTM8	Flna	Filamin-A	13	13	31	1.90075e+07
Q9WVA4	Tagln2	Transgelin-2	7	7	13	1.92158e+07
Q9CWZ3	Rbm8a	RNA-binding protein 8A	3	3	10	1.94488e+07
Q9CWJ9	Atic	Bifunctional purine biosynthesis protein PURH	10	10	28	1.9857e+07
Q76MZ3	Ppp2r1a	Serine/threonine-protein phosphatase 2A 65 kDa regulatory subunit A alpha isoform	7	7	15	1.98728e+07
P26883	Fkbp1a	Peptidyl-prolyl cis-trans isomerase FKBP1A	3	3	24	1.99764e+07
P06151	Ldha	L-lactate dehydrogenase A chain	7	8	27	1.99854e+07
D3YXK2	Safb	Scaffold attachment factor B1	12	12	29	2.00494e+07
Q8BTI8	Srrm2	Serine/arginine repetitive matrix protein 2	10	10	30	2.01996e+07
Q6ZQ06	Cep162	Centrosomal protein of 162 kDa	1	1	3	2.02788e+07
O08784	Tcof1	Treacle protein	9	9	21	2.03907e+07
Q8CGC6	Rbm28	RNA-binding protein 28	10	10	23	2.04498e+07
Q9D358	Acp1	Low molecular weight phosphotyrosine protein phosphatase	2	2	7	20499240
Q6ZWU9	Rps27	40S ribosomal protein S27	5	5	20	2.08934e+07
Q64737	Gart	Trifunctional purine biosynthetic protein adenosine-3	10	10	23	2.09475e+07
Q9WTM5	Ruvbl2	RuvB-like 2	10	10	30	2.10362e+07
Q99L45	Eif2s2	Eukaryotic translation initiation factor 2 subunit 2	7	7	25	21104039
Q62093	Srsf2	Serine/arginine-rich splicing factor 2	6	6	13	2.11123e+07
P16125	Ldhb	L-lactate dehydrogenase B chain	6	7	25	2.13169e+07
P97452	Bop1	Ribosome biogenesis protein BOP1	7	7	17	2.1568e+07
Q9DCE5	Pak1ip1	p21-activated protein kinase-interacting protein 1	10	10	30	2.16266e+07
Q9CU62	Smc1a	Structural maintenance of chromosomes protein 1A	16	16	27	2.17687e+07
E9Q5C9	Nolc1	Nucleolar and coiled-body phosphoprotein 1	6	6	12	2.19177e+07
Q9CRB9	Chchd3	MICOS complex subunit Mic19	5	5	17	2.21083e+07
P26443	Glud1	Glutamate dehydrogenase 1, mitochondrial	8	8	17	2.22576e+07
P26040	Ezr	Ezrin	5	8	14	2.23932e+07
P38647	Hspa9	Stress-70 protein, mitochondrial	7	7	19	2.254e+07
P17751	Tpi1	Triosephosphate isomerase	6	6	25	2.27165e+07
Q91YK2	Rrp1b	Ribosomal RNA processing protein 1 homolog B	13	13	26	2.2815e+07
P80313	Cct7	T-complex protein 1 subunit eta	11	11	27	2.28556e+07
Q99L47	St13	Hsc70-interacting protein	7	7	16	22906002
Q9Z130	Hnrnpdl	Heterogeneous nuclear ribonucleoprotein D-like	9	11	27	2.33514e+07
Q9CWX9	Ddx47	Probable ATP-dependent RNA helicase DDX47	8	8	19	2.34514e+07
Q8BWY3	Etf1	Eukaryotic peptide chain release factor subunit 1	4	4	9	2.34745e+07
P62835; Q99JI6	Rap1a; Rap1b	Ras-related protein Rap-1a; Ras-related protein Rap-1b	1	1	2	23717198
Q9DBR1	Xrn2	5'-3' exoribonuclease 2	11	11	23	2.39104e+07
Q05CL8	Larp7	La-related protein 7	8	8	25	2.39209e+07
Q60865	Caprin1	Caprin-1	7	7	32	2.51252e+07
Q80X90	Flnb	Filamin-B	15	15	29	2.5208e+07
P80314	Cct2	T-complex protein 1 subunit beta	8	8	19	2.55081e+07
Q8BL97	Srsf7	Serine/arginine-rich splicing factor 7	7	7	18	2.5563e+07
Q6P4T2	Snrnp200	U5 small nuclear ribonucleoprotein 200 kDa helicase	19	19	32	2.56139e+07
P61982	Ywhag	14-3-3 protein gamma	3	7	37	2.57501e+07
Q9D0B0	Srsf9	Serine/arginine-rich splicing factor 9	6	6	26	2.59005e+07
P53569	Cebpz	CCAAT/enhancer-binding protein zeta	14	14	23	2.59683e+07
Q9CY58	Serbp1	Plasminogen activator inhibitor 1 RNA-binding protein	6	6	22	2.60522e+07
P62862	Fau	40S ribosomal protein S30	3	3	8	2.62214e+07
P16460	Ass1	Argininosuccinate synthase	6	6	26	2.63453e+07
Q922D8	Mthfd1	C-1-tetrahydrofolate synthase, cytoplasmic	11	11	26	2.6364e+07
Q8C2Q3	Rbm14	RNA-binding protein 14	8	8	29	2.64855e+07
Q02257	Jup	Junction plakoglobin	10	11	34	2.66479e+07
O35737	Hnrnph1	Heterogeneous nuclear ribonucleoprotein H	2	7	39	2.68591e+07
P68372	Tubb4b	Tubulin beta-4B chain	2	18	150	2.69061e+07
O08810	Eftud2	116 kDa U5 small nuclear ribonucleoprotein component	11	12	36	2.69674e+07
Q99PT1	Arhgdia	Rho GDP-dissociation inhibitor 1	5	5	17	2.71311e+07
Q01768	Nme2	Nucleoside diphosphate kinase B	4	7	24	2.71746e+07
Q99LS3	Psph	Phosphoserine phosphatase	3	3	10	2.74742e+07
Q60848	Hells	Lymphocyte-specific helicase	12	12	26	2.75091e+07
Q9Z277	Baz1b	Tyrosine-protein kinase BAZ1B	15	15	34	2.75647e+07
Q01853	Vcp	Transitional endoplasmic reticulum ATPase	9	10	26	27573167
P97311	Mcm6	DNA replication licensing factor MCM6	9	9	21	2.78014e+07
Q68FD5	Cltc	Clathrin heavy chain 1	12	12	23	2.78596e+07
Q6NS46	Pdcd11	Protein RRP5 homolog	15	15	35	2.80108e+07
P17918	Pcna	Proliferating cell nuclear antigen	5	5	9	2.80328e+07
Q9WTQ5	Akap12	A-kinase anchor protein 12	8	8	19	2.81808e+07
P52293	Kpna2	Importin subunit alpha-1	8	8	27	2.82057e+07
P0DP28	Calm3	Calmodulin-3	7	7	35	2.83405e+07
P80318	Cct3	T-complex protein 1 subunit gamma	12	12	30	2.84281e+07
P51859	Hdgf	Hepatoma-derived growth factor	8	9	32	28631973
P56480	Atp5b	ATP synthase subunit beta, mitochondrial	10	10	27	2.87451e+07
Q9D937	Q9D937	Uncharacterized protein C11orf98 homolog	7	7	32	2.88064e+07
Q9D0I8	Mrto4	mRNA turnover protein 4 homolog	8	8	32	2.94124e+07
P60122	Ruvbl1	RuvB-like 1	8	8	28	2.94976e+07
P61222	Abce1	ATP-binding cassette sub-family E member 1	6	6	19	2.96755e+07
Q9D0T1	Snu13	NHP2-like protein 1	2	2	10	2.97765e+07
P62843	Rps15	40S ribosomal protein S15	4	4	18	2.99015e+07
P60335	Pcbp1	Poly(rC)-binding protein 1	3	4	17	3.04184e+07
Q9EQ61	Pes1	Pescadillo homolog	10	10	27	3.05069e+07
Q9CPN8	Igf2bp3	Insulin-like growth factor 2 mRNA-binding protein 3	7	10	25	3.06605e+07
F6ZDS4	Tpr	Nucleoprotein TPR	27	27	52	3.10323e+07
Q6ZWY8	Tmsb10	Thymosin beta-10	3	3	16	3.13028e+07
P62996	Tra2b	Transformer-2 protein homolog beta	5	5	20	3.13702e+07
Q9JJ80	Rpf2	Ribosome production factor 2 homolog	8	8	32	3.15186e+07
Q9D8N0	Eef1g	Elongation factor 1-gamma	7	7	29	3.17074e+07
Q9DBE9	Ftsj3	pre-rRNA processing protein FTSJ3	14	14	31	3.17902e+07
Q921F2	Tardbp	TAR DNA-binding protein 43	3	3	16	3.19039e+07
P61514	Rpl37a	60S ribosomal protein L37a	1	1	38	3.19988e+07
Q9D903	Ebna1bp2	Probable rRNA-processing protein EBP2	11	11	35	3.20179e+07
P68033; P68134	Actc1; Acta1	Actin, alpha cardiac muscle 1; Actin, alpha skeletal muscle	3	12	85	3.20194e+07
Q6ZWY3	Rps27l	40S ribosomal protein S27-like	3	3	13	3.20613e+07
P24472	Gsta4	Glutathione S-transferase A4	6	6	16	3.21669e+07
Q6PDQ2	Chd4	Chromodomain-helicase-DNA-binding protein 4	16	16	44	3.21891e+07
O70194	Eif3d	Eukaryotic translation initiation factor 3 subunit D	10	10	34	3.22506e+07
Q78PY7	Snd1	Staphylococcal nuclease domain-containing protein 1	11	11	37	3.24057e+07
P63242	Eif5a	Eukaryotic translation initiation factor 5A-1	5	5	15	3.24648e+07
Q9CYH6	Rrs1	Ribosome biogenesis regulatory protein homolog	12	12	26	3.27285e+07
Q61029	Tmpo	Lamina-associated polypeptide 2, isoforms beta/delta/epsilon/gamma	6	12	23	3.30093e+07
O54962	Banf1	Barrier-to-autointegration factor	6	6	20	3.32891e+07
O35286	Dhx15	Pre-mRNA-splicing factor ATP-dependent RNA helicase DHX15	13	14	36	3.35433e+07
Q9JM93	Arl6ip4	ADP-ribosylation factor-like protein 6-interacting protein 4	1	1	1	33991380
Q8CAQ8	Immt	MICOS complex subunit Mic60	17	17	40	3.403e+07
P62858	Rps28	40S ribosomal protein S28	6	6	21	3.4035e+07
Q61990	Pcbp2	Poly(rC)-binding protein 2	5	6	20	34172144
P70296	Pebp1	Phosphatidylethanolamine-binding protein 1	4	4	12	35088172
Q61171	Prdx2	Peroxiredoxin-2	6	6	33	35100650
Q921N6	Ddx27	Probable ATP-dependent RNA helicase DDX27	15	15	42	3.55956e+07
Q8VE37	Rcc1	Regulator of chromosome condensation	9	9	38	3.56791e+07
P80317	Cct6a	T-complex protein 1 subunit zeta	9	9	29	3.62156e+07
Q99K48	Nono	Non-POU domain-containing octamer-binding protein	10	10	45	3.6238e+07
Q91VM5	Rbmxl1	RNA binding motif protein, X-linked-like-1	10	10	32	3.62863e+07
Q9CW03	Smc3	Structural maintenance of chromosomes protein 3	19	19	46	3.64128e+07
E9Q557	Dsp	Desmoplakin	16	16	35	3.64875e+07
O35129	Phb2	Prohibitin-2	11	11	34	3.64879e+07
Q62376	Snrnp70	U1 small nuclear ribonucleoprotein 70 kDa	9	9	28	3.7323e+07
Q62167	Ddx3x	ATP-dependent RNA helicase DDX3X	5	17	62	3.73394e+07
P11983	Tcp1	T-complex protein 1 subunit alpha	14	14	45	3.78973e+07
Q61545	Ewsr1	RNA-binding protein EWS	4	4	20	37953166
Q9DCA5	Brix1	Ribosome biogenesis protein BRX1 homolog	3	3	18	3.80612e+07
P70349	Hint1	Histidine triad nucleotide-binding protein 1	2	2	22	3.82667e+07
Q3THK7	Gmps	GMP synthase [glutamine-hydrolyzing]	9	9	14	3.83314e+07
Q8K363	Ddx18	ATP-dependent RNA helicase DDX18	8	8	35	3.83691e+07
P17225	Ptbp1	Polypyrimidine tract-binding protein 1	9	10	29	3.86109e+07
P18608	Hmgn1	Non-histone chromosomal protein HMG-14	8	8	31	3.88468e+07
Q91VE6	Nifk	MKI67 FHA domain-interacting nucleolar phosphoprotein	9	9	38	3.92432e+07
Q08943	Ssrp1	FACT complex subunit SSRP1	11	11	37	3.98824e+07
P0CG49; P0CG50; P62983; P62984	Ubb; Ubc; Rps27a; Uba52	Polyubiquitin-B; Polyubiquitin-C; Ubiquitin-40S ribosomal protein S27a; Ubiquitin-60S ribosomal protein L40	8	8	70	3.99336e+07
G5E870	Trip12	E3 ubiquitin-protein ligase TRIP12	18	18	50	4.00197e+07
P27048; P63163	Snrpb; Snrpn	Small nuclear ribonucleoprotein-associated protein B; Small nuclear ribonucleoprotein-associated protein N	3	3	17	40137484
Q91WJ8	Fubp1	Far upstream element-binding protein 1	11	12	37	4.12726e+07
Q9D945	Llph	Protein LLP homolog	4	4	26	4.13284e+07
Q9CQR2	Rps21	40S ribosomal protein S21	6	6	44	4.1613e+07
Q8CCK0	H2afy2	Core histone macro-H2A.2	8	9	53	4.2726e+07
Q99LH1	Gnl2	Nucleolar GTP-binding protein 2	15	15	50	4.28901e+07
Q9CSH3	Dis3	Exosome complex exonuclease RRP44	13	13	25	4.30103e+07
Q8JZQ9	Eif3b	Eukaryotic translation initiation factor 3 subunit B	9	9	41	4.37357e+07
Q501J6	Ddx17	Probable ATP-dependent RNA helicase DDX17	9	13	59	43913208
Q9D7S7	Rpl22l1	60S ribosomal protein L22-like 1	3	3	16	4.4791e+07
Q6ZWX6	Eif2s1	Eukaryotic translation initiation factor 2 subunit 1	9	9	27	4.50617e+07
Q60973	Rbbp7	Histone-binding protein RBBP7	6	9	51	4.57423e+07
Q61584	Fxr1	Fragile X mental retardation syndrome-related protein 1	11	12	31	4.687e+07
Q99ME9	Gtpbp4	Nucleolar GTP-binding protein 1	14	14	41	4.72206e+07
P50247	Ahcy	Adenosylhomocysteinase	14	14	37	4.82275e+07
Q8CI11	Gnl3	Guanine nucleotide-binding protein-like 3	15	15	37	4.8972e+07
Q61024	Asns	Asparagine synthetase [glutamine-hydrolyzing]	10	10	31	4.90401e+07
Q04750	Top1	DNA topoisomerase 1	11	11	46	4.95126e+07
Q61316	Hspa4	Heat shock 70 kDa protein 4	16	16	53	4.95442e+07
P62849	Rps24	40S ribosomal protein S24	3	3	18	4.98914e+07
P30416	Fkbp4	Peptidyl-prolyl cis-trans isomerase FKBP4	11	11	25	5.02186e+07
P29341	Pabpc1	Polyadenylate-binding protein 1	14	14	48	51366959
P42932	Cct8	T-complex protein 1 subunit theta	16	16	47	5.14293e+07
Q8C854	Myef2	Myelin expression factor 2	15	15	48	5.2035e+07
Q91YE5	Baz2a	Bromodomain adjacent to zinc finger domain protein 2A	14	14	24	5.2229e+07
P43247	Msh2	DNA mismatch repair protein Msh2	17	17	55	5.22996e+07
Q8R1B4	Eif3c	Eukaryotic translation initiation factor 3 subunit C	18	18	60	5.32748e+07
Q1HFZ0	Nsun2	tRNA (cytosine(34)-C(5))-methyltransferase	14	14	78	5.3399e+07
Q60972	Rbbp4	Histone-binding protein RBBP4	4	7	53	5.42723e+07
Q921M3	Sf3b3	Splicing factor 3B subunit 3	7	7	15	5.47343e+07
Q80U70	Suz12	Polycomb protein Suz12	13	13	55	5.48065e+07
P05064	Aldoa	Fructose-bisphosphate aldolase A	6	7	25	5.5358e+07
P61957	Sumo2	Small ubiquitin-related modifier 2	3	3	13	5.62199e+07
P13864	Dnmt1	DNA (cytosine-5)-methyltransferase 1	21	21	59	5.66352e+07
P57776	Eef1d	Elongation factor 1-delta	6	6	23	5.67193e+07
Q7TMK9	Syncrip	Heterogeneous nuclear ribonucleoprotein Q	14	14	30	5.70476e+07
P84104	Srsf3	Serine/arginine-rich splicing factor 3	6	6	19	5.7552e+07
Q9QZH3	Ppie	Peptidyl-prolyl cis-trans isomerase E	1	1	8	57950724
Q8K3F7	Tdh	L-threonine 3-dehydrogenase, mitochondrial	9	9	41	5.87972e+07
P84099	Rpl19	60S ribosomal protein L19	8	8	36	5.89203e+07
Q920B9	Supt16h	FACT complex subunit SPT16	16	16	47	5.90772e+07
Q61881	Mcm7	DNA replication licensing factor MCM7	18	18	62	5.91971e+07
Q99JF8	Psip1	PC4 and SFRS1-interacting protein	13	14	60	6.07005e+07
P62960	Ybx1	Nuclease-sensitive element-binding protein 1	7	11	37	6.15826e+07
P49718	Mcm5	DNA replication licensing factor MCM5	13	13	49	6.24468e+07
P62717	Rpl18a	60S ribosomal protein L18a	6	6	51	6.40648e+07
Q03265	Atp5a1	ATP synthase subunit alpha, mitochondrial	16	16	62	6.43668e+07
P56959	Fus	RNA-binding protein FUS	8	8	32	6.43784e+07
P70372	Elavl1	ELAV-like protein 1	10	10	37	6.51996e+07
Q62446	Fkbp3	Peptidyl-prolyl cis-trans isomerase FKBP3	11	11	28	6.54608e+07
P48678	Lmna	Prelamin-A/C	17	18	41	6.5616e+07
P25206	Mcm3	DNA replication licensing factor MCM3	20	20	54	6.56358e+07
Q9Z1X4	Ilf3	Interleukin enhancer-binding factor 3	13	15	56	6.59729e+07
Q8K310	Matr3	Matrin-3	18	18	66	6.60874e+07
O09167	Rpl21	60S ribosomal protein L21	7	7	23	6.6107e+07
Q6DFW4	Nop58	Nucleolar protein 58	13	13	55	6.78183e+07
P49717	Mcm4	DNA replication licensing factor MCM4	17	17	70	6.85391e+07
Q8VDD5	Myh9	Myosin-9	36	42	102	6.86033e+07
Q61598	Gdi2	Rab GDP dissociation inhibitor beta	9	12	34	6.9455e+07
P23198	Cbx3	Chromobox protein homolog 3	6	7	36	7.03685e+07
P09411	Pgk1	Phosphoglycerate kinase 1	11	11	39	7.11888e+07
O70133	Dhx9	ATP-dependent RNA helicase A	19	19	66	73265581
Q9Z204	Hnrnpc	Heterogeneous nuclear ribonucleoproteins C1/C2	11	11	41	7.44142e+07
Q9CX86	Hnrnpa0	Heterogeneous nuclear ribonucleoprotein A0	7	8	61	7.50884e+07
Q3U0V1	Khsrp	Far upstream element-binding protein 2	20	21	63	7.5327e+07
P54276	Msh6	DNA mismatch repair protein Msh6	24	24	79	7.61173e+07
P47915	Rpl29	60S ribosomal protein L29	5	5	18	7.61644e+07
P63325	Rps10	40S ribosomal protein S10	7	7	52	7.63871e+07
Q64152	Btf3	Transcription factor BTF3	8	8	48	7.73371e+07
Q7TNV0	Dek	Protein DEK	8	8	42	7.92115e+07
P62892	Rpl39	60S ribosomal protein L39	3	3	22	7.92589e+07
Q8VDW0	Ddx39a	ATP-dependent RNA helicase DDX39A	4	13	41	8.19231e+07
Q922K7	Nop2	Probable 28S rRNA (cytosine-C(5))-methyltransferase	12	12	49	8.30536e+07
Q60817	Naca	Nascent polypeptide-associated complex subunit alpha	7	7	26	8.30756e+07
O55142	Rpl35a	60S ribosomal protein L35a	6	6	43	8.4602e+07
Q3THW5; P0C0S6	H2afv; H2afz	Histone H2A.V; Histone H2A.Z	7	8	68	8.50317e+07
P23116	Eif3a	Eukaryotic translation initiation factor 3 subunit A	27	27	72	8.79713e+07
P18760	Cfl1	Cofilin-1	4	4	27	8.92542e+07
Q3U9G9	Lbr	Lamin-B receptor	9	9	32	8.95193e+07
Q60668	Hnrnpd	Heterogeneous nuclear ribonucleoprotein D0	12	14	41	9.12031e+07
Q80TE0	Rpap1	RNA polymerase II-associated protein 1	1	1	2	92457232
Q6PDM2	Srsf1	Serine/arginine-rich splicing factor 1	10	10	60	9.53846e+07
Q9CZX8	Rps19	40S ribosomal protein S19	8	8	43	95769151
P32067	Ssb	Lupus La protein homolog	14	14	42	9.93371e+07
P97310	Mcm2	DNA replication licensing factor MCM2	17	17	75	1.0031e+08
P62900	Rpl31	60S ribosomal protein L31	8	8	29	1.01719e+08
O88477	Igf2bp1	Insulin-like growth factor 2 mRNA-binding protein 1	12	13	69	1.02792e+08
P63276	Rps17	40S ribosomal protein S17	6	6	35	1.05341e+08
P14206	Rpsa	40S ribosomal protein SA	7	7	36	1.05896e+08
Q02105	C1qc	Complement C1q subcomponent subunit C	2	2	28	1.09192e+08
Q80UZ2	Sdad1	Protein SDA1 homolog	5	5	11	1.09216e+08
P47964	Rpl36	60S ribosomal protein L36	2	2	34	1.09277e+08
Q04447	Ckb	Creatine kinase B-type	7	7	31	1.12683e+08
P63323	Rps12	40S ribosomal protein S12	4	4	34	1.15237e+08
Q8BVY0	Rsl1d1	Ribosomal L1 domain-containing protein 1	15	15	71	1.15535e+08
P35700	Prdx1	Peroxiredoxin-1	9	9	58	1.1687e+08
P14131	Rps16	40S ribosomal protein S16	9	9	40	117207027
P68040	Rack1	Receptor of activated protein C kinase 1	9	9	51	1.20409e+08
P60843	Eif4a1	Eukaryotic initiation factor 4A-I	6	13	121	120874172
P62852	Rps25	40S ribosomal protein S25	7	7	38	1.21871e+08
Q91ZW3	Smarca5	SWI/SNF-related matrix-associated actin-dependent regulator of chromatin subfamily A member 5	26	26	74	1.23823e+08
P62830	Rpl23	60S ribosomal protein L23	6	6	90	1.23974e+08
P07724	Alb	Serum albumin	2	2	13	124841068
Q8VIJ6	Sfpq	Splicing factor, proline- and glutamine-rich	17	17	60	1.25709e+08
P11103	Parp1	Poly [ADP-ribose] polymerase 1	20	20	81	1.27614e+08
Q9D6Z1	Nop56	Nucleolar protein 56	17	17	63	1.27743e+08
[truncated: 182 more rows]
[truncated: 5,000 more columns]

## Sheet: 2 - WT2 ES N1
Accession	Gene	Description	# Unique Peptides	# Peptides	# PSMs	Abundance: 2	Column1	Column2	Column3	Column4	Column5	Column6	Column7	Column8	Column9	Column10	Column11	Column12	Column13	Column14	Column15	Column16	Column17	Column18	Column19	Column20	Column21	Column22	Column23	Column24	Column25	Column26	Column27	Column28	Column29	Column30	Column31	Column32	Column33	Column34	Column35	Column36	Column37	Column38	Column39	Column40	Column41	Column42	Column43
A2AG58	A2AG58	Uncharacterized protein CXorf23 homolog	1	1	3	587285
P58742	Aaas	Aladin	1	1	1	170004
Q8BGQ7	Aars	Alanine--tRNA ligase, cytoplasmic	6	6	10	5.22332e+06
Q9JKX4	Aatf	Protein AATF	4	4	16	3.70761e+06
Q8K442; Q8K440	Abca8a; Abca8b	ATP-binding cassette sub-family A member 8-A; ATP-binding cassette sub-family A member 8-B	1	1	5	576360
P61222	Abce1	ATP-binding cassette sub-family E member 1	5	5	9	8.39834e+06
Q6P542	Abcf1	ATP-binding cassette sub-family F member 1	6	6	9	8.47715e+06
Q99LE6	Abcf2	ATP-binding cassette sub-family F member 2	4	4	10	3.97623e+06
Q9QYL7	Abt1	Activator of basal transcription 1	2	2	4	4.32929e+06
Q921H8	Acaa1a	3-ketoacyl-CoA thiolase A, peroxisomal	1	1	5	995617
P45952	Acadm	Medium-chain specific acyl-CoA dehydrogenase, mitochondrial	2	2	4	1.86712e+06
Q07417	Acads	Short-chain specific acyl-CoA dehydrogenase, mitochondrial	1	1	1	50598.2
Q9JIX8	Acin1	Apoptotic chromatin condensation inducer in the nucleus	2	2	3	1639890
Q91V92	Acly	ATP-citrate synthase	5	5	8	3.0822e+06
Q99KI0	Aco2	Aconitate hydratase, mitochondrial	1	1	3	1.19219e+06
Q9D358	Acp1	Low molecular weight phosphotyrosine protein phosphatase	2	2	9	6.74265e+06
Q8BP40	Acp6	Lysophosphatidic acid phosphatase type 6	1	1	1	232107
P60710	Actb	Actin, cytoplasmic 1	5	14	72	9.32936e+07
P68033; P68134	Actc1; Acta1	Actin, alpha cardiac muscle 1; Actin, alpha skeletal muscle	2	11	64	1.05279e+07
Q9Z2N8	Actl6a	Actin-like protein 6A	2	2	2	2.35783e+06
Q7TPR4	Actn1	Alpha-actinin-1	8	8	18	6.37686e+06
Q80US4	Actr5	Actin-related protein 5	1	1	1	257164
Q99JW2	Acy1	Aminoacylase-1	1	1	2	289737
P56376	Acyp1	Acylphosphatase-1	1	1	3	1.17254e+06
Q99MU3	Adar	Double-stranded RNA-specific adenosine deaminase	1	1	2	240056
P28474	Adh5	Alcohol dehydrogenase class-3	1	1	1	997850
Q99JT9	Adi1	1,2-dihydroxy-3-keto-5-methylthiopentene dioxygenase	1	1	1	465019
P54923	Adprh	[Protein ADP-ribosylarginine] hydrolase	1	1	2	1.21547e+06
P54822	Adsl	Adenylosuccinate lyase	2	2	2	1.18971e+06
P46664	Adss	Adenylosuccinate synthetase isozyme 2	3	3	5	2.67888e+06
Q9Z248	Aebp2	Zinc finger protein AEBP2	1	1	1	223449
Q9CZI9	Aen	Apoptosis-enhancing nuclease	2	2	2	274540
Q9QZQ1	Afdn	Afadin	1	1	2	278473
Q8K2K6	Agfg1	Arf-GAP domain and FG repeat-containing protein 1	1	1	1	257968
Q8CJG0	Ago2	Protein argonaute-2	1	1	2	330816
Q8CJF7	Ahctf1	Protein ELYS	4	4	6	8.76458e+06
P50247	Ahcy	Adenosylhomocysteinase	7	7	12	1.40709e+07
Q8BK64	Ahsa1	Activator of 90 kDa heat shock protein ATPase homolog 1	4	4	5	1.45867e+06
Q9R0Y5	Ak1	Adenylate kinase isoenzyme 1	2	2	5	1576470
Q9WTP6	Ak2	Adenylate kinase 2, mitochondrial	1	1	3	982048
Q9WUR9	Ak4	Adenylate kinase 4, mitochondrial	1	1	1	1.74953e+06
Q9WTQ5	Akap12	A-kinase anchor protein 12	4	4	11	7.66081e+06
Q9DBR0	Akap8	A-kinase anchor protein 8	3	3	11	2.34069e+06
Q9JII6	Akr1a1	Alcohol dehydrogenase [NADP(+)]	3	4	7	2.77127e+06
P45376	Akr1b1	Aldose reductase	5	5	16	7.57272e+06
Q9DCT1	Akr1e2	1,5-anhydro-D-fructose reductase	1	2	7	564691
P07724	Alb	Serum albumin	2	2	34	4.74303e+08
Q9JHW9; Q9CZS1; O35945; P47738; P24549; Q62148	Aldh1a3; Aldh1b1; Aldh1a7; Aldh2; Aldh1a1; Aldh1a2	Aldehyde dehydrogenase family 1 member A3; Aldehyde dehydrogenase X, mitochondrial; Aldehyde dehydrogenase, cytosolic 1; Aldehyde dehydrogenase, mitochondrial; Retinal dehydrogenase 1; Retinal dehydrogenase 2	1	1	5	838773
Q9DBF1	Aldh7a1	Alpha-aminoadipic semialdehyde dehydrogenase	1	1	1	205627
P05064	Aldoa	Fructose-bisphosphate aldolase A	4	4	12	1.84584e+07
O08583	Alyref	THO complex subunit 4	3	3	8	6.79316e+06
Q8CFA2	Amt	Aminomethyltransferase, mitochondrial	1	1	1	317301
O35381	Anp32a	Acidic leucine-rich nuclear phosphoprotein 32 family member A	1	1	4	3.24655e+06
Q9EST5	Anp32b	Acidic leucine-rich nuclear phosphoprotein 32 family member B	1	1	6	3635927
P10107	Anxa1	Annexin A1	5	5	13	3.57858e+06
P07356	Anxa2	Annexin A2	7	7	11	6.26859e+06
P48036	Anxa5	Annexin A5	2	2	3	234497
P14824	Anxa6	Annexin A6	2	2	3	702284
Q07076	Anxa7	Annexin A7	1	1	1	215601
P61967	Ap1s1	AP-1 complex subunit sigma-1A	1	1	2	169334
Q9Z1T1	Ap3b1	AP-3 complex subunit beta-1	1	1	1	155606
P28352	Apex1	DNA-(apurinic or apyrimidinic site) lyase	6	6	11	8.48493e+06
O35841	Api5	Apoptosis inhibitor 5	3	3	4	1.5755e+07
P08030	Aprt	Adenine phosphoribosyltransferase	3	3	6	3.1659e+06
Q8CFQ3	Aqr	Intron-binding protein aquarius	1	1	1
P84078; P61205	Arf1; Arf3	ADP-ribosylation factor 1; ADP-ribosylation factor 3	3	3	7	4.78489e+06
Q3UL36	Arglu1	Arginine and glutamate-rich protein 1	1	1	1	1.27371e+06
Q99PT1	Arhgdia	Rho GDP-dissociation inhibitor 1	3	3	12	1.0942e+07
Q61210	Arhgef1	Rho guanine nucleotide exchange factor 1	1	1	1	125621
Q6P9R4	Arhgef18	Rho guanine nucleotide exchange factor 18	4	4	12	1.95515e+06
A2BH40	Arid1a	AT-rich interactive domain-containing protein 1A	1	1	1	257826
Q8BM75	Arid5b	AT-rich interactive domain-containing protein 5B	1	1	1	174085
Q9Z1K6	Arih2	E3 ubiquitin-protein ligase ARIH2	1	1	2	204800
Q9WUL7	Arl3	ADP-ribosylation factor-like protein 3	1	1	1	721365
Q9JM93	Arl6ip4	ADP-ribosylation factor-like protein 6-interacting protein 4	1	1	1	30016734
Q8VEH3	Arl8a	ADP-ribosylation factor-like protein 8A	1	1	1	242774
Q9WV32	Arpc1b	Actin-related protein 2/3 complex subunit 1B	1	1	2	457543
Q9JM76	Arpc3	Actin-related protein 2/3 complex subunit 3	1	1	3	683987
Q9CPW4	Arpc5	Actin-related protein 2/3 complex subunit 5	1	1	1
Q91YI4	Arrb2	Beta-arrestin-2	1	1	1	232482
Q91X20	Ash2l	Set1/Ash2 histone methyltransferase complex subunit ASH2	3	3	7	2.73326e+06
O54984	Asna1	ATPase Asna1	2	2	4	1.19624e+06
Q61024	Asns	Asparagine synthetase [glutamine-hydrolyzing]	8	8	23	1.93401e+07
Q8VBT9	Aspscr1	Tether containing UBX domain for GLUT4	1	1	3	368857
P16460	Ass1	Argininosuccinate synthase	4	4	15	1.01714e+07
Q9CWJ9	Atic	Bifunctional purine biosynthesis protein PURH	10	10	26	1.18833e+07
Q8VDN2	Atp1a1	Sodium/potassium-transporting ATPase subunit alpha-1	2	2	3	2.76179e+06
O55143	Atp2a2	Sarcoplasmic/endoplasmic reticulum calcium ATPase 2	5	5	8	2.20197e+06
Q03265	Atp5a1	ATP synthase subunit alpha, mitochondrial	14	14	38	3.18847e+07
P56480	Atp5b	ATP synthase subunit beta, mitochondrial	7	7	15	8.68466e+06
Q91VR2	Atp5c1	ATP synthase subunit gamma, mitochondrial	1	1	3	670578
P56382	Atp5e	ATP synthase subunit epsilon, mitochondrial	1	1	3	1.21127e+06
Q9CQQ7	Atp5f1	ATP synthase F(0) complex subunit B1, mitochondrial	1	1	3	147270
Q9DCX2	Atp5h	ATP synthase subunit d, mitochondrial	1	1	1	166417
Q06185	Atp5i	ATP synthase subunit e, mitochondrial	1	1	2	286750
Q9DB20	Atp5o	ATP synthase subunit O, mitochondrial	1	1	1	949943
P50516	Atp6v1a	V-type proton ATPase catalytic subunit A	2	2	3	1.20552e+06
P62814	Atp6v1b2	V-type proton ATPase subunit B, brain isoform	2	2	5	1.24633e+06
Q61687	Atrx	Transcriptional regulator ATRX	4	4	5	2.40898e+06
P97477	Aurka	Aurora kinase A	1	1	2	644581
O70126	Aurkb	Aurora kinase B	1	1	1	303444
O88445	Aurkc	Aurora kinase C	1	1	1
Q60739	Bag1	BAG family molecular chaperone regulator 1	1	1	1	200835
Q9Z1R2	Bag6	Large proline-rich protein BAG6	1	1	1	152108
O54962	Banf1	Barrier-to-autointegration factor	6	6	19	1.90918e+07
Q07813	Bax	Apoptosis regulator BAX	2	2	4	165630
Q9Z277	Baz1b	Tyrosine-protein kinase BAZ1B	11	11	24	1.43858e+07
Q91YE5	Baz2a	Bromodomain adjacent to zinc finger domain protein 2A	7	7	12	3.86139e+06
Q9CWI3	Bccip	BRCA2 and CDKN1A-interacting protein	2	2	6	576285
Q9CPT0	Bcl2l14	Apoptosis facilitator Bcl-2-like protein 14	1	1	5	4.57085e+06
Q8K019	Bclaf1	Bcl-2-associated transcription factor 1	3	3	7	3.16788e+06
O88738	Birc6	Baculoviral IAP repeat-containing protein 6	1	1	6	536228
Q923D2	Blvrb	Flavin reductase (NADPH)	1	1	3	262387
E9Q6J5	Bod1l	Biorientation of chromosomes in cell division protein 1-like 1	5	5	10	5.816e+06
Q8BGS2	Bola2	BolA-like protein 2	2	2	4	2.2324e+06
P97452	Bop1	Ribosome biogenesis protein BOP1	6	6	15	1.54815e+07
Q9Z0S1	Bpnt1	3'(2'),5'-bisphosphate nucleotidase 1	1	1	1	334592
P48754	Brca1	Breast cancer type 1 susceptibility protein homolog	1	1	2	250374
Q7JJ13	Brd2	Bromodomain-containing protein 2	1	1	1
Q8K2F0	Brd3	Bromodomain-containing protein 3	1	1	2	587067
O88665	Brd7	Bromodomain-containing protein 7	1	1	1	344085
Q9DCA5	Brix1	Ribosome biogenesis protein BRX1 homolog	4	4	18	3.04386e+07
Q64152	Btf3	Transcription factor BTF3	8	8	30	4.60771e+07
Q9CQH7	Btf3l4	Transcription factor BTF3 homolog 4	2	2	6	4.77539e+06
Q9WVA3	Bub3	Mitotic checkpoint protein BUB3	3	3	7	1726849
Q9CY21	Bud23	Probable 18S rRNA (guanine-N(7))-methyltransferase	1	1	1	1.26107e+06
O54825	Bysl	Bystin	5	5	12	5.48458e+06
Q9CQC6	Bzw1	Basic leucine zipper and W2 domain-containing protein 1	4	4	7	2.73986e+06
Q91VK1	Bzw2	Basic leucine zipper and W2 domain-containing protein 2	1	1	1	81557.3
Q02105	C1qc	Complement C1q subcomponent subunit C	3	3	32	112723553
P01027	C3	Complement C3	6	6	23	8.5151e+06
P01029	C4b	Complement C4-B	1	1	1	382811
Q9CXW3	Cacybp	Calcyclin-binding protein	2	2	2	818624
B2RQC6	Cad	CAD protein	5	5	7	1.49888e+06
P0DP28	Calm3	Calmodulin-3	5	5	21	1.0217e+07
P14211	Calr	Calreticulin	1	1	1	522270
Q6ZQ38	Cand1	Cullin-associated NEDD8-dissociated protein 1	2	2	13	5.4766e+06
Q6ZQ73	Cand2	Cullin-associated NEDD8-dissociated protein 2	1	1	1	1.12417e+06
P35564	Canx	Calnexin	1	1	2	679900
P40124	Cap1	Adenylyl cyclase-associated protein 1	2	2	3	2.12372e+06
P24452	Capg	Macrophage-capping protein	1	1	1	120763
Q9ESK3	Capn10	Calpain-10	1	1	3	3.61816e+06
Q60865	Caprin1	Caprin-1	6	6	19	8.99214e+06
P47753	Capza1	F-actin-capping protein subunit alpha-1	1	2	8	4.49956e+06
P47754	Capza2	F-actin-capping protein subunit alpha-2	1	2	8	510312
P47757	Capzb	F-actin-capping protein subunit beta	2	2	7	3.08e+06
Q9WVG6	Carm1	Histone-arginine methyltransferase CARM1	1	1	2	549922
Q3V3V9	Carmil2	Capping protein, Arp2/3 and myosin-I linker protein 2	1	1	2	311081
P24270	Cat	Catalase	1	1	1	493947
O54724	Cavin1	Caveolae-associated protein 1	2	2	5	3.15972e+06
Q63918	Cavin2	Caveolae-associated protein 2	1	1	1	370389
P48758	Cbr1	Carbonyl reductase [NADPH] 1	1	1	1	881613
P83917	Cbx1	Chromobox protein homolog 1	2	3	14	6082845
P23198	Cbx3	Chromobox protein homolog 3	6	7	18	2.95019e+07
Q61686	Cbx5	Chromobox protein homolog 5	3	3	7	7.38884e+06
Q9D8X2	Ccdc124	Coiled-coil domain-containing protein 124	2	2	4	9.45406e+06
Q8R0K4	Ccdc137	Coiled-coil domain-containing protein 137	1	1	1	1.08659e+06
Q9CR29	Ccdc43	Coiled-coil domain-containing protein 43	1	1	1	1.92019e+06
Q9D024	Ccdc47	Coiled-coil domain-containing protein 47	1	1	3	471914
Q9DAL3	Ccdc54	Coiled-coil domain-containing protein 54	1	1	1
Q9JJ89	Ccdc86	Coiled-coil domain-containing protein 86	3	3	7	4.95355e+06
P24860	Ccnb1	G2/mitotic-specific cyclin-B1	1	1	2	1320708
Q9QWV9	Ccnt1	Cyclin-T1	1	1	2	653779
P80314	Cct2	T-complex protein 1 subunit beta	5	5	11	6.14151e+06
P80318	Cct3	T-complex protein 1 subunit gamma	7	7	13	9.44833e+06
P80315	Cct4	T-complex protein 1 subunit delta	6	6	14	5.26671e+06
P80316	Cct5	T-complex protein 1 subunit epsilon	5	5	6	3.07963e+06
P80317	Cct6a	T-complex protein 1 subunit zeta	9	9	16	1.20749e+07
P80313	Cct7	T-complex protein 1 subunit eta	6	6	9	1.04948e+07
P42932	Cct8	T-complex protein 1 subunit theta	12	12	26	1.48698e+07
Q76KJ5	Cd3eap	DNA-directed RNA polymerase I subunit RPA34	1	1	2	856902
Q61081	Cdc37	Hsp90 co-chaperone Cdc37	3	3	8	2.6882e+06
Q9DC48	Cdc40	Pre-mRNA-processing factor 17	2	2	7	896254
P60766	Cdc42	Cell division control protein 42 homolog	1	1	2	186682
Q6A068	Cdc5l	Cell division cycle 5-like protein	4	4	4	3.49598e+06
Q8JZM7	Cdc73	Parafibromin	1	1	1	1.19565e+06
Q14B71	Cdca2	Cell division cycle-associated protein 2	1	1	1	435598
Q9CPY3	Cdca5	Sororin	1	1	2	682580
Q8BHX3	Cdca8	Borealin	5	5	6	4.77316e+06
P11440	Cdk1	Cyclin-dependent kinase 1	6	6	20	6.0548e+06
P24788	Cdk11b	Cyclin-dependent kinase 11B	2	2	2	940568
Q99LM2	Cdk5rap3	CDK5 regulatory subunit-associated protein 3	1	1	2	763667
Q03147; Q9BWQ5	Cdk7; Dclk3	Cyclin-dependent kinase 7; Serine/threonine protein kinase DCLK3	1	1	1	545715
Q99J95	Cdk9	Cyclin-dependent kinase 9	5	5	8	2.20389e+06
Q4VAA2	Cdv3	Protein CDV3	3	3	5	3.40358e+06
P53569	Cebpz	CCAAT/enhancer-binding protein zeta	13	13	28	1.71931e+07
P28659; Q9Z0H4	Celf1; Celf2	CUGBP Elav-like family member 1; CUGBP Elav-like family member 2	1	1	1	933600
Q8K015	Cenpo	Centromere protein O	1	1	1	284633
Q9CZ92	Cenpp	Centromere protein P	1	1	2	525652
Q3TJM4	Cenpt	Centromere protein T	1	1	1	141192
Q9CXS4	Cenpv	Centromere protein V	3	3	10	8.26261e+06
Q6ZQ06	Cep162	Centrosomal protein of 162 kDa	1	1	9	1.44595e+08
P18760	Cfl1	Cofilin-1	4	4	23	4.98555e+07
Q8BHG9	Cggbp1	CGG triplet repeat-binding protein 1	2	2	2	3.04846e+06
Q9D0N7	Chaf1b	Chromatin assembly factor 1 subunit B	1	1	1	680695
Q9CRB9	Chchd3	MICOS complex subunit Mic19	5	5	15	1.85158e+07
P40201	Chd1	Chromodomain-helicase-DNA-binding protein 1	4	4	7	2.922e+06
Q6PDQ2	Chd4	Chromodomain-helicase-DNA-binding protein 4	10	10	12	8.50035e+06
Q09XV5; Q8BYH8	Chd8; Chd9	Chromodomain-helicase-DNA-binding protein 8; Chromodomain-helicase-DNA-binding protein 9	1	1	2	178902
O35280	Chek1	Serine/threonine-protein kinase Chk1	2	2	2	1.17258e+06
Q8CGZ0	Cherp	Calcium homeostasis endoplasmic reticulum protein	4	4	6	2.11056e+06
Q9CQ10	Chmp3	Charged multivesicular body protein 3	1	1	2	429603
Q9D8B3	Chmp4b	Charged multivesicular body protein 4b	2	2	2	1.86706e+06
Q9D7F7	Chmp4c	Charged multivesicular body protein 4c	1	1	1	403322
Q9CY57	Chtop	Chromatin target of PRMT1 protein	4	4	7	1.00763e+07
P60824	Cirbp	Cold-inducible RNA-binding protein	2	2	4	308236
Q8BMK4	Ckap4	Cytoskeleton-associated protein 4	2	2	6	854778
A2AGT5	Ckap5	Cytoskeleton-associated protein 5	1	1	2	229976
Q04447	Ckb	Creatine kinase B-type	4	4	24	3.73398e+07
Q9Z1Q5	Clic1	Chloride intracellular channel protein 1	1	1	1	850434
Q9QYB1	Clic4	Chloride intracellular channel protein 4	1	1	1	540273
Q60649	Clpb	Caseinolytic peptidase B protein homolog	1	1	1	176511
Q68FD5	Cltc	Clathrin heavy chain 1	8	8	15	9895047
Q5SW19	Cluh	Clustered mitochondria protein homolog	2	2	4	2.07582e+06
Q99KK2	Cmas	N-acylneuraminate cytidylyltransferase	1	1	1	1.81913e+06
Q9DBP5	Cmpk1	UMP-CMP kinase	2	2	4	2.39862e+06
Q9CZT6	Cmss1	Protein CMSS1	2	2	4	786824
Q9D1A2	Cndp2	Cytosolic non-specific dipeptidase	6	6	9	3.09798e+06
Q9DAW9	Cnn3	Calponin-3	4	4	6	4.31838e+06
Q8C5L3	Cnot2	CCR4-NOT transcription complex subunit 2	1	1	4	2.27538e+06
Q9JKY0	Cnot9	CCR4-NOT transcription complex subunit 9	1	1	1	131075
Q921H9	Coa7	Cytochrome c oxidase assembly factor 7	1	1	1	251327
P11087	Col1a1	Collagen alpha-1(I) chain	1	1	2	238985
Q8CIE6	Copa	Coatomer subunit alpha	3	3	5	1.77876e+06
O55029	Copb2	Coatomer subunit beta'	2	2	4	457868
O89079	Cope	Coatomer subunit epsilon	1	1	1	359227
O35864	Cops5	COP9 signalosome complex subunit 5	2	2	2	914410
Q9WUM3	Coro1b	Coronin-1B	1	1	1
P12787	Cox5a	Cytochrome c oxidase subunit 5A, mitochondrial	1	1	2	1.08304e+06
P19536	Cox5b	Cytochrome c oxidase subunit 5B, mitochondrial	1	1	1	418398
Q61147	Cp	Ceruloplasmin	1	1	1
Q9EPU4	Cpsf1	Cleavage and polyadenylation specificity factor subunit 1	1	1	2	216389
Q6NVF9	Cpsf6	Cleavage and polyadenylation specificity factor subunit 6	3	3	4	2.2204e+06
P47199	Cryz	Quinone oxidoreductase	1	1	1	959309
Q91W50	Csde1	Cold shock domain-containing protein E1	1	1	2	705569
Q9ERK4	Cse1l	Exportin-2	7	7	13	4.53769e+06
Q8BK63	Csnk1a1	Casein kinase I isoform alpha	3	3	5	2.55622e+06
Q60737	Csnk2a1	Casein kinase II subunit alpha	3	3	6	1584300
O54833	Csnk2a2	Casein kinase II subunit alpha'	1	1	1	379002
P97315	Csrp1	Cysteine and glycine-rich protein 1	1	1	3	417673
P97314	Csrp2	Cysteine and glycine-rich protein 2	2	2	3	2.39569e+06
Q8BIQ5	Cstf2	Cleavage stimulation factor subunit 2	3	3	4	1.8175e+06
P56546	Ctbp2	C-terminal-binding protein 2	4	4	8	4.21861e+06
Q61164	Ctcf	Transcriptional repressor CTCF	1	1	1	162247
Q8BG15	Ctdspl2	CTD small phosphatase-like protein 2	3	3	5	2.42565e+06
P26231	Ctnna1	Catenin alpha-1	3	3	6	2.51052e+06
Q02248	Ctnnb1	Catenin beta-1	2	3	7	2.10352e+06
P30999	Ctnnd1	Catenin delta-1	1	1	1	130541
P70698	Ctps1	CTP synthase 1	1	1	1	330805
Q9WTX6	Cul1	Cullin-1	1	1	1	169034
A2A432	Cul4b	Cullin-4B	4	4	7	394994
Q9JHS9	Cwc15	Spliceosome-associated protein CWC15 homolog	1	1	2	522468
Q8BG79	Cwf19l2	CWF19-like protein 2	1	1	1	480503
Q9DCN2	Cyb5r3	NADH-cytochrome b5 reductase 3	1	1	2	795251
P62897; P00015	Cycs; Cyct	Cytochrome c, somatic; Cytochrome c, testis-specific	1	1	3	1.78598e+06
Q9D172	D10Jhu81e	ES1 protein homolog, mitochondrial	1	1	1	209106
Q8R1F0	D8Ertd738e	Leydig cell tumor 10 kDa protein homolog	1	1	2	10331984
Q922B2	Dars	Aspartate--tRNA ligase, cytoplasmic	3	3	8	2.93788e+06
Q9JII5	Dazap1	DAZ-associated protein 1	3	3	5	3.41474e+06
P31786	Dbi	Acyl-CoA-binding protein	2	2	7	4.03701e+06
Q923B1	Dbr1	Lariat debranching enzyme	1	1	2	417109
Q6PAC3	Dcaf13	DDB1- and CUL4-associated factor 13	2	2	6	3.58034e+06
P61963	Dcaf7	DDB1- and CUL4-associated factor 7	1	1	1	101196
Q8N7N5	Dcaf8	DDB1- and CUL4-associated factor 8	1	1	2	401995
Q9DAR7	Dcps	m7GpppX diphosphatase	1	1	2	835048
Q9WUB4	Dctn6	Dynactin subunit 6	1	1	1	245298
Q9CXV9	Dcun1d5	DCN1-like protein 5	1	1	1	149124
Q9CWS0	Ddah1	N(G),N(G)-dimethylarginine dimethylaminohydrolase 1	1	1	1	2828711
Q3U1J4	Ddb1	DNA damage-binding protein 1	5	5	11	5.19322e+06
O54734	Ddost	Dolichyl-diphosphooligosaccharide--protein glycosyltransferase 48 kDa subunit	1	1	1	1.27781e+06
Q91VR5	Ddx1	ATP-dependent RNA helicase DDX1	4	4	12	3.14442e+06
Q80Y44	Ddx10	Probable ATP-dependent RNA helicase DDX10	5	5	9	3.92949e+06
Q501J6	Ddx17	Probable ATP-dependent RNA helicase DDX17	8	13	57	2.17757e+07
Q8K363	Ddx18	ATP-dependent RNA helicase DDX18	9	9	41	3.31166e+07
Q61655	Ddx19a	ATP-dependent RNA helicase DDX19A	2	2	2	769596
Q9JJY4	Ddx20	Probable ATP-dependent RNA helicase DDX20	1	1	2	345629
Q9JIK5	Ddx21	Nucleolar RNA helicase 2	27	27	118	2.56285e+08
Q9ESV0	Ddx24	ATP-dependent RNA helicase DDX24	9	9	16	1.58314e+07
Q921N6	Ddx27	Probable ATP-dependent RNA helicase DDX27	15	15	46	2.9691e+07
Q6NZQ2	Ddx31	Probable ATP-dependent RNA helicase DDX31	4	4	8	2.70687e+06
Q8VDW0	Ddx39a	ATP-dependent RNA helicase DDX39A	4	11	33	1.47e+08
Q9Z1N5	Ddx39b	Spliceosome RNA helicase Ddx39b	2	9	32	4.16998e+06
Q62167	Ddx3x	ATP-dependent RNA helicase DDX3X	3	13	37	1.65168e+07
Q62095	Ddx3y	ATP-dependent RNA helicase DDX3Y	1	11	30	250298
Q810A7	Ddx42	ATP-dependent RNA helicase DDX42	4	4	6	1.99704e+06
Q569Z5	Ddx46	Probable ATP-dependent RNA helicase DDX46	2	2	4	2.76137e+06
Q9CWX9	Ddx47	Probable ATP-dependent RNA helicase DDX47	5	5	14	1.32826e+07
Q4FZF3	Ddx49	Probable ATP-dependent RNA helicase DDX49	1	1	1
Q61656	Ddx5	Probable ATP-dependent RNA helicase DDX5	16	21	118	2.40292e+08
Q99MJ9	Ddx50	ATP-dependent RNA helicase DDX50	2	2	3	470042
Q6P9R1	Ddx51	ATP-dependent RNA helicase DDX51	1	1	1	426699
Q8K301	Ddx52	Probable ATP-dependent RNA helicase DDX52	3	3	4	1.34595e+06
Q8K4L0	Ddx54	ATP-dependent RNA helicase DDX54	11	11	23	1.01829e+07
Q6ZPL9	Ddx55	ATP-dependent RNA helicase DDX55	1	1	2	327061
Q9D0R4	Ddx56	Probable ATP-dependent RNA helicase DDX56	7	7	14	7.96344e+06
P54823	Ddx6	Probable ATP-dependent RNA helicase DDX6	4	4	10	4.94947e+06
Q7TNV0	Dek	Protein DEK	7	7	27	42796540
P31001	Des	Desmin	5	9	23	2.07561e+06
O88455	Dhcr7	7-dehydrocholesterol reductase	1	1	1	378716
P00375	Dhfr	Dihydrofolate reductase	4	4	11	8.49077e+06
Q99LB2	Dhrs4	Dehydrogenase/reductase SDR family member 4	1	1	1
O35286	Dhx15	Pre-mRNA-splicing factor ATP-dependent RNA helicase DHX15	9	10	27	1.42887e+07
Q6PGC1	Dhx29	ATP-dependent RNA helicase DHX29	1	1	1	538868
Q99PU8	Dhx30	Putative ATP-dependent RNA helicase DHX30	2	2	4	820091
Q80VY9	Dhx33	Putative ATP-dependent RNA helicase DHX33	4	4	8	3.68854e+06
Q8VHK9	Dhx36	ATP-dependent RNA helicase DHX36	1	1	5	520226
A2A4P0	Dhx8	ATP-dependent RNA helicase DHX8	1	2	4	302166
O70133	Dhx9	ATP-dependent RNA helicase A	10	10	31	2.52635e+07
O08808	Diaph1	Protein diaphanous homolog 1	1	1	1	189023
Q8C9B9	Dido1	Death-inducer obliterator 1	1	1	1	75658.6
Q9D0D4	Dimt1	Probable dimethyladenosine transferase	4	4	14	4.69048e+06
Q9CSH3	Dis3	Exosome complex exonuclease RRP44	7	7	9	1.41087e+07
Q9ESX5	Dkc1	H/ACA ribonucleoprotein complex subunit 4	7	7	13	1.09484e+07
Q8BMF4	Dlat	Dihydrolipoyllysine-residue acetyltransferase component of pyruvate dehydrogenase complex, mitochondrial	1	1	3	511672
Q9D2G2	Dlst	Dihydrolipoyllysine-residue succinyltransferase component of 2-oxoglutarate dehydrogenase complex, mitochondrial	2	2	3	449211
Q9JI44	Dmap1	DNA methyltransferase 1-associated protein 1	1	1	1	107283
Q6ZQJ5	Dna2	DNA replication ATP-dependent helicase/nuclease DNA2	2	3	4	460947
Q9QYJ0	Dnaja2	DnaJ homolog subfamily A member 2	1	1	1	1.83427e+06
P54103	Dnajc2	DnaJ homolog subfamily C member 2	1	1	1	175759
E9Q8D0	Dnajc21	DnaJ homolog subfamily C member 21	1	1	4	1.59368e+06
Q6NZB0	Dnajc8	DnaJ homolog subfamily C member 8	3	3	9	7.47587e+06
P13864	Dnmt1	DNA (cytosine-5)-methyltransferase 1	13	13	30	1.85645e+07
O88508	Dnmt3a	DNA (cytosine-5)-methyltransferase 3A	2	2	6	1.2186e+06
O88509	Dnmt3b	DNA (cytosine-5)-methyltransferase 3B	1	1	3	438037
Q9CWR8	Dnmt3l	DNA (cytosine-5)-methyltransferase 3-like	1	1	1
Q9Z2W0	Dnpep	Aspartyl aminopeptidase	1	1	5	1.29311e+06
Q8R2M2	Dnttip2	Deoxynucleotidyltransferase terminal-interacting protein 2	4	4	8	3.73734e+06
O70152	Dpm1	Dolichol-phosphate mannosyltransferase subunit 1	1	1	1	169494
Q8QZY3	Dppa3	Developmental pluripotency-associated protein 3	1	1	1	907281
Q9CQS7	Dppa5a	Developmental pluripotency-associated protein 5A	7	7	14	5.21166e+06
O08553	Dpysl2	Dihydropyrimidinase-related protein 2	1	1	1	481118
P32233	Drg1	Developmentally-regulated GTP-binding protein 1	5	5	10	5.705e+06
Q61495; Q7TSF1	Dsg1a; Dsg1b	Desmoglein-1-alpha; Desmoglein-1-beta	1	1	12	4.30474e+06
E9Q557	Dsp	Desmoplakin	13	13	29	2.173e+07
Q9R0P5	Dstn	Destrin	3	3	8	6.46157e+06
P97930	Dtymk	Thymidylate kinase	1	1	3	304178
Q91XI1	Dus3l	tRNA-dihydrouridine(47) synthase [NAD(P)(+)]-like	1	1	1	143505
Q60838	Dvl2	Segment polarity protein dishevelled homolog DVL-2	1	1	1	223898
Q9JHU4	Dync1h1	Cytoplasmic dynein 1 heavy chain 1	5	5	7	1.80165e+06
O88485; O88487	Dync1i1; Dync1i2	Cytoplasmic dynein 1 intermediate chain 1; Cytoplasmic dynein 1 intermediate chain 2	1	1	4	736167
P63168	Dynll1	Dynein light chain 1, cytoplasmic	1	1	2	2.10326e+06
P62627	Dynlrb1	Dynein light chain roadblock-type 1	1	1	1	845304
Q61214; Q9Z188	Dyrk1a; Dyrk1b	Dual specificity tyrosine-phosphorylation-regulated kinase 1A; Dual specificity tyrosine-phosphorylation-regulated kinase 1B	1	1	1	168462
Q9D903	Ebna1bp2	Probable rRNA-processing protein EBP2	10	10	40	3.07719e+07
Q9JMG1	Edf1	Endothelial differentiation-related factor 1	2	2	6	1.70027e+06
Q921E6	Eed	Polycomb protein EED	3	3	4	2.3243e+06
P10126	Eef1a1	Elongation factor 1-alpha 1	17	17	117	2.52016e+08
O70251	Eef1b	Elongation factor 1-beta	1	1	5	4570941
P57776	Eef1d	Elongation factor 1-delta	6	6	18	2.49304e+07
Q9D8N0	Eef1g	Elongation factor 1-gamma	6	6	21	1.76842e+07
P58252	Eef2	Elongation factor 2	16	17	92	1.47599e+08
Q9JHW4	Eefsec	Selenocysteine-specific elongation factor	1	1	1	453076
O08810	Eftud2	116 kDa U5 small nuclear ribonucleoprotein component	9	10	35	1.24379e+07
Q60872; Q8BMJ3	Eif1a; Eif1ax	Eukaryotic translation initiation factor 1A; Eukaryotic translation initiation factor 1A, X-chromosomal	4	4	7	7.25126e+06
Q8BJW6	Eif2a	Eukaryotic translation initiation factor 2A	6	6	23	7.675e+06
Q99LC8	Eif2b1	Translation initiation factor eIF-2B subunit alpha	1	1	1	290811
Q61749	Eif2b4	Translation initiation factor eIF-2B subunit delta	2	2	4	636230
Q6ZWX6	Eif2s1	Eukaryotic translation initiation factor 2 subunit 1	7	7	13	1.68814e+07
Q99L45	Eif2s2	Eukaryotic translation initiation factor 2 subunit 2	5	5	14	8.01495e+06
Q9Z0N1	Eif2s3x	Eukaryotic translation initiation factor 2 subunit 3, X-linked	4	4	12	6.85288e+06
P23116	Eif3a	Eukaryotic translation initiation factor 3 subunit A	17	17	40	2.74826e+07
Q8JZQ9	Eif3b	Eukaryotic translation initiation factor 3 subunit B	6	6	22	1.1269e+07
Q8R1B4	Eif3c	Eukaryotic translation initiation factor 3 subunit C	14	14	33	2.39707e+07
O70194	Eif3d	Eukaryotic translation initiation factor 3 subunit D	6	6	23	1.45159e+07
P60229	Eif3e	Eukaryotic translation initiation factor 3 subunit E	9	9	13	4.05022e+06
Q9DCH4	Eif3f	Eukaryotic translation initiation factor 3 subunit F	2	2	2	1.37539e+06
Q9Z1D1	Eif3g	Eukaryotic translation initiation factor 3 subunit G	5	5	10	3.95567e+06
Q91WK2	Eif3h	Eukaryotic translation initiation factor 3 subunit H	1	1	3	293205
Q9QZD9	Eif3i	Eukaryotic translation initiation factor 3 subunit I	4	4	7	1.91949e+06
Q9DBZ5	Eif3k	Eukaryotic translation initiation factor 3 subunit K	1	1	1	894141
Q8QZY1	Eif3l	Eukaryotic translation initiation factor 3 subunit L	2	2	4	2.10934e+06
P60843	Eif4a1	Eukaryotic initiation factor 4A-I	6	12	82	6.32557e+07
P10630	Eif4a2	Eukaryotic initiation factor 4A-II	1	7	48	602960
Q91VC3	Eif4a3	Eukaryotic initiation factor 4A-III	8	9	18	1.10435e+07
Q8BGD9	Eif4b	Eukaryotic translation initiation factor 4B	4	4	10	6.5744e+06
P63073	Eif4e	Eukaryotic translation initiation factor 4E	1	1	1
Q6NZJ6	Eif4g1	Eukaryotic translation initiation factor 4 gamma 1	4	4	7	2.5263e+06
Q9WUK2	Eif4h	Eukaryotic translation initiation factor 4H	4	4	11	5.52866e+06
P59325	Eif5	Eukaryotic translation initiation factor 5	1	1	3	1685256
P63242	Eif5a	Eukaryotic translation initiation factor 5A-1	4	4	14	2.20555e+07
Q05D44	Eif5b	Eukaryotic translation initiation factor 5B	2	2	7	2.81559e+06
O55135	Eif6	Eukaryotic translation initiation factor 6	1	1	4	6.86483e+06
P70372	Elavl1	ELAV-like protein 1	9	9	25	2.84845e+07
Q60899; Q60900; Q61701	Elavl2; Elavl3; Elavl4	ELAV-like protein 2; ELAV-like protein 3; ELAV-like protein 4	1	1	1	221400
P62869	Elob	Elongin-B	2	2	4	998949
Q91WG4	Elp2	Elongator complex protein 2	1	1	3	464320
O70378	Emc8	ER membrane protein complex subunit 8	1	1	1
O08579	Emd	Emerin	1	1	7	1.30797e+06
O35130	Emg1	Ribosomal RNA small subunit methyltransferase NEP1	2	2	2	2.91956e+06
Q7TNG5	Eml2	Echinoderm microtubule-associated protein-like 2	1	1	1	174839
P17182	Eno1	Alpha-enolase	19	19	67	9.38227e+07
P60840; P56212	Ensa; Arpp19	Alpha-endosulfine; cAMP-regulated phosphoprotein 19	1	1	1	1.03435e+06
Q9Z2H5	Epb41l1	Band 4.1-like protein 1	1	1	1	115569
O70318	Epb41l2	Band 4.1-like protein 2	2	2	2	1.01959e+06
Q8CGC7	Eprs	Bifunctional glutamate/proline--tRNA ligase	3	3	5	1.66554e+06
P49135	Ercc3	TFIIH basal transcription factor complex helicase XPB subunit	1	1	2	665484
P84089	Erh	Enhancer of rudimentary homolog	2	2	6	4.44119e+06
Q9R0P3	Esd	S-formylglutathione hydrolase	3	3	5	2.51606e+06
Q3V1V3	Esf1	ESF1 homolog	6	6	12	3.18418e+06
O08580; Q61539	Esrra; Esrrb	Steroid hormone receptor ERR1; Steroid hormone receptor ERR2	1	1	1	732785
Q8BWY3	Etf1	Eukaryotic peptide chain release factor subunit 1	4	4	8	8.93873e+06
Q61545	Ewsr1	RNA-binding protein EWS	3	3	14	1.95572e+07
Q6KAR6	Exoc3	Exocyst complex component 3	1	1	1	377363
Q9DAA6	Exosc1	Exosome complex component CSL4	1	1	2	510188
P56960	Exosc10	Exosome component 10	6	6	13	4.63674e+06
Q921I9	Exosc4	Exosome complex component RRP41	1	1	1	860357
Q61188	Ezh2	Histone-lysine N-methyltransferase EZH2	2	2	5	1.71858e+06
P26040	Ezr	Ezrin	4	7	13	1.14054e+07
P11404	Fabp3	Fatty acid-binding protein, heart	1	1	1	857239
Q0VAX3	Fads2p1	Fatty acid desaturase 2-like protein FADS2P1	1	1	1
Q9WUD8	Faim	Fas apoptotic inhibitory molecule 1	1	1	1	172999
Q9CQY2	Fam103a1	RNMT-activating mini protein	1	1	3	342138
Q9CR98	Fam136a	Protein FAM136A	1	1	2	682308
Q91WE2	Fam192a	Protein FAM192A	1	1	1	88884.7
P58468	Fam207a	Protein FAM207A	2	2	3	2.14145e+06
Q8CF02	Fam25c	Protein FAM25C	1	1	1	163402
Q9WV03; Q9WTJ8	Fam50a; Fam50b	Protein FAM50A; Protein FAM50B	1	1	3	1.41698e+06
Q8C0C7	Farsa	Phenylalanine--tRNA ligase alpha subunit	2	2	2	2.66899e+06
Q9WUA2	Farsb	Phenylalanine--tRNA ligase beta subunit	1	1	1	180315
P19096	Fasn	Fatty acid synthase	4	4	9	2.43938e+06
P62862	Fau	40S ribosomal protein S30	3	3	6	17573576
P35550	Fbl	rRNA 2'-O-methyltransferase fibrillarin	13	13	56	1.09077e+08
Q9CTH6	Fcf1	rRNA-processing protein FCF1 homolog	1	1	2	1.83415e+06
Q920E5	Fdps	Farnesyl pyrophosphate synthase	2	2	4	1.45997e+06
P39749	Fen1	Flap endonuclease 1	2	2	10	3.27673e+06
Q8CIB5	Fermt2	Fermitin family homolog 2	2	2	2	234794
A6PWD2	Fhad1	Forkhead-associated domain-containing protein 1	1	1	1	382217
Q8BPY9	Fignl1	Fidgetin-like protein 1	1	1	1	192390
P26883	Fkbp1a	Peptidyl-prolyl cis-trans isomerase FKBP1A	3	3	17	1.25312e+07
Q62446	Fkbp3	Peptidyl-prolyl cis-trans isomerase FKBP3	9	9	22	3.06704e+07
P30416	Fkbp4	Peptidyl-prolyl cis-trans isomerase FKBP4	6	6	13	2.14098e+07
Q64378	Fkbp5	Peptidyl-prolyl cis-trans isomerase FKBP5	2	2	3	827532
Q8BTM8	Flna	Filamin-A	6	6	12	4.901e+06
Q80X90	Flnb	Filamin-B	7	7	12	3.12473e+07
P35922	Fmr1	Synaptic functional regulator FMR1	2	3	4	112643
P97376	Frg1	Protein FRG1	2	2	4	4.09633e+06
Q61553	Fscn1	Fascin	3	3	7	4.18776e+06
Q8BGW1	Fto	Alpha-ketoglutarate-dependent dioxygenase FTO	1	1	1	292239
Q9DBE9	Ftsj3	pre-rRNA processing protein FTSJ3	14	14	37	4.34666e+07
Q91WJ8	Fubp1	Far upstream element-binding protein 1	10	11	28	1.81089e+07
P56959	Fus	RNA-binding protein FUS	8	8	25	3.30079e+07
Q61584	Fxr1	Fragile X mental retardation syndrome-related protein 1	8	9	20	1.59833e+07
Q9WVR4	Fxr2	Fragile X mental retardation syndrome-related protein 2	2	3	5	796352
Q91Z49	Fyttd1	UAP56-interacting factor	3	3	6	1.56579e+06
P97855	G3bp1	Ras GTPase-activating protein-binding protein 1	4	4	6	2.88493e+06
P97379	G3bp2	Ras GTPase-activating protein-binding protein 2	3	3	4	5.23279e+06
Q9R0N0	Galk1	Galactokinase	3	3	11	4.47042e+06
Q68FH4	Galk2	N-acetylgalactosamine kinase	1	1	1	171963
Q8BHN3	Ganab	Neutral alpha-glucosidase AB	1	1	1	215983
P16858	Gapdh	Glyceraldehyde-3-phosphate dehydrogenase	12	12	92	3.74697e+08
Q9CY66	Gar1	H/ACA ribonucleoprotein complex subunit 1	4	4	16	8.0211e+06
Q9CZD3	Gars	Glycine--tRNA ligase	2	2	6	2.20326e+06
Q64737	Gart	Trifunctional purine biosynthetic protein adenosine-3	4	4	7	1.73113e+06
Q8CHY6	Gatad2a	Transcriptional repressor p66 alpha	1	1	1	755915
Q8VHR5	Gatad2b	Transcriptional repressor p66-beta	2	2	3	463692
Q60759	Gcdh	Glutaryl-CoA dehydrogenase, mitochondrial	1	1	2	208281
O09172	Gclm	Glutamate--cysteine ligase regulatory subunit	2	2	7	1.08469e+07
E9PVA8	Gcn1	eIF-2-alpha kinase activator GCN1	1	1	1	255441
Q61598	Gdi2	Rab GDP dissociation inhibitor beta	9	9	22	2.92016e+07
Q6Y7W8	Gigyf2	GRB10-interacting GYF protein 2	1	1	2	486949
Q9CPU0	Glo1	Lactoylglutathione lyase	2	2	5	1257871
Q9CPV4	Glod4	Glyoxalase domain-containing protein 4	3	3	5	2.75959e+06
P26443	Glud1	Glutamate dehydrogenase 1, mitochondrial	7	7	11	2.33018e+07
Q922P9	Glyr1	Putative oxidoreductase GLYR1	5	5	7	2.71445e+06
Q9CQI3	Gmfb	Glia maturation factor beta	2	2	4	1.29963e+06
Q3THK7	Gmps	GMP synthase [glutamine-hydrolyzing]	4	4	4	3.23381e+06
Q9DC51	Gnai3	Guanine nucleotide-binding protein G(k) subunit alpha	2	2	3	3.4259e+06
P36916	Gnl1	Guanine nucleotide-binding protein-like 1	1	1	1	362964
Q99LH1	Gnl2	Nucleolar GTP-binding protein 2	15	15	55	3.95535e+07
Q8CI11	Gnl3	Guanine nucleotide-binding protein-like 3	15	15	42	4.32897e+07
Q6PGG6	Gnl3l	Guanine nucleotide-binding protein-like 3-like protein	5	5	15	6.29912e+06
O88958	Gnpda1	Glucosamine-6-phosphate isomerase 1	1	1	2	508769
P05201	Got1	Aspartate aminotransferase, cytoplasmic	4	4	8	5.94166e+06
Q9DBM1	Gpatch1	G patch domain-containing protein 1	1	1	1	321425
P06745	Gpi	Glucose-6-phosphate isomerase	1	1	1	442021
O70325	Gpx4	Phospholipid hydroperoxide glutathione peroxidase, mitochondrial	1	1	2
Q60631	Grb2	Growth factor receptor-bound protein 2	2	2	2	984434
Q91Z53	Grhpr	Glyoxylate reductase/hydroxypyruvate reductase	1	1	1	835355
Q810D6	Grwd1	Glutamate-rich WD repeat-containing protein 1	1	1	2	248622
P13020	Gsn	Gelsolin	1	1	1	340106
Q8R050	Gspt1	Eukaryotic peptide chain release factor GTP-binding subunit ERF3A	2	2	3	546949
P47791	Gsr	Glutathione reductase, mitochondrial	2	2	4	926739
P24472	Gsta4	Glutathione S-transferase A4	4	4	7	1.88527e+07
P10649	Gstm1	Glutathione S-transferase Mu 1	3	3	4	1.2148e+06
O09131	Gsto1	Glutathione S-transferase omega-1	2	2	2	1.24605e+06
P19157	Gstp1	Glutathione S-transferase P 1	3	3	8	6.02265e+06
P62915	Gtf2b	Transcription initiation factor IIB	2	2	3	1.84104e+06
Q9D0D5	Gtf2e1	General transcription factor IIE subunit 1	1	1	1	418575
Q9D902	Gtf2e2	General transcription factor IIE subunit 2	3	3	6	1.23346e+06
Q3THK3	Gtf2f1	General transcription factor IIF subunit 1	2	2	2	5619185
Q8R0A0	Gtf2f2	General transcription factor IIF subunit 2	3	3	4	2.73391e+06
O70422	Gtf2h4	General transcription factor IIH subunit 4	1	1	3	274758
Q8BMQ2	Gtf3c4	General transcription factor 3C polypeptide 4	1	1	1	179769
Q8R2T8	Gtf3c5	General transcription factor 3C polypeptide 5	1	1	1	459015
O08582	Gtpbp1	GTP-binding protein 1	1	1	3	207296
Q99ME9	Gtpbp4	Nucleolar GTP-binding protein 1	18	18	50	5.07759e+07
Q8R080	Gtse1	G2 and S phase-expressed protein 1	1	1	1	447369
P52785	Gucy2e	Guanylyl cyclase GC-E	1	1	3	923965
Q9R062	Gyg1	Glycogenin-1	1	1	1
P10922	H1f0	Histone H1.0	4	4	13	18110682
Q3THW5; P0C0S6	H2afv; H2afz	Histone H2A.V; Histone H2A.Z	7	8	55	4.92985e+07
P27661	H2afx	Histone H2AX	3	9	113	1.99573e+08
Q9QZQ8	H2afy	Core histone macro-H2A.1	13	14	84	1.10366e+08
Q8CCK0	H2afy2	Core histone macro-H2A.2	7	8	39	2.25209e+07
Q61425	Hadh	Hydroxyacyl-coenzyme A dehydrogenase, mitochondrial	1	1	2	363317
Q8BMS1	Hadha	Trifunctional enzyme subunit alpha, mitochondrial	1	1	2	136787
Q99JY0	Hadhb	Trifunctional enzyme subunit beta, mitochondrial	1	1	3	563806
Q99KB8	Hagh	Hydroxyacylglutathione hydrolase, mitochondrial	1	1	1	434392
P35492	Hal	Histidine ammonia-lyase	1	1	1	2111682
Q61035	Hars	Histidine--tRNA ligase, cytoplasmic	1	1	2	1062767
Q8BY71	Hat1	Histone acetyltransferase type B catalytic subunit	5	5	7	5.4302e+06
P01942	Hba	Hemoglobin subunit alpha	3	3	10	6.68725e+06
P02104	Hbb-y	Hemoglobin subunit epsilon-Y2	1	1	2	1.82518e+06
O09106; P70288	Hdac1; Hdac2	Histone deacetylase 1; Histone deacetylase 2	2	2	3	3.23346e+06
P51859	Hdgf	Hepatoma-derived growth factor	7	8	30	1.6092e+07
Q3UMU9	Hdgfl2	Hepatoma-derived growth factor-related protein 2	2	3	16	1.2217e+06
Q8BQM4	Heatr3	HEAT repeat-containing protein 3	1	1	1	1.44119e+06
Q60848	Hells	Lymphocyte-specific helicase	7	7	10	9.81312e+06
Q4U2R1	Herc2	E3 ubiquitin-protein ligase HERC2	1	1	1	3.73369e+06
Q8R409	Hexim1	Protein HEXIM1	2	2	2	1.23348e+06
P70349	Hint1	Histidine triad nucleotide-binding protein 1	2	2	18	1.73394e+07
P43275	Hist1h1a	Histone H1.1	11	15	179	5.97659e+08
P43276	Hist1h1b	Histone H1.5	14	19	191	8.8755e+08
P15864	Hist1h1c	Histone H1.2	4	19	279	1.65063e+08
P43277	Hist1h1d	Histone H1.3	3	21	299	3.3706e+09
P43274	Hist1h1e	Histone H1.4	7	21	208	4.39811e+08
Q8CGP8; Q8CGP6; C0HKE6; Q8CGP7; Q8BFU2; Q8R1M2	Hist1h2af; Hist1h2ah; Hist1h2ai; Hist1h2ak; Hist3h2a; H2afj	Histone H2A type 1-F; Histone H2A type 1-H; Histone H2A type 1-I; Histone H2A type 1-K; Histone H2A type 3; Histone H2A.J	2	9	796	1.94529e+09
Q64475; P10853; Q8CGP2	Hist1h2bb; Hist1h2bf; Hist1h2bp	Histone H2B type 1-B; Histone H2B type 1-F/J/L; Histone H2B type 1-P	1	18	709	1.25492e+09
Q6ZWY9; Q64478; P10854; Q64525	Hist1h2bc; Hist1h2bh; Hist1h2bm; Hist2h2bb	Histone H2B type 1-C/E/G; Histone H2B type 1-H; Histone H2B type 1-M; Histone H2B type 2-B	1	18	701	11509527
P68433; P84228; P84244; P02301	Hist1h3a; Hist1h3b; H3f3a; H3f3c	Histone H3.1; Histone H3.2; Histone H3.3; Histone H3.3C	13	13	548	4.87427e+09
P62806	Hist1h4a	Histone H4	21	21	713	6.67933e+09
Q6GSS7; Q64523	Hist2h2aa1; Hist2h2ac	Histone H2A type 2-A; Histone H2A type 2-C	4	10	157	8.83002e+08
P22907	Hmbs	Porphobilinogen deaminase	2	2	4	612539
Q9DC33	Hmg20a	High mobility group protein 20A	1	1	2	553612
P17095	Hmga1	High mobility group protein HMG-I/HMG-Y	2	2	31	129435654
P52927	Hmga2	High mobility group protein HMGI-C	5	5	16	1.59665e+07
P63158	Hmgb1	High mobility group protein B1	9	10	57	8.47748e+07
P30681	Hmgb2	High mobility group protein B2	14	15	97	3.21346e+08
P18608	Hmgn1	Non-histone chromosomal protein HMG-14	8	8	48	1.3864e+08
Q9JL35	Hmgn5	High mobility group nucleosome-binding domain-containing protein 5	1	1	1
Q00547	Hmmr	Hyaluronan mediated motility receptor	1	1	1	501602
Q9CX86	Hnrnpa0	Heterogeneous nuclear ribonucleoprotein A0	7	8	51	4.56667e+07
P49312	Hnrnpa1	Heterogeneous nuclear ribonucleoprotein A1	17	19	154	2.72174e+08
O88569	Hnrnpa2b1	Heterogeneous nuclear ribonucleoproteins A2/B1	18	20	199	3.35229e+08
Q8BG05	Hnrnpa3	Heterogeneous nuclear ribonucleoprotein A3	19	20	131	3.40583e+08
Q99020	Hnrnpab	Heterogeneous nuclear ribonucleoprotein A/B	11	11	31	7.09812e+07
Q9Z204	Hnrnpc	Heterogeneous nuclear ribonucleoproteins C1/C2	9	9	28	4.63833e+07
Q60668	Hnrnpd	Heterogeneous nuclear ribonucleoprotein D0	9	11	30	4.3233e+07
Q9Z130	Hnrnpdl	Heterogeneous nuclear ribonucleoprotein D-like	7	9	20	1.03893e+07
Q9Z2X1	Hnrnpf	Heterogeneous nuclear ribonucleoprotein F	6	7	36	7.87894e+07
O35737	Hnrnph1	Heterogeneous nuclear ribonucleoprotein H	2	5	22	6.92122e+06
P70333	Hnrnph2	Heterogeneous nuclear ribonucleoprotein H2	2	5	22
P61979	Hnrnpk	Heterogeneous nuclear ribonucleoprotein K	12	12	72	8.71777e+07
Q8R081	Hnrnpl	Heterogeneous nuclear ribonucleoprotein L	11	11	77	1.06671e+08
Q921F4	Hnrnpll	Heterogeneous nuclear ribonucleoprotein L-like	2	2	11	1998538
Q9D0E1	Hnrnpm	Heterogeneous nuclear ribonucleoprotein M	17	17	103	1.45838e+08
Q8VEK3	Hnrnpu	Heterogeneous nuclear ribonucleoprotein U	21	21	98	2.31111e+08
Q8VDM6	Hnrnpul1	Heterogeneous nuclear ribonucleoprotein U-like protein 1	3	3	6	2.39322e+06
Q00PI9	Hnrnpul2	Heterogeneous nuclear ribonucleoprotein U-like protein 2	10	10	19	6.9528e+06
Q3TEA8	Hp1bp3	Heterochromatin protein 1-binding protein 3	6	6	21	1.389e+07
Q8CFE2	Hpf1	Histone PARylation factor 1	3	3	4	1.68863e+06
P00493	Hprt1	Hypoxanthine-guanine phosphoribosyltransferase	2	2	4	2.25735e+06
Q9EQ06	Hsd17b11	Estradiol 17-beta-dehydrogenase 11	1	1	1	725323
P51660	Hsd17b4	Peroxisomal multifunctional enzyme type 2	1	1	1	559920
P07901	Hsp90aa1	Heat shock protein HSP 90-alpha	16	26	86	4.93038e+07
P11499	Hsp90ab1	Heat shock protein HSP 90-beta	18	30	96	1.82289e+08
P08113	Hsp90b1	Endoplasmin	1	3	6
Q99M31	Hspa14	Heat shock 70 kDa protein 14	1	1	1	1.08174e+06
Q61696; P17879	Hspa1a; Hspa1b	Heat shock 70 kDa protein 1A; Heat shock 70 kDa protein 1B	1	4	12
Q61316	Hspa4	Heat shock 70 kDa protein 4	8	8	20	1.30287e+07
P20029	Hspa5	78 kDa glucose-regulated protein	6	8	18	2.80766e+06
P63017	Hspa8	Heat shock cognate 71 kDa protein	21	25	129	3.10602e+08
P38647	Hspa9	Stress-70 protein, mitochondrial	5	5	11	7.04148e+06
P14602	Hspb1	Heat shock protein beta-1	5	5	11	9.33221e+06
Q8BK58	Hspbap1	HSPB1-associated protein 1	1	1	3	1.14705e+06
P63038	Hspd1	60 kDa heat shock protein, mitochondrial	3	3	8	4.62688e+06
Q64433	Hspe1	10 kDa heat shock protein, mitochondrial	1	1	3	914758
Q61699	Hsph1	Heat shock protein 105 kDa	1	1	1	295371
Q8BGC0	Htatsf1	HIV Tat-specific factor 1 homolog	2	2	3	349517
Q8BU30	Iars	Isoleucine--tRNA ligase, cytoplasmic	1	1	1	279943
Q9JHR7	Ide	Insulin-degrading enzyme	1	1	3	427380
O88844	Idh1	Isocitrate dehydrogenase [NADP] cytoplasmic	2	2	3	941087
P54071	Idh2	Isocitrate dehydrogenase [NADP], mitochondrial	1	1	1	149964
O88477	Igf2bp1	Insulin-like growth factor 2 mRNA-binding protein 1	11	12	43	4.40907e+07
Q5SF07	Igf2bp2	Insulin-like growth factor 2 mRNA-binding protein 2	1	1	3	650684
Q9CPN8	Igf2bp3	Insulin-like growth factor 2 mRNA-binding protein 3	7	8	15	1.62934e+07
Q9Z1M8	Ik	Protein Red	5	5	9	3.8614e+06
Q7TT37	Ikbkap	Elongator complex protein 1	1	1	1	684274
Q00560	Il6st	Interleukin-6 receptor subunit beta	1	1	1
Q9CXY6	Ilf2	Interleukin enhancer-binding factor 2	3	3	5	2.75315e+06
Q9Z1X4	Ilf3	Interleukin enhancer-binding factor 3	11	13	35	3.29071e+07
Q8R0F6	Ilkap	Integrin-linked kinase-associated serine/threonine phosphatase 2C	1	1	1
Q8CAQ8	Immt	MICOS complex subunit Mic60	10	10	27	1.52756e+07
Q921Y2	Imp3	U3 small nucleolar ribonucleoprotein protein IMP3	3	3	7	5.03033e+06
O55023	Impa1	Inositol monophosphatase 1	1	1	1	1.67411e+06
Q91UZ5	Impa2	Inositol monophosphatase 2	1	1	1	2.02802e+06
P24547	Impdh2	Inosine-5'-monophosphate dehydrogenase 2	3	3	4	1.86671e+06
Q9WU62	Incenp	Inner centromere protein	6	6	15	6.91772e+06
Q8BKC5	Ipo5	Importin-5	2	2	2	958844
Q9EPL8	Ipo7	Importin-7	1	1	1	180223
Q9JKF1	Iqgap1	Ras GTPase-activating-like protein IQGAP1	4	4	7	2.05746e+06
Q8R3Y8	Irf2bp1	Interferon regulatory factor 2-binding protein 1	1	1	3	14307028
Q8K3X4	Irf2bpl	Interferon regulatory factor 2-binding protein-like	1	1	1	301670
Q3U1G5	Isg20l2	Interferon-stimulated 20 kDa exonuclease-like 2	2	2	2	969430
Q69ZQ2	Isy1	Pre-mRNA-splicing factor ISY1 homolog	2	2	2	486379
Q61702	Itih1	Inter-alpha-trypsin inhibitor heavy chain H1	1	1	1	263567
Q9D892	Itpa	Inosine triphosphate pyrophosphatase	1	1	4	528608
Q6ZPI0	Jade1	Protein Jade-1	2	2	4	529770
Q9D8B7	Jam3	Junctional adhesion molecule C	1	1	7	5.03918e+06
Q62315	Jarid2	Protein Jumonji	3	3	5	2.39691e+06
Q5DTX6	Jcad	Junctional protein associated with coronary artery disease	1	1	1	52517.9
P97825	JPT1	Jupiter microtubule associated homolog 1	1	1	1	932510
Q02257	Jup	Junction plakoglobin	7	8	25	1.2967e+07
Q99MN1	Kars	Lysine--tRNA ligase	1	1	1
Q8BRB7	Kat6b	Histone acetyltransferase KAT6B	2	2	6	1025732
Q5SVQ0	Kat7	Histone acetyltransferase KAT7	1	1	6	1.26817e+06
Q6ZQ88	Kdm1a	Lysine-specific histone demethylase 1A	1	1	3	603118
P59997	Kdm2a	Lysine-specific demethylase 2A	1	1	1	156940
Q6P1G2	Kdm2b	Lysine-specific demethylase 2B	1	1	1	196979
Q6PCM1	Kdm3a	Lysine-specific demethylase 3A	1	1	3	651630
Q6ZPY7	Kdm3b	Lysine-specific demethylase 3B	1	1	1
Q80Y84	Kdm5b	Lysine-specific demethylase 5B	1	1	1	238829
Q60749	Khdrbs1	KH domain-containing, RNA-binding, signal transduction-associated protein 1	4	4	6	7.34481e+06
Q3U0V1	Khsrp	Far upstream element-binding protein 2	14	15	41	3.61633e+07
Q5DTW7	Kiaa1551	Uncharacterized protein KIAA1551	1	1	1	217983
Q6P9L6	Kif15	Kinesin-like protein KIF15	1	1	1	169253
P97329	Kif20a	Kinesin-like protein KIF20A	2	2	3	2.25164e+06
Q3V300	Kif22	Kinesin-like protein KIF22	2	2	3	1.00132e+06
Q922S8	Kif2c	Kinesin-like protein KIF2C	4	4	4	3.40421e+06
P33175; P28738; Q61768	Kif5a; Kif5c; Kif5b	Kinesin heavy chain isoform 5A; Kinesin heavy chain isoform 5C; Kinesin-1 heavy chain	1	1	1	705106
Q9QWT9	Kifc1	Kinesin-like protein KIFC1	6	6	8	4.20413e+06
P58334	Klf16	Krueppel-like factor 16	1	1	1	382349
Q91XA8; Q9D2D9; Q99JN2	Klhdc8a; Klhdc8b; Klhl22	Kelch domain-containing protein 8A; Kelch domain-containing protein 8B; Kelch-like protein 22	1	1	1	185757
P26262	Klkb1	Plasma kallikrein	1	1	21	75010.5
O08550	Kmt2b	Histone-lysine N-methyltransferase 2B	1	1	1	217575
Q9Z2Q2	Knop1	Lysine-rich nucleolar protein 1	1	1	1	430533
P52293	Kpna2	Importin subunit alpha-1	4	4	8	8.1197e+06
O35344	Kpna3	Importin subunit alpha-4	2	2	2	884524
P70168	Kpnb1	Importin subunit beta-1	7	7	22	5.61062e+06
Q8VDQ9	Kri1	Protein KRI1 homolog	1	1	2	273789
Q8BGA5	Krr1	KRR1 small subunit processome component homolog	3	3	5	8.05677e+06
Q587J6	L1td1	LINE-1 type transposase domain-containing protein 1	2	2	2	878234
Q9CR70	Lage3	EKC/KEOPS complex subunit Lage3	1	1	1	466887
Q9CPY7	Lap3	Cytosol aminopeptidase	1	1	2	1.10007e+06
Q6ZQ58	Larp1	La-related protein 1	1	1	1	1.53497e+06
Q05CL8	Larp7	La-related protein 7	8	8	22	1.30745e+07
Q8BMJ2	Lars	Leucine--tRNA ligase, cytoplasmic	2	2	4	939073
A2BE28	Las1l	Ribosomal biogenesis protein LAS1L	3	3	6	1.05734e+06
Q61792	Lasp1	LIM and SH3 domain protein 1	1	1	3	1.32265e+06
Q3U9G9	Lbr	Lamin-B receptor	9	9	31	108885280
P06151	Ldha	L-lactate dehydrogenase A chain	4	5	14	7.30988e+06
P16125	Ldhb	L-lactate dehydrogenase B chain	3	4	16	9.35726e+06
P16045	Lgals1	Galectin-1	1	1	1	936514
P37913	Lig1	DNA ligase 1	6	6	12	2.81506e+06
P97386	Lig3	DNA ligase 3	1	1	1	343316
Q8K3Y3	Lin28a	Protein lin-28 homolog A	2	2	6	2.39516e+06
Q8JZS0; O88952	Lin7a; Lin7c	Protein lin-7 homolog A; Protein lin-7 homolog C	1	1	2	1.32702e+06
Q3TJ91	Llgl2	Lethal(2) giant larvae protein homolog 2	2	2	2	1.45037e+06
Q9D945	Llph	Protein LLP homolog	4	4	26	2.49872e+07
Q9D0F3	Lman1	Protein ERGIC-53	1	1	1
P48678	Lmna	Prelamin-A/C	12	13	37	4.10392e+07
P14733	Lmnb1	Lamin-B1	27	30	113	1.41184e+08
P21619	Lmnb2	Lamin-B2	6	9	20	3.38564e+06
Q6PB66	Lrpprc	Leucine-rich PPR motif-containing protein, mitochondrial	2	2	3	503035
Q9CRC8	Lrrc40	Leucine-rich repeat-containing protein 40	2	2	4	708246
Q505F5	Lrrc47	Leucine-rich repeat-containing protein 47	4	4	12	5.18401e+06
Q922Q8	Lrrc59	Leucine-rich repeat-containing protein 59	4	4	12	5.65557e+06
Q8BUI3	LRWD1	Leucine-rich repeat and WD repeat-containing protein 1	3	3	7	6.26019e+06
Q3UM18	Lsg1	Large subunit GTPase 1 homolog	6	6	15	5.22992e+06
P62313	Lsm6	U6 snRNA-associated Sm-like protein LSm6	1	1	5	883714
Q9CYI4	Luc7l	Putative RNA-binding protein Luc7-like 1	2	2	7	3.76554e+06
Q7TNC4	Luc7l2	Putative RNA-binding protein Luc7-like 2	2	2	4	4.14027e+06
Q08288	Lyar	Cell growth-regulating nucleolar protein	4	4	4	3538651
Q9QXZ0	Macf1	Microtubule-actin cross-linking factor 1	2	2	2	292416
Q9Z1B5	Mad2l1	Mitotic spindle assembly checkpoint protein MAD2A	1	1	1
P61327	Magoh	Protein mago nashi homolog	3	3	6	2309676
Q8BGS0	Mak16	Protein MAK16 homolog	2	2	3	5.41714e+06
Q8C052	Map1s	Microtubule-associated protein 1S	1	1	1	248428
P31938	Map2k1	Dual specificity mitogen-activated protein kinase kinase 1	1	1	2	856537
Q63932	Map2k2	Dual specificity mitogen-activated protein kinase kinase 2	1	1	1	162682
O09110	Map2k3	Dual specificity mitogen-activated protein kinase kinase 3	1	1	1	138599
P70236	Map2k6	Dual specificity mitogen-activated protein kinase kinase 6	1	1	4	687626
P27546	Map4	Microtubule-associated protein 4	1	1	2	3529883
Q8BPM2	Map4k5	Mitogen-activated protein kinase kinase kinase kinase 5	1	1	1	181974
O88735	Map7	Ensconsin	1	1	2	292074
P63085	Mapk1	Mitogen-activated protein kinase 1	2	2	5	1.02731e+06
Q61166	Mapre1	Microtubule-associated protein RP/EB family member 1	2	2	2	629743
Q68FL6	Mars	Methionine--tRNA ligase, cytoplasmic	2	2	6	480800
Q3THS6	Mat2a	S-adenosylmethionine synthase isoform type-2	3	3	5	5.84061e+06
Q8K310	Matr3	Matrin-3	16	16	53	2.93675e+07
P28574	Max	Protein max	1	1	1	199185
Q9Z2D8	Mbd3	Methyl-CpG-binding domain protein 3	1	1	1	164928
P97310	Mcm2	DNA replication licensing factor MCM2	11	11	32	1.96771e+07
P25206	Mcm3	DNA replication licensing factor MCM3	15	15	32	2.21622e+07
P49717	Mcm4	DNA replication licensing factor MCM4	12	12	39	2.03934e+07
P49718	Mcm5	DNA replication licensing factor MCM5	8	8	30	1.94234e+07
P97311	Mcm6	DNA replication licensing factor MCM6	4	4	9	4.47916e+06
Q61881	Mcm7	DNA replication licensing factor MCM7	15	15	34	2.16592e+07
Q5PSV9	Mdc1	Mediator of DNA damage checkpoint protein 1	1	1	2	1.83588e+06
P60755	Mdga2	MAM domain-containing glycosylphosphatidylinositol anchor protein 2	1	1	1	8413830
P14152	Mdh1	Malate dehydrogenase, cytoplasmic	3	3	5	3.44409e+06
P08249	Mdh2	Malate dehydrogenase, mitochondrial	3	3	4	2.95007e+06
Q9Z2D6	Mecp2	Methyl-CpG-binding protein 2	1	1	1	537041
Q8BP48	Metap1	Methionine aminopeptidase 1	1	1	2	1.67147e+06
Q9CQG2	Mettl16	Methyltransferase-like protein 16	1	1	1	673626
Q8BVH9	Mettl6	Methyltransferase-like protein 6	1	1	1	114078
A2AWL7	Mga	MAX gene-associated protein	2	2	2	181189
P26187	Mgmt	Methylated-DNA--protein-cysteine methyltransferase	2	2	2	745702
P34884	Mif	Macrophage migration inhibitory factor	1	1	4	2.84495e+06
Q80WQ8	Mis18bp1	Mis18-binding protein 1	2	2	2	377930
E9PVX6	Mki67	Proliferation marker protein Ki-67	39	39	102	5.16107e+07
Q99KX1	Mlf2	Myeloid leukemia factor 2	1	1	2	700858
Q99LX5	Mmtag2	Multiple myeloma tumor-associated protein 2 homolog	1	1	1
P51949	Mnat1	CDK-activating kinase assembly factor MAT1	2	2	6	1.05016e+06
Q8K396	Mnd1	Meiotic nuclear division protein 1 homolog	1	1	1	378996
A2BDX3	Mocs3	Adenylyltransferase and sulfurtransferase MOCS3	1	1	2	287947
Q80UM7	Mogs	Mannosyl-oligosaccharide glucosidase	1	1	1	327464
Q69ZX6	Morc2a	MORC family CW-type zinc finger protein 2A	1	1	1	83598.9
F7BJB9	Morc3	MORC family CW-type zinc finger protein 3	3	3	5	1.48515e+06
P60762	Morf4l1	Mortality factor 4-like protein 1	1	1	2	315916
Q9R0Q4	Morf4l2	Mortality factor 4-like protein 2	2	2	7	5.31374e+06
P23249	Mov10	Putative helicase MOV-10	6	6	8	4.86221e+06
Q04841	Mpg	DNA-3-methyladenine glycosylase	1	1	3	322620
Q810V0	Mphosph10	U3 small nucleolar ribonucleoprotein protein MPP10	2	2	3	2.04864e+06
Q3TYA6	Mphosph8	M-phase phosphoprotein 8	2	2	3	733560
Q3TV65	Mpnd	MPN domain-containing protein	1	1	1	3.89226e+06
Q61216	Mre11	Double-strand break repair protein MRE11	1	1	3	424012
Q9CQL7	Mrfap1	MORF4 family-associated protein 1	2	2	2	415143
Q99N92	Mrpl27	39S ribosomal protein L27, mitochondrial	1	1	1	257815
Q99N95	Mrpl3	39S ribosomal protein L3, mitochondrial	1	1	1	139245
Q8K2Y7	Mrpl47	39S ribosomal protein L47, mitochondrial	1	1	2	374991
Q9CR88	Mrps14	28S ribosomal protein S14, mitochondrial	1	1	1
Q9D0G0	Mrps30	28S ribosomal protein S30, mitochondrial	1	1	2	1.48308e+06
Q9D0I8	Mrto4	mRNA turnover protein 4 homolog	7	7	24	1.82819e+07
P43247	Msh2	DNA mismatch repair protein Msh2	11	11	30	1.82381e+07
P54276	Msh6	DNA mismatch repair protein Msh6	20	20	49	3.2433e+07
P26041	Msn	Moesin	3	6	11	1.44891e+06
Q9R190	Mta2	Metastasis-associated protein MTA2	5	5	9	2.15362e+06
Q924K8	Mta3	Metastasis-associated protein MTA3	1	1	1	186053
Q9CQ65	Mtap	S-methyl-5'-thioadenosine phosphorylase	3	3	6	2.63859e+06
P03930	Mtatp8	ATP synthase protein 8	1	1	2	3.71808e+06
Q80WJ7	Mtdh	Protein LYRIC	3	3	10	1.2651e+06
Q02395	Mtf2	Metal-response element-binding transcription factor 2	2	2	6	2.33655e+06
Q922D8	Mthfd1	C-1-tetrahydrofolate synthase, cytoplasmic	5	5	7	5.16782e+06
Q9Z2D1	Mtmr2	Myotubularin-related protein 2	1	1	2	97594.4
Q9Z2C9	Mtmr7	Myotubularin-related protein 7	1	1	1	119768
Q99P21	Mutyh	Adenine DNA glycosylase	1	1	1	360217
Q7TPV4	Mybbp1a	Myb-binding protein 1A	34	34	91	1.02567e+08
Q8C854	Myef2	Myelin expression factor 2	15	15	45	4.69293e+07
Q9JK81	Myg1	UPF0160 protein MYG1, mitochondrial	2	2	2	622814
Q61879	Myh10	Myosin-10	1	3	3	247103
Q8VDD5	Myh9	Myosin-9	23	25	52	2.50709e+07
Q3THE2	Myl12b	Myosin regulatory light chain 12B	1	1	2	1.6973e+06
Q60605	Myl6	Myosin light polypeptide 6	3	3	11	6.72726e+06
Q6PDN3	Mylk	Myosin light chain kinase, smooth muscle	1	1	1	10318515
Q9QY36; Q3UX61	Naa10; Naa11	N-alpha-acetyltransferase 10; N-alpha-acetyltransferase 11	1	1	2	1.79553e+06
Q80UM3	Naa15	N-alpha-acetyltransferase 15, NatA auxiliary subunit	3	3	6	2.93813e+06
Q6PHQ8	Naa35	N-alpha-acetyltransferase 35, NatC auxiliary subunit	1	1	1	165635
Q8VE10	Naa40	N-alpha-acetyltransferase 40	1	1	1	333603
Q6PGB6	Naa50	N-alpha-acetyltransferase 50	1	1	7	2.60963e+06
Q60817	Naca	Nascent polypeptide-associated complex subunit alpha	5	5	18	4.67672e+07
Q99KQ4	Nampt	Nicotinamide phosphoribosyltransferase	3	3	4	1.60702e+06
P28656	Nap1l1	Nucleosome assembly protein 1-like 1	1	1	2	153204
Q78ZA7	Nap1l4	Nucleosome assembly protein 1-like 4	1	1	1	134478
Q9DB05	Napa	Alpha-soluble NSF attachment protein	2	2	2	1.42769e+06
Q8BP47	Nars	Asparagine--tRNA ligase, cytoplasmic	3	3	8	3.66753e+06
Q99MD9	Nasp	Nuclear autoantigenic sperm protein	2	2	2	3.35264e+06
Q8K224	Nat10	RNA cytidine acetyltransferase	8	8	20	6.28817e+06
Q8K2Z4	Ncapd2	Condensin complex subunit 1	1	1	1
Q3UYV9	Ncbp1	Nuclear cap-binding protein subunit 1	1	1	1
Q9CQ49	Ncbp2	Nuclear cap-binding protein subunit 2	1	1	2	167544
P28660	Nckap1	Nck-associated protein 1	1	1	1	403797
P09405	Ncl	Nucleolin	39	39	249	8.13177e+08
Q91W39	Ncoa5	Nuclear receptor coactivator 5	3	3	6	654609
Q9DC69	Ndufa9	NADH dehydrogenase [ubiquinone] 1 alpha subcomplex subunit 9, mitochondrial	1	1	1	116650
P46935	Nedd4	E3 ubiquitin-protein ligase NEDD4	4	4	8	3.25697e+06
P29595	Nedd8	NEDD8	2	2	5	981175
Q8CCP0	Nemf	Nuclear export mediator factor Nemf	2	2	3	777208
Q8R2U2	Nepro	Nucleolus and neural progenitor protein	1	1	1	1.11545e+06
O09130	Nfatc2ip	NFATC2-interacting protein	6	6	13	6.45945e+06
Q9DB96	Ngdn	Neuroguidin	4	4	4	2.55853e+06
Q8BZW8	Nhlrc2	NHL repeat-containing protein 2	1	1	2	216342
Q9CRB2	Nhp2	H/ACA ribonucleoprotein complex subunit 2	1	1	6	2.12283e+06
Q91VE6	Nifk	MKI67 FHA domain-interacting nucleolar phosphoprotein	9	9	39	3.60074e+07
Q9CXK8	Nip7	60S ribosome subunit biogenesis protein NIP7 homolog	4	4	9	6.98197e+06
Q8BHK1	Nipa1	Magnesium transporter NIPA1	1	1	3	587676
Q8VDK1	Nit1	Nitrilase homolog 1	1	1	1
Q9D0F4	Nkap	NF-kappa-B-activating protein	2	2	2	934785
Q8VEJ4	Nle1	Notchless protein homolog 1	2	2	4	703001
Q99L48	Nmd3	60S ribosomal export protein NMD3	4	4	6	3.11539e+06
Q01768	Nme2	Nucleoside diphosphate kinase B	5	5	24	9.70279e+06
O70310	Nmt1	Glycylpeptide N-tetradecanoyltransferase 1	3	3	4	2.15653e+06
O70311	Nmt2	Glycylpeptide N-tetradecanoyltransferase 2	1	1	4	490577
Q9WV70	Noc2l	Nucleolar complex protein 2 homolog	3	3	10	4.03311e+06
Q8VI84	Noc3l	Nucleolar complex protein 3 homolog	5	5	5	1.85403e+06
Q8BHY2	Noc4l	Nucleolar complex protein 4 homolog	2	2	2	2124875
Q5RJG1	Nol10	Nucleolar protein 10	1	1	1	614840
Q8BG17	Nol12	Nucleolar protein 12	2	2	2	108735
Q8R5K4	Nol6	Nucleolar protein 6	8	8	23	6.93903e+06
Q3UHX0	Nol8	Nucleolar protein 8	2	2	2	634706
Q3TZX8	Nol9	Polynucleotide 5'-hydroxyl-kinase NOL9	1	1	2	425696
E9Q5C9	Nolc1	Nucleolar and coiled-body phosphoprotein 1	5	5	13	1.41184e+07
Q6GQT9	Nomo1	Nodal modulator 1	1	1	1	429684
Q99K48	Nono	Non-POU domain-containing octamer-binding protein	8	9	28	2.74167e+07
Q9CQS2	Nop10	H/ACA ribonucleoprotein complex subunit 3	2	2	4	2.34888e+06
Q8R3N1	Nop14	Nucleolar protein 14	7	7	12	5.81208e+06
Q9CPT5	Nop16	Nucleolar protein 16	5	5	11	4.92409e+06
Q922K7	Nop2	Probable 28S rRNA (cytosine-C(5))-methyltransferase	15	15	50	7.12703e+07
Q8BK35	Nop53	Ribosome biogenesis protein NOP53	10	10	29	1.84113e+07
Q9D6Z1	Nop56	Nucleolar protein 56	17	17	43	8.66261e+07
Q6DFW4	Nop58	Nucleolar protein 58	12	12	43	4.91063e+07
Q8BMC4	Nop9	Nucleolar protein 9	2	2	10	1.86353e+06
Q11011	Npepps	Puromycin-sensitive aminopeptidase	1	1	3	443608
Q61937	Npm1	Nucleophosmin	18	18	97	4.64299e+08
Q9CPP0	Npm3	Nucleoplasmin-3	2	2	5	2.96546e+06
Q505F1; P49117	Nr2c1; Nr2c2	Nuclear receptor subfamily 2 group C member 1; Nuclear receptor subfamily 2 group C member 2	1	1	2	776023
Q8VC65	Nrm	Nurim	1	1	4	446262
Q9CR47	Nsa2	Ribosome biogenesis protein NSA2 homolog	2	2	10	1.11726e+07
O88491	Nsd1	Histone-lysine N-methyltransferase, H3 lysine-36 and H4 lysine-20 specific	1	1	1	169551
Q8BVE8	Nsd2	Histone-lysine N-methyltransferase NSD2	1	1	3	247357
P46460	Nsf	Vesicle-fusing ATPase	2	2	2	420138
Q1HFZ0	Nsun2	tRNA (cytosine(34)-C(5))-methyltransferase	14	14	56	26855729
Q8K4F6	Nsun5	Probable 28S rRNA (cytosine-C(5))-methyltransferase	2	2	3	2.61752e+06
Q3UFY7	Nt5c3b	7-methylguanosine phosphate-specific 5'-nucleotidase	2	2	3	669748
Q8BZN4	Nuak2	NUAK family SNF1-like kinase 2	1	1	2	7.13479e+06
Q80XU3	Nucks1	Nuclear ubiquitous casein and cyclin-dependent kinase substrate 1	1	1	3	641844
O35685	Nudc	Nuclear migration protein nudC	3	3	5	3.71157e+06
Q9CQ48	Nudcd2	NudC domain-containing protein 2	1	1	1	1.91591e+06
Q8VHN8	Nudt16l1	Tudor-interacting repair regulator protein	2	2	3	1.16533e+06
Q9CQF3	Nudt21	Cleavage and polyadenylation specificity factor subunit 5	4	4	5	3.76201e+06
Q9JKX6	Nudt5	ADP-sugar pyrophosphatase	1	1	1	681664
Q5F2E7	Nufip2	Nuclear fragile X mental retardation-interacting protein 2	1	1	1	480369
E9Q7G0	Numa1	Nuclear mitotic apparatus protein 1	9	9	11	4.69983e+06
Q8R0G9	Nup133	Nuclear pore complex protein Nup133	2	2	2	312782
Q99P88	Nup155	Nuclear pore complex protein Nup155	2	2	3	605342
Q9CWU9	Nup37	Nucleoporin Nup37	1	1	1	251060
Q9JIH2	Nup50	Nuclear pore complex protein Nup50	1	1	1	216194
Q8CEC0	Nup88	Nuclear pore complex protein Nup88	1	1	1	206096
Q6PFD9	Nup98	Nuclear pore complex protein Nup98-Nup96	1	1	1	374939
Q9ERH4	Nusap1	Nucleolar and spindle-associated protein 1	3	3	3	530603
Q9DBY8	Nvl	Nuclear valosin-containing protein-like	7	7	12	4.9037e+06
Q99JX7	Nxf1	Nuclear RNA export factor 1	5	5	12	5.1921e+06
A3KGV1	Odf2	Outer dense fiber protein 2	1	1	1	255921
Q9CZ30	Ola1	Obg-like ATPase 1	1	1	3	2.89449e+06
Q9Z1N2	Orc1	Origin recognition complex subunit 1	11	11	32	1.36429e+07
Q60862	Orc2	Origin recognition complex subunit 2	2	2	2	511260
Q9JK30	Orc3	Origin recognition complex subunit 3	2	2	3	1.64176e+06
Q3B7Z2	Osbp	Oxysterol-binding protein 1	1	1	2	106756
Q8BWU5	Osgep	Probable tRNA N6-adenosine threonylcarbamoyltransferase	1	1	1	311911
Q62422	Ostf1	Osteoclast-stimulating factor 1	2	2	2	2426888
Q7TQI3	Otub1	Ubiquitin thioesterase OTUB1	3	3	6	1.53877e+06
Q8K2H2	Otud6b	OTU domain-containing protein 6B	1	1	3	328997
P11260	P11260	LINE-1 retrotransposable element ORF1 protein	1	1	1	666369
P18524	P18524	Ig heavy chain V region RF	1	1	1	703764
P09103	P4hb	Protein disulfide-isomerase	1	1	3	287869
P50580	Pa2g4	Proliferation-associated protein 2G4	11	11	34	9.6411e+07
P29341	Pabpc1	Polyadenylate-binding protein 1	11	11	31	1.85747e+07
Q8CCS6	Pabpn1	Polyadenylate-binding protein 2	1	1	4	11361802
Q8K2T8	Paf1	RNA polymerase II-associated factor 1 homolog	1	1	1	419141
P63005	Pafah1b1	Platelet-activating factor acetylhydrolase IB subunit alpha	1	1	1	287754
Q61206	Pafah1b2	Platelet-activating factor acetylhydrolase IB subunit beta	1	1	2	210887
Q9DCL9	Paics	Multifunctional protein ADE2	4	4	7	3.67321e+06
Q9DCE5	Pak1ip1	p21-activated protein kinase-interacting protein 1	11	11	27	1.67528e+07
Q3ULB5	Pak6	Serine/threonine-protein kinase PAK 6	1	1	1	1.65447e+06
Q9WVP6	Papolb	Poly(A) polymerase beta	1	1	1	1.43407e+06
Q99LX0	Park7	Protein DJ-1	2	2	2	867899
Q8VDG3	Parn	Poly(A)-specific ribonuclease PARN	3	3	3	290752
P11103	Parp1	Poly [ADP-ribose] polymerase 1	17	17	56	5.81462e+07
Q9JJ78	Pbk	Lymphokine-activated killer T-cell-originated protein kinase	1	1	1
P60335	Pcbp1	Poly(rC)-binding protein 1	2	3	8	10104953
Q61990	Pcbp2	Poly(rC)-binding protein 2	3	4	13	16649073
Q91ZA3	Pcca	Propionyl-CoA carboxylase alpha chain, mitochondrial	1	1	1	131095
Q8BFV2	Pcid2	PCI domain-containing protein 2	1	1	1	193286
Q9CQX4	Pclaf	PCNA-associated factor	1	1	1	138671
P17918	Pcna	Proliferating cell nuclear antigen	4	4	5	1.04895e+07
Q6P8I4	Pcnp	PEST proteolytic signal-containing nuclear protein	4	4	7	5.20113e+06
Q3UHX2	Pdap1	28 kDa heat- and acid-stable phosphoprotein	5	5	9	5.15994e+06
Q6NS46	Pdcd11	Protein RRP5 homolog	15	15	36	2.40209e+07
P56812	Pdcd5	Programmed cell death protein 5	1	1	1	982657
Q9WU78	Pdcd6ip	Programmed cell death 6-interacting protein	1	1	1	187979
Q9D051	Pdhb	Pyruvate dehydrogenase E1 component subunit beta, mitochondrial	1	1	2	345870
P27773	Pdia3	Protein disulfide-isomerase A3	2	2	4	975912
Q922R8	Pdia6	Protein disulfide-isomerase A6	1	1	2	555071
O70400	Pdlim1	PDZ and LIM domain protein 1	4	4	10	1.95556e+06
Q8CI51	Pdlim5	PDZ and LIM domain protein 5	1	1	1	413796
Q6A026	Pds5a	Sister chromatid cohesion protein PDS5 homolog A	3	3	3	1.18278e+06
Q4VA53	Pds5b	Sister chromatid cohesion protein PDS5 homolog B	4	4	8	4.56831e+06
Q8K183	Pdxk	Pyridoxal kinase	1	1	2	398693
P70296	Pebp1	Phosphatidylethanolamine-binding protein 1	3	3	8	1.36299e+07
Q9DBD5	Pelp1	Proline-, glutamic acid- and leucine-rich protein 1	2	2	2	409993
Q9EQ61	Pes1	Pescadillo homolog	10	10	22	2.31535e+07
Q5SUR0	Pfas	Phosphoribosylformylglycinamidine synthase	2	2	2	2.35602e+06
Q9CWM4	Pfdn1	Prefoldin subunit 1	1	1	1
O70591	Pfdn2	Prefoldin subunit 2	2	2	2	703188
Q9WU28	Pfdn5	Prefoldin subunit 5	1	1	1	406091
Q03958	Pfdn6	Prefoldin subunit 6	2	2	5	1.19871e+06
P12382	Pfkl	ATP-dependent 6-phosphofructokinase, liver type	1	1	3	590057
P62962	Pfn1	Profilin-1	3	3	5	6.44772e+06
Q9DBJ1	Pgam1	Phosphoglycerate mutase 1	7	7	19	9.08298e+06
Q8BX10	Pgam5	Serine/threonine-protein phosphatase PGAM5, mitochondrial	1	1	1	971139
Q9DCD0	Pgd	6-phosphogluconate dehydrogenase, decarboxylating	3	3	10	6.56904e+06
P09411	Pgk1	Phosphoglycerate kinase 1	9	9	22	2.29352e+07
Q9CQ60	Pgls	6-phosphogluconolactonase	1	1	1
Q7TSV4	Pgm2	Phosphoglucomutase-2	1	1	1	1008411
Q8CHP8	Pgp	Glycerol-3-phosphate phosphatase	1	1	2	214319
P67778	Phb	Prohibitin	5	5	9	4.41301e+06
O35129	Phb2	Prohibitin-2	10	10	22	1.58348e+07
Q80TJ7	Phf8	Histone lysine demethylase PHF8	1	1	1	177263
Q61753	Phgdh	D-3-phosphoglycerate dehydrogenase	4	4	7	4.69327e+06
Q8VDD9	Phip	PH-interacting protein	2	2	3	1.60646e+06
Q7M6Y3	Picalm	Phosphatidylinositol-binding clathrin assembly protein	1	1	1	256343
Q6PF93	Pik3c3	Phosphatidylinositol 3-kinase catalytic subunit type 3	1	1	1	680822
Q9QUR7	Pin1	Peptidyl-prolyl cis-trans isomerase NIMA-interacting 1	4	4	21	6.37429e+06
Q9CWW6	Pin4	Peptidyl-prolyl cis-trans isomerase NIMA-interacting 4	1	1	1	342607
Q9CZX5	Pinx1	PIN2/TERF1-interacting telomerase inhibitor 1	1	1	1	469484
Q91XU3	Pip4k2c	Phosphatidylinositol 5-phosphate 4-kinase type-2 gamma	1	1	3	274336
P52480	Pkm	Pyruvate kinase PKM	18	18	66	9.68092e+07
P97350	Pkp1	Plakophilin-1	3	3	5	2.17191e+06
P27612	Plaa	Phospholipase A-2-activating protein	2	2	3	481421
P51432	Plcb3	1-phosphatidylinositol 4,5-bisphosphate phosphodiesterase beta-3	1	1	1	293737
Q9QXS1	Plec	Plectin	2	2	2	1.66124e+06
Q91WB4	Plekhf2	Pleckstrin homology domain-containing family F member 2	1	1	1	994831
Q922V4	Plrg1	Pleiotropic regulator 1	1	1	2	301865
Q60953	Pml	Protein PML	4	4	4	1.02911e+06
O35621	Pmm1	Phosphomannomutase 1	1	1	6	748626
Q9D1G2	Pmvk	Phosphomevalonate kinase	2	2	4	597390
Q9JLV6	Pnkp	Bifunctional polynucleotide phosphatase/kinase	1	1	1
O35691	Pnn	Pinin	3	3	5	4.05916e+06
Q9CPS7	Pno1	RNA-binding protein PNO1	2	2	4	1124468
Q8K1R3	Pnpt1	Polyribonucleotide nucleotidyltransferase 1, mitochondrial	1	1	2	278108
Q8BZH4	Pogz	Pogo transposable element with ZNF domain	2	2	3	353931
P33609	Pola1	DNA polymerase alpha catalytic subunit	1	1	2	297093
P52431	Pold1	DNA polymerase delta catalytic subunit	2	2	4	638786
O35654	Pold2	DNA polymerase delta subunit 2	1	1	1	272254
Q9EQ28	Pold3	DNA polymerase delta subunit 3	1	1	2	666129
Q8BG81	Poldip3	Polymerase delta-interacting protein 3	4	4	8	6.34781e+06
P52432	Polr1c	DNA-directed RNA polymerases I and III subunit RPAC1	2	2	2	874728
P08775	Polr2a	DNA-directed RNA polymerase II subunit RPB1	1	1	1	682794
Q8CFI7	Polr2b	DNA-directed RNA polymerase II subunit RPB2	3	3	7	2.03296e+06
Q923G2	Polr2h	DNA-directed RNA polymerases I, II, and III subunit RPABC3	2	2	2	754919
Q9DB28	Pop5	Ribonuclease P/MRP protein subunit POP5	1	1	2	236223
Q9D819	Ppa1	Inorganic pyrophosphatase	2	2	5	2.79154e+06
Q91YU8	Ppan	Suppressor of SWI4 1 homolog	1	1	1	776813
P17742	Ppia	Peptidyl-prolyl cis-trans isomerase A	11	11	119	3.70078e+08
Q9CR16	Ppid	Peptidyl-prolyl cis-trans isomerase D	3	3	8	4.01156e+06
Q9QZH3	Ppie	Peptidyl-prolyl cis-trans isomerase E	2	2	2	3.39597e+07
A2AR02	Ppig	Peptidyl-prolyl cis-trans isomerase G	1	1	4	700005
Q9D0W5	Ppil1	Peptidyl-prolyl cis-trans isomerase-like 1	1	1	2	714236
Q9D787	Ppil2	Peptidyl-prolyl cis-trans isomerase-like 2	1	1	1	149011
P49443; P36993	Ppm1a; Ppm1b	Protein phosphatase 1A; Protein phosphatase 1B	1	1	1	570636
Q61074	Ppm1g	Protein phosphatase 1G	1	1	1	2.00195e+06
P63087	Ppp1cc	Serine/threonine-protein phosphatase PP1-gamma catalytic subunit	2	2	4	1.33102e+06
Q9DBR7	Ppp1r12a	Protein phosphatase 1 regulatory subunit 12A	2	2	3	355526
Q3UM45	Ppp1r7	Protein phosphatase 1 regulatory subunit 7	1	1	1	614747
Q8R3G1	Ppp1r8	Nuclear inhibitor of protein phosphatase 1	1	1	2	581061
P63330; P62715	Ppp2ca; Ppp2cb	Serine/threonine-protein phosphatase 2A catalytic subunit alpha isoform; Serine/threonine-protein phosphatase 2A catalytic subunit beta isoform	1	1	1
Q76MZ3	Ppp2r1a	Serine/threonine-protein phosphatase 2A 65 kDa regulatory subunit A alpha isoform	5	5	8	4.62278e+06
Q7TNP2	Ppp2r1b	Serine/threonine-protein phosphatase 2A 65 kDa regulatory subunit A beta isoform	1	1	1	247432
Q8C0Y0	Ppp4r4	Serine/threonine-protein phosphatase 4 regulatory subunit 4	1	1	3	3.29984e+06
Q60676	Ppp5c	Serine/threonine-protein phosphatase 5	1	1	1	218542
Q91VJ5	Pqbp1	Polyglutamine-binding protein 1	1	1	1	179831
A2A935	Prdm16	PR domain zinc finger protein 16	1	1	3	6.58058e+06
P35700	Prdx1	Peroxiredoxin-1	9	9	48	5.21708e+07
Q61171	Prdx2	Peroxiredoxin-2	4	4	18	8.83707e+06
P99029	Prdx5	Peroxiredoxin-5, mitochondrial	1	1	1
O08709	Prdx6	Peroxiredoxin-6	2	2	3	3.39503e+06
Q9QUR6	Prep	Prolyl endopeptidase	3	3	9	1.88126e+06
P33610	Prim2	DNA primase large subunit	1	1	1	234721
Q9JIF0	Prmt1	Protein arginine N-methyltransferase 1	1	1	4	3589557
Q9D820	Prorsd1	Prolyl-tRNA synthetase associated domain-containing protein 1	1	1	1	667776
Q99KP6	Prpf19	Pre-mRNA-processing factor 19	3	3	8	5.25099e+06
Q922U1	Prpf3	U4/U6 small nuclear ribonucleoprotein Prp3	2	2	7	1.06439e+06
Q8CCF0	Prpf31	U4/U6 small nuclear ribonucleoprotein Prp31	4	4	10	5.64724e+06
Q4FK66	Prpf38a	Pre-mRNA-splicing factor 38A	1	1	1	778540
Q80SY5	Prpf38b	Pre-mRNA-splicing factor 38B	1	1	2	3.12803e+06
Q9DAW6	Prpf4	U4/U6 small nuclear ribonucleoprotein Prp4	1	1	1	172742
Q9R1C7	Prpf40a	Pre-mRNA-processing factor 40 homolog A	2	2	3	3.00971e+06
Q61136	Prpf4b	Serine/threonine-protein kinase PRP4 homolog	1	1	1	294752
Q91YR7	Prpf6	Pre-mRNA-processing factor 6	2	2	3	1.88075e+06
Q99PV0	Prpf8	Pre-mRNA-processing-splicing factor 8	7	7	16	5.52201e+06
Q9D7G0	Prps1	Ribose-phosphate pyrophosphokinase 1	2	2	3	1.85643e+06
Q7TPM1	Prrc2b	Protein PRRC2B	1	1	1	103182
Q3TLH4	Prrc2c	Protein PRRC2C	3	3	7	2.2644e+06
Q99K85	Psat1	Phosphoserine aminotransferase	2	2	3	2.6238e+06
Q99JF8	Psip1	PC4 and SFRS1-interacting protein	10	11	42	3.70861e+07
Q9R1P4	Psma1	Proteasome subunit alpha type-1	2	2	6	2.20365e+06
P49722	Psma2	Proteasome subunit alpha type-2	1	1	1	293166
O70435	Psma3	Proteasome subunit alpha type-3	2	2	8	3.43625e+06
Q9R1P0	Psma4	Proteasome subunit alpha type-4	3	3	9	4.40803e+06
Q9Z2U1	Psma5	Proteasome subunit alpha type-5	4	4	8	5.70346e+06
Q9QUM9	Psma6	Proteasome subunit alpha type-6	2	2	2	3777894
Q9Z2U0; Q9CWH6	Psma7; Psma8	Proteasome subunit alpha type-7; Proteasome subunit alpha type-7-like	1	1	3	846385
O09061	Psmb1	Proteasome subunit beta type-1	1	1	6	3.15364e+06
Q9R1P3	Psmb2	Proteasome subunit beta type-2	2	2	2	1.20232e+06
P99026	Psmb4	Proteasome subunit beta type-4	1	1	1	257933
Q60692	Psmb6	Proteasome subunit beta type-6	1	1	4	3.24645e+06
P62192	Psmc1	26S proteasome regulatory subunit 4	1	1	1	3.32513e+06
P46471	Psmc2	26S proteasome regulatory subunit 7	2	2	2	1.15264e+06
O88685	Psmc3	26S proteasome regulatory subunit 6A	3	3	5	1.47709e+06
O35047	Psmc3ip	Homologous-pairing protein 2 homolog	1	1	1	467781
P54775	Psmc4	26S proteasome regulatory subunit 6B	1	1	1	580133
P62334	Psmc6	26S proteasome regulatory subunit 10B	3	3	5	1.92895e+06
Q3TXS7	Psmd1	26S proteasome non-ATPase regulatory subunit 1	1	1	2
Q8BG32	Psmd11	26S proteasome non-ATPase regulatory subunit 11	2	2	3	589973
O35593	Psmd14	26S proteasome non-ATPase regulatory subunit 14	2	2	2	781146
Q8VDM4	Psmd2	26S proteasome non-ATPase regulatory subunit 2	5	5	14	2.88856e+06
P14685	Psmd3	26S proteasome non-ATPase regulatory subunit 3	3	3	4	1.15536e+06
O35226	Psmd4	26S proteasome non-ATPase regulatory subunit 4	1	1	1	1.34834e+06
Q99JI4	Psmd6	26S proteasome non-ATPase regulatory subunit 6	1	1	1
P26516	Psmd7	26S proteasome non-ATPase regulatory subunit 7	1	1	1	547731
Q9CX56	Psmd8	26S proteasome non-ATPase regulatory subunit 8	1	1	1	593905
Q9CR00	Psmd9	26S proteasome non-ATPase regulatory subunit 9	1	1	2	405547
P61290	Psme3	Proteasome activator complex subunit 3	1	1	1	188543
Q8R326	Pspc1	Paraspeckle component 1	2	2	2	3.82053e+06
Q99LS3	Psph	Phosphoserine phosphatase	2	2	6	436256
Q9D0P7	Psrc1	Proline/serine-rich coiled-coil protein 1	1	1	1	742432
P17225	Ptbp1	Polypyrimidine tract-binding protein 1	8	8	20	1.89433e+07
Q91Z31	Ptbp2	Polypyrimidine tract-binding protein 2	1	1	1	494916
P26350	Ptma	Prothymosin alpha	1	1	1	183173
Q9D0J8	Ptms	Parathymosin	1	1	1	1.38975e+06
P58389	Ptpa	Serine/threonine-protein phosphatase 2A activator	1	1	1	131803
Q06180	Ptpn2	Tyrosine-protein phosphatase non-receptor type 2	1	1	1	685266
Q3UEB3	Puf60	Poly(U)-binding-splicing factor PUF60	2	2	5	679027
Q8BKS9	Pum3	Pumilio homolog 3	8	8	15	4.59732e+06
Q8BU03	Pwp2	Periodic tryptophan protein 2 homolog	2	2	4	991364
Q8CI94	Pygb	Glycogen phosphorylase, brain form	3	3	5	636996
Q8CHP5	Pym1	Partner of Y14 and mago	2	2	7	3.04003e+06
Q3U6N9	Q3U6N9	UPF0488 protein C8orf33 homolog	1	1	2	594748
Q5XFZ0	Q5XFZ0	UPF0711 protein C18orf21 homolog	1	1	1	321209
Q80WR5	Q80WR5	UPF0688 protein C1orf174 homolog	1	1	1	653312
Q80X32	Q80X32	UPF0461 protein C5orf24 homolog	1	1	1
Q8BH50	Q8BH50	Uncharacterized protein C18orf25 homolog	1	1	1	224112
Q8BHG2	Q8BHG2	UPF0587 protein C1orf123 homolog	2	2	3	1.35213e+06
Q8CIL4	Q8CIL4	Uncharacterized protein C1orf131 homolog	2	2	2	1.18633e+06
Q8R3Y5	Q8R3Y5	Uncharacterized protein C19orf47 homolog	2	2	2	723384
Q9CQE8	Q9CQE8	UPF0568 protein C14orf166 homolog	3	3	10	2.10167e+06
Q9CWU4	Q9CWU4	UPF0690 protein C1orf52 homolog	1	1	1	139069
Q9CXL3	Q9CXL3	Uncharacterized protein C7orf50 homolog	2	2	3	2.89096e+06
Q9D937	Q9D937	Uncharacterized protein C11orf98 homolog	7	7	30	2.97524e+07
Q8BVI4	Qdpr	Dihydropteridine reductase	1	1	1	857442
Q9QYS9	Qki	Protein quaking	4	4	12	6.31855e+06
Q91V41	Rab14	Ras-related protein Rab-14	1	1	1	297954
P35293	Rab18	Ras-related protein Rab-18	2	2	2	4.70461e+06
P62821; Q9D1G1; P55258; P61028; P61027; Q9DD03; Q8K386; Q6PHN9	Rab1A; Rab1b; Rab8a; Rab8b; Rab10; Rab13; Rab15; Rab35	Ras-related protein Rab-1A; Ras-related protein Rab-1B; Ras-related protein Rab-8A; Ras-related protein Rab-8B; Ras-related protein Rab-10; Ras-related protein Rab-13; Ras-related protein Rab-15; Ras-related protein Rab-35	1	1	3	1.27168e+06
O35963	Rab33b	Ras-related protein Rab-33B	1	1	1	3.71306e+06
Q9CQD1; P61021; P35278	Rab5a; Rab5b; Rab5c	Ras-related protein Rab-5A; Ras-related protein Rab-5B; Ras-related protein Rab-5C	1	1	1	819740
P51150	Rab7a	Ras-related protein Rab-7a	1	1	1	1.4003e+06
Q8VCH5	Rabepk	Rab9 effector protein with kelch motifs	1	1	2	162599
P68040	Rack1	Receptor of activated protein C kinase 1	9	9	33	4.91726e+07
P70388	Rad50	DNA repair protein RAD50	3	3	6	1.17389e+06
Q8C570	Rae1	mRNA export factor	1	1	1	307600
Q9EP71	Rai14	Ankycorbin	1	1	1	325896
Q9JIW9	Ralb	Ras-related protein Ral-B	1	1	2	262913
Q64012	Raly	RNA-binding protein Raly	4	4	9	7.02076e+06
P62827	Ran	GTP-binding nuclear protein Ran	6	6	44	1.4622e+08
P34022	Ranbp1	Ran-specific GTPase-activating protein	3	3	4	2.24185e+06
Q9CT10	Ranbp3	Ran-binding protein 3	1	1	1	587319
P62835; Q99JI6	Rap1a; Rap1b	Ras-related protein Rap-1A; Ras-related protein Rap-1b	1	1	1	16176810
Q9CW46	Raver1	Ribonucleoprotein PTB-binding 1	1	1	1	282462
Q60972	Rbbp4	Histone-binding protein RBBP4	3	6	27	2.39125e+07
Q60973	Rbbp7	Histone-binding protein RBBP7	6	9	21	1.81479e+07
Q99KG3	Rbm10	RNA-binding protein 10	2	2	2	1.51749e+06
Q8R4X3	Rbm12	RNA-binding protein 12	1	1	2	496508
Q8C2Q3	Rbm14	RNA-binding protein 14	7	7	21	1.58842e+07
Q6PHZ5	Rbm15b	Putative RNA-binding protein 15B	1	1	2	519382
Q8JZX4	Rbm17	Splicing factor 45	1	1	2	1382651
Q8R3C6	Rbm19	Probable RNA-binding protein 19	5	5	5	1.35002e+06
Q8BHS3	Rbm22	Pre-mRNA-splicing factor RBM22	1	1	3	914259
D3Z4I3; Q62176	Rbm24; Rbm38	RNA-binding protein 24; RNA-binding protein 38	1	1	3	566381
B2RY56	Rbm25	RNA-binding protein 25	1	1	5	2.32442e+06
Q8CGC6	Rbm28	RNA-binding protein 28	11	11	27	2.5457e+07
O89086	Rbm3	RNA-binding protein 3	4	4	9	7.61743e+06
Q8C5L7	Rbm34	RNA-binding protein 34	4	4	5	2.42448e+06
Q8VH51	Rbm39	RNA-binding protein 39	5	5	31	1.07931e+07
Q8BHN5	Rbm45	RNA-binding protein 45	1	1	2	179041
Q9CWZ3	Rbm8a	RNA-binding protein 8A	3	3	11	1.15547e+07
Q91VM5	Rbmxl1	RNA binding motif protein, X-linked-like-1	8	8	33	3.10267e+07
Q9WVB0	Rbpms	RNA-binding protein with multiple splicing	4	4	5	1.7801e+06
Q8VC52	Rbpms2	RNA-binding protein with multiple splicing 2	1	1	3	446000
Q8VE37	Rcc1	Regulator of chromosome condensation	8	8	26	2.23777e+07
Q8BK67	Rcc2	Protein RCC2	15	15	60	1.02273e+08
Q9JJT0	Rcl1	RNA 3'-terminal phosphate cyclase-like protein	1	1	2	2.00914e+06
Q80XA6	Reps2	RalBP1-associated Eps domain-containing protein 2	1	1	4	2.214e+08
Q6PAQ4	Rexo4	RNA exonuclease 4	4	4	11	6.89395e+06
P35601	Rfc1	Replication factor C subunit 1	3	3	4	1.84597e+06
Q8R323	Rfc3	Replication factor C subunit 3	1	1	1	237374
Q9D0F6	Rfc5	Replication factor C subunit 5	1	1	2	516003
Q921J2	Rheb	GTP-binding protein Rheb	1	1	1	308726
Q9QUI0	Rhoa	Transforming protein RhoA	2	2	4	689661
Q6PR54	Rif1	Telomere-associated protein RIF1	5	5	7	2.57709e+06
Q9JJF3	Riox1	Ribosomal oxygenase 1	3	3	5	1.48279e+06
Q80ZV0	Rnaseh2b	Ribonuclease H2 subunit B	2	2	3	618732
Q9ET26	Rnf114	E3 ubiquitin-protein ligase RNF114	1	1	1
Q9CQJ4	Rnf2	E3 ubiquitin-protein ligase RING2	1	1	8	1.22841e+06
O55236	Rngtt	mRNA-capping enzyme	1	1	4	463658
Q91VI7	Rnh1	Ribonuclease inhibitor	1	1	3	384850
Q9D0L8	Rnmt	mRNA cap guanine-N7 methyltransferase	5	5	5	4.27286e+06
Q99M28	Rnps1	RNA-binding protein with serine-rich domain 1	3	3	13	8.02058e+06
Q8VEE4	Rpa1	Replication protein A 70 kDa DNA-binding subunit	2	2	6	5092682
Q9CQ71	Rpa3	Replication protein A 14 kDa subunit	1	1	1	206095
Q7TND5	Rpf1	Ribosome production factor 1	2	2	14	4.46227e+06
Q9JJ80	Rpf2	Ribosome production factor 2 homolog	7	7	24	2.73559e+07
Q6ZWV3	Rpl10	60S ribosomal protein L10	5	14	84	1.9323e+08
P53026	Rpl10a	60S ribosomal protein L10a	8	8	64	3.11909e+08
P86048	Rpl10l	60S ribosomal protein L10-like	1	10	58	3.93299e+06
Q9CXW4	Rpl11	60S ribosomal protein L11	5	5	32	1.14452e+08
P35979	Rpl12	60S ribosomal protein L12	4	4	38	7.77435e+07
P47963	Rpl13	60S ribosomal protein L13	14	14	108	7.66174e+08
P19253	Rpl13a	60S ribosomal protein L13a	7	7	54	2.41294e+08
Q9CR57	Rpl14	60S ribosomal protein L14	6	6	36	2.24421e+08
Q9CZM2	Rpl15	60S ribosomal protein L15	8	8	70	2.62086e+08
Q9CPR4	Rpl17	60S ribosomal protein L17	11	11	55	1.75748e+08
P35980	Rpl18	60S ribosomal protein L18	8	8	63	5.38544e+08
P62717	Rpl18a	60S ribosomal protein L18a	6	6	41	3.81645e+07
P84099	Rpl19	60S ribosomal protein L19	10	10	38	6.35255e+07
O09167	Rpl21	60S ribosomal protein L21	6	6	24	5.24565e+07
P67984	Rpl22	60S ribosomal protein L22	5	5	10	1.2041e+08
Q9D7S7	Rpl22l1	60S ribosomal protein L22-like 1	2	2	13	2.6139e+07
P62830	Rpl23	60S ribosomal protein L23	6	6	70	5.59013e+07
P62751	Rpl23a	60S ribosomal protein L23a	9	9	70	1.45745e+09
Q8BP67	Rpl24	60S ribosomal protein L24	4	4	21	2.68793e+08
P61255	Rpl26	60S ribosomal protein L26	8	8	87	3.45398e+08
P61358	Rpl27	60S ribosomal protein L27	11	11	121	3.12345e+08
P14115	Rpl27a	60S ribosomal protein L27a	5	5	52	4.0751e+08
P41105	Rpl28	60S ribosomal protein L28	6	6	34	1.06436e+08
P47915	Rpl29	60S ribosomal protein L29	5	5	29	1.26318e+08
P27659	Rpl3	60S ribosomal protein L3	16	16	145	4.98961e+08
P62889	Rpl30	60S ribosomal protein L30	2	2	3	4597006
P62900	Rpl31	60S ribosomal protein L31	8	8	32	9.98384e+07
P62911	Rpl32	60S ribosomal protein L32	5	5	53	1.04292e+08
Q9D1R9	Rpl34	60S ribosomal protein L34	6	6	39	1.34958e+08
Q6ZWV7	Rpl35	60S ribosomal protein L35	5	5	133	3.95156e+08
O55142	Rpl35a	60S ribosomal protein L35a	7	7	36	6.53275e+07
P47964	Rpl36	60S ribosomal protein L36	2	2	31	7.10558e+07
P83882	Rpl36a	60S ribosomal protein L36a	1	1	3	366206
P61514	Rpl37a	60S ribosomal protein L37a	1	1	16	21858844
Q9JJI8	Rpl38	60S ribosomal protein L38	6	6	106	2.29483e+08
P62892	Rpl39	60S ribosomal protein L39	2	2	17	58554683
Q9D8E6	Rpl4	60S ribosomal protein L4	31	31	217	6.91554e+08
P47962	Rpl5	60S ribosomal protein L5	12	12	69	9.32349e+07
P47911	Rpl6	60S ribosomal protein L6	20	20	218	1.17523e+09
P14148	Rpl7	60S ribosomal protein L7	21	21	134	6.26237e+08
P12970	Rpl7a	60S ribosomal protein L7a	13	13	176	6.75022e+08
Q9D8M4	Rpl7l1	60S ribosomal protein L7-like 1	5	5	25	1.29217e+07
P62918	Rpl8	60S ribosomal protein L8	14	14	83	2.86102e+08
P51410	Rpl9	60S ribosomal protein L9	5	5	32	1.03531e+08
P14869	Rplp0	60S acidic ribosomal protein P0	3	3	9	4.40106e+06
P99027	Rplp2	60S acidic ribosomal protein P2	3	3	5	2.88408e+06
Q91YQ5	Rpn1	Dolichyl-diphosphooligosaccharide--protein glycosyltransferase subunit 1	3	3	11	3.47037e+06
Q91WE3	Rpp25	Ribonuclease P protein subunit p25	1	1	2	486424
O88796	Rpp30	Ribonuclease P protein subunit p30	1	1	1	1481659
Q8R1F9	Rpp40	Ribonuclease P protein subunit p40	1	1	1	448175
P63325	Rps10	40S ribosomal protein S10	7	7	22	35600457
P62281	Rps11	40S ribosomal protein S11	12	12	61	2.94257e+08
P63323	Rps12	40S ribosomal protein S12	4	4	22	7.59913e+07
P62301	Rps13	40S ribosomal protein S13	8	8	44	102723338
P62264	Rps14	40S ribosomal protein S14	7	7	48	1.16358e+08
P62843	Rps15	40S ribosomal protein S15	4	4	20	1.06979e+07
P62245	Rps15a	40S ribosomal protein S15a	8	8	105	1.7299e+08
P14131	Rps16	40S ribosomal protein S16	7	7	28	4.65488e+07
P63276	Rps17	40S ribosomal protein S17	5	5	15	5.31191e+07
P62270	Rps18	40S ribosomal protein S18	10	10	54	1.3973e+08
Q9CZX8	Rps19	40S ribosomal protein S19	7	7	40	4.27084e+07
P25444	Rps2	40S ribosomal protein S2	5	5	25	8.0854e+07
P60867	Rps20	40S ribosomal protein S20	2	2	13	63398605
Q9CQR2	Rps21	40S ribosomal protein S21	3	3	19	1.67087e+07
P62267	Rps23	40S ribosomal protein S23	4	4	22	9.97219e+07
P62849	Rps24	40S ribosomal protein S24	3	3	22	2.89548e+07
P62852	Rps25	40S ribosomal protein S25	7	7	32	5.07489e+07
P62855	Rps26	40S ribosomal protein S26	3	3	25	1.23553e+08
Q6ZWU9	Rps27	40S ribosomal protein S27	3	3	11	1.25648e+07
Q6ZWY3	Rps27l	40S ribosomal protein S27-like	3	3	16	22522490
P62858	Rps28	40S ribosomal protein S28	5	5	13	17515513
P62274	Rps29	40S ribosomal protein S29	1	1	10	1.0725e+07
P62908	Rps3	40S ribosomal protein S3	15	15	101	1.59906e+08
P97351	Rps3a	40S ribosomal protein S3a	16	16	37	8.23634e+07
P62702	Rps4x	40S ribosomal protein S4, X isoform	17	17	72	1.87863e+08
P97461	Rps5	40S ribosomal protein S5	3	3	7	1.37639e+07
P62754	Rps6	40S ribosomal protein S6	10	10	131	5.95045e+08
P18653	Rps6ka1	Ribosomal protein S6 kinase alpha-1	1	1	3	1.32812e+06
P18654	Rps6ka3	Ribosomal protein S6 kinase alpha-3	1	1	1	283938
P62082	Rps7	40S ribosomal protein S7	16	16	70	1.2186e+08
P62242	Rps8	40S ribosomal protein S8	9	9	31	3.05384e+08
Q6ZWN5	Rps9	40S ribosomal protein S9	14	14	50	2.06993e+08
P14206	Rpsa	40S ribosomal protein SA	6	6	22	3.90638e+07
Q99PL5	Rrbp1	Ribosome-binding protein 1	5	5	8	5.10135e+06
P11157	Rrm2	Ribonucleoside-diphosphate reductase subunit M2	2	2	5	657939
P56183	Rrp1	Ribosomal RNA processing protein 1 homolog A	3	3	19	4.32114e+06
Q6P5B0	Rrp12	RRP12-like protein	5	5	12	5.65973e+06
Q9CYX7	Rrp15	RRP15-like protein	2	2	6	8.19897e+06
Q91YK2	Rrp1b	Ribosomal RNA processing protein 1 homolog B	10	10	24	2.05075e+07
Q9D1C9	Rrp7a	Ribosomal RNA-processing protein 7 homolog A	2	2	4	1.27537e+06
Q9DB85	Rrp8	Ribosomal RNA-processing protein 8	2	2	4	1.66909e+06
Q91WM3	Rrp9	U3 small nucleolar RNA-interacting protein 2	5	5	8	7.61809e+06
Q9CYH6	Rrs1	Ribosome biogenesis regulatory protein homolog	14	14	32	3.8638e+07
Q8BVY0	Rsl1d1	Ribosomal L1 domain-containing protein 1	16	16	72	1.00224e+08
Q99L28	Rsl24d1	Probable ribosome biogenesis protein RLP24	3	3	12	1.19011e+07
Q01730	Rsu1	Ras suppressor protein 1	1	1	1	236849
Q9D7H3	RtcA	RNA 3'-terminal phosphate cyclase	1	1	1	280015
Q99LF4	Rtcb	tRNA-splicing ligase RtcB homolog	6	6	10	6.86188e+06
P60122	Ruvbl1	RuvB-like 1	6	6	16	7.59044e+06
Q9WTM5	Ruvbl2	RuvB-like 2	7	7	19	6.45157e+06
Q8CCI5	Rybp	RING1 and YY1-binding protein	1	1	4	2.11323e+06
P97352	S100a13	Protein S100-A13	1	1	2	878332
P07091	S100a4	Protein S100-A4	1	1	4	205064
P14069	S100a6	Protein S100-A6	3	3	4	2.23526e+06
Q9R1T2	Sae1	SUMO-activating enzyme subunit 1	2	2	4	1.45047e+06
D3YXK2	Safb	Scaffold attachment factor B1	9	9	25	1.33275e+07
Q8BX22	Sall4	Sal-like protein 4	6	6	7	4.43516e+06
Q8BGH2	Samm50	Sorting and assembly machinery component 50 homolog	1	1	2	316273
O55128	Sap18	Histone deacetylase complex subunit SAP18	2	2	2	4.15742e+06
Q02614	Sap30bp	SAP30-binding protein	1	1	1	681987
Q9D1J3	Sarnp	SAP domain-containing ribonucleoprotein	4	4	7	6.50903e+06
P26638	Sars	Serine--tRNA ligase, cytoplasmic	1	1	1	1.82713e+06
Q9JJL8	Sars2	Serine--tRNA ligase, mitochondrial	1	1	1
Q9Z315	Sart1	U4/U6.U5 tri-snRNP-associated protein 1	4	4	6	1.57618e+06
Q9JLI8	Sart3	Squamous cell carcinoma antigen recognized by T-cells 3	3	3	4	1.62049e+06
P70122	Sbds	Ribosome maturation protein SBDS	3	3	4	2.89818e+06
Q689Z5	Sbno1	Protein strawberry notch homolog 1	1	1	1	182004
Q5U4C3	Scaf1	Splicing factor, arginine/serine-rich 19	1	1	1	432272
Q80UZ2	Sdad1	Protein SDA1 homolog	6	6	10	8.6846e+07
Q8K2B3	Sdha	Succinate dehydrogenase [ubiquinone] flavoprotein subunit, mitochondrial	1	1	1	71070.9
Q9CQA3	Sdhb	Succinate dehydrogenase [ubiquinone] iron-sulfur subunit, mitochondrial	1	1	1	144391
Q9R0P6	Sec11a	Signal peptidase complex catalytic subunit SEC11A	1	1	2	466315
O08547	Sec22b	Vesicle-trafficking protein SEC22b	1	1	2	244508
Q01405	Sec23a	Protein transport protein Sec23A	1	1	1	214082
Q3UPL0	Sec31a	Protein transport protein Sec31A	2	2	2	657212
Q9CQS8	Sec61b	Protein transport protein Sec61 subunit beta	1	1	1	1.45644e+06
Q8R2U0	Seh1l	Nucleoporin SEH1	1	1	2	426461
Q3UQA7	Selenoh	Selenoprotein H	4	4	9	7.81179e+06
Q9EP97	Senp3	Sentrin-specific protease 3	3	3	8	2.29321e+06
Q8C1B7	Septin11	Septin-11	2	2	3	2.38489e+06
P42208	Septin2	Septin-2	1	1	1	896580
Q80UG5	Septin9	Septin-9	1	1	1	1207546
Q9CY58	Serbp1	Plasminogen activator inhibitor 1 RNA-binding protein	6	6	10	1.26775e+07
Q60854	Serpinb6	Serpin B6	2	2	4	1.27643e+06
P32261	Serpinc1	Antithrombin-III	1	1	2	618289
P19324	Serpinh1	Serpin H1	1	1	3	274665
Q9EQU5	Set	Protein SET	8	8	49	1.12536e+08
Q64213	Sf1	Splicing factor 1	2	2	4	1.36475e+06
Q8K4Z5	Sf3a1	Splicing factor 3A subunit 1	5	5	9	4.84724e+06
Q9D554	Sf3a3	Splicing factor 3A subunit 3	3	3	4	1.88779e+06
Q99NB9	Sf3b1	Splicing factor 3B subunit 1	5	5	10	3.42325e+06
Q921M3	Sf3b3	Splicing factor 3B subunit 3	6	6	10	6.10606e+06
Q8QZY9	Sf3b4	Splicing factor 3B subunit 4	1	1	1	720778
P59708	Sf3b6	Splicing factor 3B subunit 6	1	1	1	411823
Q8VIJ6	Sfpq	Splicing factor, proline- and glutamine-rich	14	15	43	7.26167e+07
Q7TSY8	Sgo2	Shugoshin 2	1	1	1	227862
Q8BJU0	Sgta	Small glutamine-rich tetratricopeptide repeat-containing protein alpha	1	1	1	185383
P50431	Shmt1	Serine hydroxymethyltransferase, cytosolic	2	2	4	2.31846e+06
Q60520	Sin3a	Paired amphipathic helix protein Sin3a	2	2	2	1.2305e+06
Q9CZU3	Skiv2l2	Superkiller viralicidic activity 2-like 2	5	5	12	4.80534e+06
A2AQ25	Skt	Sickle tail protein	3	3	7	672528
P51881	Slc25a5	ADP/ATP translocase 2	1	1	1
P17809	Slc2a1	Solute carrier family 2, facilitated glucose transporter member 1	1	1	2	384755
O54988	Slk	STE20-like serine/threonine-protein kinase	1	1	2	381114
Q8CH25	Sltm	SAFB-like transcription modulator	4	4	9	3.52054e+06
Q3TKT4	Smarca4	Transcription activator BRG1	3	3	6	1.76648e+06
Q91ZW3	Smarca5	SWI/SNF-related matrix-associated actin-dependent regulator of chromatin subfamily A member 5	21	21	55	4.18415e+07
Q04692	Smarcad1	SWI/SNF-related matrix-associated actin-dependent regulator of chromatin subfamily A containing DEAD/H box 1	1	1	8	1.03702e+06
P97496	Smarcc1	SWI/SNF complex subunit SMARCC1	3	3	3	2.08139e+06
Q61466	Smarcd1	SWI/SNF-related matrix-associated actin-dependent regulator of chromatin subfamily D member 1	1	1	1	275411
Q99JR8	Smarcd2	SWI/SNF-related matrix-associated actin-dependent regulator of chromatin subfamily D member 2	1	1	1	209264
O54941	Smarce1	SWI/SNF-related matrix-associated actin-dependent regulator of chromatin subfamily E member 1	2	2	5	676171
Q9CU62	Smc1a	Structural maintenance of chromosomes protein 1A	9	9	21	8.83238e+06
Q8CG48	Smc2	Structural maintenance of chromosomes protein 2	3	3	5	975420
Q9CW03	Smc3	Structural maintenance of chromosomes protein 3	13	13	28	1.65253e+07
Q8CG47	Smc4	Structural maintenance of chromosomes protein 4	4	4	6	1.96459e+06
Q8CG46	Smc5	Structural maintenance of chromosomes protein 5	1	1	1	496760
Q6P5D8	Smchd1	Structural maintenance of chromosomes flexible hinge domain-containing protein 1	2	2	3	1.56931e+06
Q8BGT7	Smndc1	Survival of motor neuron-related-splicing factor 30	1	1	4	1.15136e+06
Q3UKJ7	Smu1	WD40 repeat-containing protein SMU1	4	4	9	7.22742e+06
Q78PY7	Snd1	Staphylococcal nuclease domain-containing protein 1	9	9	27	1.25068e+07
Q8BIZ6	Snip1	Smad nuclear-interacting protein 1	1	1	2	632324
Q6P4T2	Snrnp200	U5 small nuclear ribonucleoprotein 200 kDa helicase	12	12	17	7.62287e+06
Q8K194	Snrnp27	U4/U6.U5 small nuclear ribonucleoprotein 27 kDa protein	1	1	1	1.09907e+06
Q6PE01	Snrnp40	U5 small nuclear ribonucleoprotein 40 kDa protein	2	2	3	1.65501e+06
Q62376	Snrnp70	U1 small nuclear ribonucleoprotein 70 kDa	8	8	24	1.68779e+07
Q62189	Snrpa	U1 small nuclear ribonucleoprotein A	3	4	19	7.0136e+06
P57784	Snrpa1	U2 small nuclear ribonucleoprotein A'	4	4	11	3.94936e+06
P27048; P63163	Snrpb; Snrpn	Small nuclear ribonucleoprotein-associated protein B; Small nuclear ribonucleoprotein-associated protein N	3	3	15	28732744
Q9CQI7	Snrpb2	U2 small nuclear ribonucleoprotein B''	2	3	8	1.11636e+06
Q62241	Snrpc	U1 small nuclear ribonucleoprotein C	1	1	2	1.32624e+06
P62315	Snrpd1	Small nuclear ribonucleoprotein Sm D1	3	3	8	6.53109e+06
P62317	Snrpd2	Small nuclear ribonucleoprotein Sm D2	3	3	14	6.20939e+06
P62320	Snrpd3	Small nuclear ribonucleoprotein Sm D3	2	2	8	13108825
P62305	Snrpe	Small nuclear ribonucleoprotein E	2	2	10	6046301
P62307	Snrpf	Small nuclear ribonucleoprotein F	2	2	3	3.77391e+06
Q9D0T1	Snu13	NHP2-like protein 1	2	2	11	1.85189e+07
Q9CSN1	Snw1	SNW domain-containing protein 1	5	5	9	5.12223e+06
Q9D8U8	Snx5	Sorting nexin-5	3	3	6	1.2557e+06
P08228	Sod1	Superoxide dismutase [Cu-Zn]	3	3	6	5.97634e+06
P48432	Sox2	Transcription factor SOX-2	2	2	7	7.91788e+06
Q3UMC0	Spata5	Spermatogenesis-associated protein 5	5	5	13	2.98909e+06
Q62504	Spen	Msx2-interacting protein	1	1	1	215971
Q61142	Spin1	Spindlin-1	2	2	6	2.86679e+06
Q3UHX9	Spout1	Putative methyltransferase C9orf114 homolog	3	3	3	2.08096e+06
Q64105	Spr	Sepiapterin reductase	1	1	1	643954
Q62261	Sptbn1	Spectrin beta chain, non-erythrocytic 1	2	2	3	486249
Q497V5	Srbd1	S1 RNA-binding domain-containing protein 1	6	6	7	4.36957e+06
Q9CZ91	Srfbp1	Serum response factor-binding protein 1	2	2	3	458939
Q64674	Srm	Spermidine synthase	5	5	11	4.32161e+06
P14576	Srp54	Signal recognition particle 54 kDa protein	1	1	1
O70551	Srpk1	SRSF protein kinase 1	3	3	6	1.37932e+06
Q52KI8	Srrm1	Serine/arginine repetitive matrix protein 1	4	4	11	5.08658e+06
Q8BTI8	Srrm2	Serine/arginine repetitive matrix protein 2	10	10	20	8.16294e+06
Q99MR6	Srrt	Serrate RNA effector molecule homolog	3	3	7	2.85076e+06
Q6PDM2	Srsf1	Serine/arginine-rich splicing factor 1	10	10	61	6.51874e+07
Q9R0U0	Srsf10	Serine/arginine-rich splicing factor 10	4	4	6	9.04327e+06
Q62093	Srsf2	Serine/arginine-rich splicing factor 2	6	6	21	1.84642e+07
P84104	Srsf3	Serine/arginine-rich splicing factor 3	6	6	14	4.63452e+07
O35326	Srsf5	Serine/arginine-rich splicing factor 5	3	3	14	2.70831e+06
Q8BL97	Srsf7	Serine/arginine-rich splicing factor 7	6	6	14	1.91358e+07
Q9D0B0	Srsf9	Serine/arginine-rich splicing factor 9	5	5	13	1.44273e+07
P32067	Ssb	Lupus La protein homolog	12	12	35	6.16697e+07
Q9CY50	Ssr1	Translocon-associated protein subunit alpha	1	1	3	1.99475e+06
Q9DCF9	Ssr3	Translocon-associated protein subunit gamma	1	1	1
Q08943	Ssrp1	FACT complex subunit SSRP1	6	6	16	1.34608e+07
Q9CY97	Ssu72	RNA polymerase II subunit A C-terminal domain phosphatase SSU72	1	1	3	1.00799e+06
Q99L47	St13	Hsc70-interacting protein	5	5	15	1.08282e+07
Q9D3E6	Stag1	Cohesin subunit SA-1	1	1	2	273113
O35638	Stag2	Cohesin subunit SA-2	1	1	1	171992
Q8C7E7	Stbd1	Starch-binding domain-containing protein 1	1	1	1	463675
Q60864	Stip1	Stress-induced-phosphoprotein 1	3	3	9	4.76633e+06
P54227	Stmn1	Stathmin	1	2	3	3.36798e+06
P55821	Stmn2	Stathmin-2	1	2	3	2.51162e+06
Q9Z1Z2	Strap	Serine-threonine kinase receptor-associated protein	3	3	9	2.8533e+06
Q91WM1	Strbp	Spermatid perinuclear RNA-binding protein	1	3	4	640139
P46978	Stt3a	Dolichyl-diphosphooligosaccharide--protein glycosyltransferase subunit STT3A	1	1	1	408332
P11031	Sub1	Activated RNA polymerase II transcriptional coactivator p15	4	4	9	1.49654e+07
Q9Z2I9	Sucla2	Succinate--CoA ligase [ADP-forming] subunit beta, mitochondrial	2	2	3	2.36242e+06
Q9CX34	Sugt1	Protein SGT1 homolog	1	1	2	442746
P63166	Sumo1	Small ubiquitin-related modifier 1	1	1	1	503189
P61957	Sumo2	Small ubiquitin-related modifier 2	2	2	9	2.21196e+07
Q9D666	Sun1	SUN domain-containing protein 1	2	2	3	1.88418e+06
Q920B9	Supt16h	FACT complex subunit SPT16	17	17	40	3.01568e+07
P63271; Q9Z199	Supt4h1a; Supt4h1b	Transcription elongation factor SPT4-A; Transcription elongation factor SPT4-B	1	1	6	849168
O55201	Supt5h	Transcription elongation factor SPT5	4	4	5	1.19346e+06
Q62383	Supt6h	Transcription elongation factor SPT6	1	1	8	598442
P70279	Surf6	Surfeit locus protein 6	9	9	22	1.72876e+07
Q80U70	Suz12	Polycomb protein Suz12	11	11	24	2.04131e+07
Q7TMK9	Syncrip	Heterogeneous nuclear ribonucleoprotein Q	9	9	19	2.44206e+07
Q9R1C0	Taf7	Transcription initiation factor TFIID subunit 7	2	2	4	692963
P37804	Tagln	Transgelin	3	3	3	2.28596e+06
Q9WVA4	Tagln2	Transgelin-2	5	5	7	5.00989e+06
Q93092	Taldo1	Transaldolase	3	3	6	5.61237e+06
Q921F2	Tardbp	TAR DNA-binding protein 43	3	3	13	1.66218e+07
Q9D0R2	Tars	Threonine--tRNA ligase, cytoplasmic	3	3	5	2.77977e+06
A3KGB4	Tbc1d8b	TBC1 domain family member 8B	1	1	1	277093
Q9D1E6	Tbcb	Tubulin-folding cofactor B	1	1	2	525589
Q8C4J7	Tbl3	Transducin beta-like protein 3	5	5	10	4.75655e+06
P29037; Q6SJ95	Tbp; Tbpl2	TATA box-binding protein; TATA box-binding protein-like protein 2	1	1	1	162670
P10711	Tcea1	Transcription elongation factor A protein 1	4	4	11	5.70614e+06
Q8CGF7	Tcerg1	Transcription elongation regulator 1	5	5	11	2.51245e+06
O08784	Tcof1	Treacle protein	10	10	29	24128489
P11983	Tcp1	T-complex protein 1 subunit alpha	9	9	22	1.32717e+07
Q8K3F7	Tdh	L-threonine 3-dehydrogenase, mitochondrial	5	5	13	1.21048e+07
Q8C5P7	Tdrp	Testis development-related protein	1	1	1
Q4JK59	Tet2	Methylcytosine dioxygenase TET2	1	1	2	112412
Q3URQ0	Tex10	Testis-expressed protein 10	2	2	2	2.68921e+06
Q08639	Tfdp1	Transcription factor Dp-1	1	1	1	269748
Q8C1A5	Thop1	Thimet oligopeptidase	1	1	4	1.00714e+06
Q569Z6	Thrap3	Thyroid hormone receptor-associated protein 3	6	6	14	4.43058e+06
Q91YJ3	Thyn1	Thymocyte nuclear protein 1	2	2	6	3.8171e+06
P70318	Tial1	Nucleolysin TIAR	4	4	5	2.11317e+06
Q8BZA9	Tigar	Fructose-2,6-bisphosphatase TIGAR	2	2	3	3023931
P62075	Timm13	Mitochondrial import inner membrane translocase subunit Tim13	1	1	2	675102
Q8BH58	Tiprl	TIP41-like protein	1	1	5	479443
Q9Z0U1	Tjp2	Tight junction protein ZO-2	1	1	1	250023
P40142	Tkt	Transketolase	10	10	45	55276440
P26039	Tln1	Talin-1	2	2	4	1.40866e+06
Q6QNU9	Tlr12	Toll-like receptor 12	1	1	14	549755
Q9CR02	Tma16	Translation machinery-associated protein 16	2	2	2	1.6482e+06
Q9D1D4	Tmed10	Transmembrane emp24 domain-containing protein 10	1	1	1
Q8K1A5	Tmem41b	Transmembrane protein 41B	1	1	1
Q61029	Tmpo	Lamina-associated polypeptide 2, isoforms beta/delta/epsilon/gamma	4	9	16	1.3944e+07
Q61033	Tmpo	Lamina-associated polypeptide 2, isoforms alpha/zeta	1	6	12	1.01142e+06
Q6ZWY8	Tmsb10	Thymosin beta-10	3	3	12	2.00045e+07
Q8BFY9; Q99LG2	Tnpo1; Tnpo2	Transportin-1; Transportin-2	2	2	6	2732477
Q6P2B1	Tnpo3	Transportin-3	2	2	2	1.48245e+06
Q9D2E2	Toe1	Target of EGR1 protein 1	1	1	1	197966
Q9CZW5	Tomm70	Mitochondrial import receptor subunit TOM70	1	1	1	407827
Q04750	Top1	DNA topoisomerase 1	11	11	42	2.53593e+07
Q01320	Top2a	DNA topoisomerase 2-alpha	15	20	70	6.46141e+07
Q64511	Top2b	DNA topoisomerase 2-beta	1	6	13	1.07318e+06
Q9Z321	Top3b	DNA topoisomerase 3-beta-1	4	4	6	2353879
Q921T2	Tor1aip1	Torsin-1A-interacting protein 1	1	1	2	693894
Q62393	Tpd52	Tumor protein D52	1	1	1
P17751	Tpi1	Triosephosphate isomerase	5	5	13	1.04394e+07
P58771	Tpm1	Tropomyosin alpha-1 chain	1	3	4	187488
P21107	Tpm3	Tropomyosin alpha-3 chain	2	4	6	2.59431e+06
F6ZDS4	Tpr	Nucleoprotein TPR	16	16	25	1.25617e+07
P63028	Tpt1	Translationally-controlled tumor protein	3	3	12	8.91022e+06
A2APB8	Tpx2	Targeting protein for Xklp2	8	8	14	5.60883e+06
Q6PFR5	Tra2a	Transformer-2 protein homolog alpha	1	1	1	814730
P62996	Tra2b	Transformer-2 protein homolog beta	6	6	19	2.45282e+07
O55013	Trappc3	Trafficking protein particle complex subunit 3	1	1	1	205026
Q64127	Trim24	Transcription intermediary factor 1-alpha	2	2	3	833969
Q61510	Trim25	E3 ubiquitin/ISG15 ligase TRIM25	1	1	2	202101
Q62318	Trim28	Transcription intermediary factor 1-beta	15	15	45	5.34875e+07
G5E870	Trip12	E3 ubiquitin-protein ligase TRIP12	8	8	20	1.01743e+07
Q3UA06	Trip13	Pachytene checkpoint protein 2 homolog	1	1	3	382593
Q9DCG9	Trmt112	Multifunctional methyltransferase subunit TRM112-like protein	1	1	3	2.49541e+06
A2RSY6	Trmt1l	TRMT1-like protein	1	1	1
Q8K1J6	Trnt1	CCA tRNA nucleotidyltransferase 1, mitochondrial	1	1	2	795756
Q5SWD9	Tsr1	Pre-rRNA-processing protein TSR1 homolog	3	3	4	2.44273e+06
Q8BW49	Ttc12	Tetratricopeptide repeat protein 12	1	1	2	1.11513e+06
Q8CD92	Ttc27	Tetratricopeptide repeat protein 27	1	1	1	222054
P68369; P05213; P68373	Tuba1a; Tuba1b; Tuba1c	Tubulin alpha-1A chain; Tubulin alpha-1B chain; Tubulin alpha-1C chain	4	12	44	8.32284e+07
P68368	Tuba4a	Tubulin alpha-4A chain	1	9	28	904490
Q9CWF2	Tubb2b	Tubulin beta-2B chain	3	16	77	4.28627e+06
P68372	Tubb4b	Tubulin beta-4B chain	2	18	98	1.46046e+07
P99024	Tubb5	Tubulin beta-5 chain	3	19	106	1.36995e+08
Q8BFR5	Tufm	Elongation factor Tu, mitochondrial	1	1	4	1.36859e+06
Q8R3F9	Tut1	Speckle targeted PIP5K1A-regulated poly(A) polymerase	2	2	5	385849
Q9Z0P5	Twf2	Twinfilin-2	1	1	1	184554
P10639	Txn	Thioredoxin	1	1	4	3.17158e+06
Q9CQM5	Txndc17	Thioredoxin domain-containing protein 17	2	2	6	1.97903e+06
Q8CDN6	Txnl1	Thioredoxin-like protein 1	1	1	3	4546348
Q9JMH6	Txnrd1	Thioredoxin reductase 1, cytoplasmic	3	3	6	3.5564e+06
Q9D883	U2af1	Splicing factor U2AF 35 kDa subunit	1	1	3	1369830
P26369	U2af2	Splicing factor U2AF 65 kDa subunit	3	3	4	2.58226e+06
Q02053	Uba1	Ubiquitin-like modifier-activating enzyme 1	4	4	12	7.47228e+06
Q9Z1F9	Uba2	SUMO-activating enzyme subunit 2	3	3	8	4.75229e+06
Q91VX2	Ubap2	Ubiquitin-associated protein 2	1	1	2	1.88725e+06
Q80X50	Ubap2l	Ubiquitin-associated protein 2-like	1	1	1	213347
P0CG49; P0CG50; P62983; P62984	Ubb; Ubc; Rps27a; Uba52	Polyubiquitin-B; Polyubiquitin-C; Ubiquitin-40S ribosomal protein S27a; Ubiquitin-60S ribosomal protein L40	7	7	59	3.61061e+07
Q9D1C1	Ube2c	Ubiquitin-conjugating enzyme E2 C	2	2	4	700776
P61079	Ube2d3	Ubiquitin-conjugating enzyme E2 D3	2	2	2	3.6611e+06
P63280	Ube2i	SUMO-conjugating enzyme UBC9	1	1	3	1.57352e+06
P68037	Ube2l3	Ubiquitin-conjugating enzyme E2 L3	3	3	6	2.30534e+06
P61082	Ube2m	NEDD8-conjugating enzyme Ubc12	2	2	3	1.95764e+06
P61089	Ube2n	Ubiquitin-conjugating enzyme E2 N	1	1	2	877901
Q6ZPJ3	Ube2o	(E3-independent) E2 ubiquitin-conjugating enzyme UBE2O	1	1	1	394117
Q9CZY3	Ube2v1	Ubiquitin-conjugating enzyme E2 variant 1	1	2	5	2.18658e+06
Q9D2M8	Ube2v2	Ubiquitin-conjugating enzyme E2 variant 2	1	2	2	2.36144e+06
Q9ES00	Ube4b	Ubiquitin conjugation factor E4 B	3	3	5	3.42224e+06
Q78JW9	Ubfd1	Ubiquitin domain-containing protein UBFD1	1	1	3	225165
P25976	Ubtf	Nucleolar transcription factor 1	7	7	12	1.37983e+07
Q922Y1	Ubxn1	UBX domain-containing protein 1	2	2	2	2.59991e+06
Q9R0P9	Uchl1	Ubiquitin carboxyl-terminal hydrolase isozyme L1	2	2	6	1.18346e+06
Q9JKB1; P58321	Uchl3; Uchl4	Ubiquitin carboxyl-terminal hydrolase isozyme L3; Ubiquitin carboxyl-terminal hydrolase isozyme L4	2	2	2	833602
Q9WUP7	Uchl5	Ubiquitin carboxyl-terminal hydrolase isozyme L5	1	1	1	47295.5
Q99PM9	Uck2	Uridine-cytidine kinase 2	1	1	2	658356
Q8CCJ3	Ufl1	E3 UFM1-protein ligase 1	1	1	1	133701
O70475	Ugdh	UDP-glucose 6-dehydrogenase	2	2	3	358833
Q8VDF2	Uhrf1	E3 ubiquitin-protein ligase UHRF1	8	8	17	4.31701e+06
P13439	Umps	Uridine 5'-monophosphate synthase	2	2	2	715704
Q9EPU0	Upf1	Regulator of nonsense transcripts 1	5	6	11	3.51238e+06
P52624	Upp1	Uridine phosphorylase 1	1	1	1	764536
Q571H0	Urb1	Nucleolar pre-ribosomal-associated protein 1	1	1	1	329307
P52479	Usp10	Ubiquitin carboxyl-terminal hydrolase 10	6	6	10	7.84321e+06
Q9JMA1	Usp14	Ubiquitin carboxyl-terminal hydrolase 14	1	1	4	1.4849e+06
B1AQJ2	Usp36	Ubiquitin carboxyl-terminal hydrolase 36	1	1	4	374574
Q3TIX9	Usp39	U4/U6.U5 tri-snRNP-associated protein 2	1	1	2	456030
Q3V0C5	Usp48	Ubiquitin carboxyl-terminal hydrolase 48	8	8	12	6.56514e+06
P56399	Usp5	Ubiquitin carboxyl-terminal hydrolase 5	3	3	3	881031
Q6A4J8	Usp7	Ubiquitin carboxyl-terminal hydrolase 7	3	3	5	2.14951e+06
P70398	Usp9x	Probable ubiquitin carboxyl-terminal hydrolase FAF-X	2	2	3	965446
Q6J1H4	Utf1	Undifferentiated embryonic cell transcription factor 1	2	2	12	2.6556e+06
Q9CZJ1	Utp11	Probable U3 small nucleolar RNA-associated protein 11	3	3	4	1.42228e+06
Q640M1	Utp14a	U3 small nucleolar RNA-associated protein 14 homolog A	9	9	24	6.15999e+06
Q6EJB6	Utp14b	U3 small nucleolar RNA-associated protein 14 homolog B	1	1	2	257134
Q8C7V3	Utp15	U3 small nucleolar RNA-associated protein 15 homolog	5	5	11	2.36838e+06
Q5SSI6	Utp18	U3 small nucleolar RNA-associated protein 18 homolog	6	6	13	7.80718e+06
Q5XG71	Utp20	Small subunit processome component 20 homolog	6	6	14	5.91469e+06
Q9CX11	Utp23	rRNA-processing protein UTP23 homolog	1	1	2	3711430
Q9JI13	Utp3	Something about silencing protein 10	1	1	1	78108.3
Q8R2N2	Utp4	U3 small nucleolar RNA-associated protein 4 homolog	2	2	7	525429
Q8VCY6	Utp6	U3 small nucleolar RNA-associated protein 6 homolog	6	6	22	7.77234e+06
Q9Z1Q9	Vars	Valine--tRNA ligase	8	8	14	5.28182e+06
Q62465	Vat1	Synaptic vesicle membrane protein VAT-1 homolog	1	1	1	148566
Q01853	Vcp	Transitional endoplasmic reticulum ATPase	5	5	12	7.32627e+06
Q60932	Vdac1	Voltage-dependent anion-selective channel protein 1	2	2	2	1.68972e+06
Q60930	Vdac2	Voltage-dependent anion-selective channel protein 2	2	2	5	1.60823e+06
P20152	Vim	Vimentin	28	32	157	2.36276e+08
Q80TY5	Vps13b	Vacuolar protein sorting-associated protein 13B	1	1	1	1373956
Q9CQ80	Vps25	Vacuolar protein-sorting-associated protein 25	1	1	1	295450
Q80X41	Vrk1	Serine/threonine-protein kinase VRK1	4	4	11	7.75858e+06
Q8K3G5	Vrk3	Inactive serine/threonine-protein kinase VRK3	1	1	1	458657
P29788	Vtn	Vitronectin	1	1	2	1.00213e+06
P32921	Wars	Tryptophan--tRNA ligase, cytoplasmic	1	1	1	323633
Q923D5	Wbp11	WW domain-binding protein 11	1	1	2	1.15844e+06
P59328	Wdhd1	WD repeat and HMG-box DNA-binding protein 1	2	2	2	454554
O88342	Wdr1	WD repeat-containing protein 1	3	3	8	3.68026e+06
Q9JJA4	Wdr12	Ribosome biogenesis protein WDR12	1	1	1	556700
Q4VBE8	Wdr18	WD repeat-containing protein 18	2	2	7	1.61506e+06
Q8BHB4	Wdr3	WD repeat-containing protein 3	5	5	12	3.49385e+06
Q8K4P0	Wdr33	pre-mRNA 3' end processing protein WDR33	1	1	2	2.37942e+06
Q6ZQL4	Wdr43	WD repeat-containing protein 43	5	5	10	2.09467e+07
Q9Z0H1	Wdr46	WD repeat-containing protein 46	3	3	13	3075785
P61965	Wdr5	WD repeat-containing protein 5	2	2	7	3704419
Q9CX97	Wdr55	WD repeat-containing protein 55	1	1	1	734350
Q9CWR1	Wdr73	WD repeat-containing protein 73	1	1	2	336179
Q8VCG3	Wdr74	WD repeat-containing protein 74	3	3	4	1.18245e+06
Q3U821	Wdr75	WD repeat-containing protein 75	2	2	3	2.08833e+06
A6PWY4	Wdr76	WD repeat-containing protein 76	3	3	3	3.29326e+06
Q8BFQ4	Wdr82	WD repeat-containing protein 82	3	3	7	1.76167e+06
Q9ER69	Wtap	Pre-mRNA-splicing regulator WTAP	1	1	1	239389
Q9DBH0	Wwp2	NEDD4-like E3 ubiquitin-protein ligase WWP2	1	1	1	422497
Q6P5F9	Xpo1	Exportin-1	3	3	3	1.35287e+06
P27641	Xrcc5	X-ray repair cross-complementing protein 5	2	2	2	764673
P23475	Xrcc6	X-ray repair cross-complementing protein 6	2	2	4	2.05954e+06
Q9DBR1	Xrn2	5'-3' exoribonuclease 2	10	10	15	1.16289e+07
Q91WQ3	Yars	Tyrosine--tRNA ligase, cytoplasmic	1	1	1	804786
P62960	Ybx1	Nuclease-sensitive element-binding protein 1	4	7	19	2.40327e+07
Q9JKB3	Ybx3	Y-box-binding protein 3	1	4	13	451093
Q04736	Yes1	Tyrosine-protein kinase Yes	1	1	1	215000
E9Q5K9	Ythdc1	YTH domain-containing protein 1	1	1	1	331484
Q9CQV8	Ywhab	14-3-3 protein beta/alpha	2	5	28	4.70017e+06
P62259	Ywhae	14-3-3 protein epsilon	4	5	16	7.92672e+06
P61982	Ywhag	14-3-3 protein gamma	3	6	29	1.36069e+07
P68510	Ywhah	14-3-3 protein eta	2	3	11	2.54199e+06
P68254	Ywhaq	14-3-3 protein theta	2	3	14	9.15641e+06
P63101	Ywhaz	14-3-3 protein zeta/delta	6	7	25	6.79119e+07
Q6NZF1	Zc3h11a	Zinc finger CCCH domain-containing protein 11A	1	1	1	413131
Q8BJ05	Zc3h14	Zinc finger CCCH domain-containing protein 14	2	2	3	300388
Q0P678	Zc3h18	Zinc finger CCCH domain-containing protein 18	1	1	1	545900
Q9JJ48	Zc3h8	Zinc finger CCCH domain-containing protein 8	1	1	1	338040
Q5BLK4	Zcchc6	Terminal uridylyltransferase 7	1	1	1	189455
Q9CYA6	Zcchc8	Zinc finger CCHC domain-containing protein 8	2	2	7	843367
Q9CZ96	Zcrb1	Zinc finger CCHC-type and RNA-binding motif-containing protein 1	1	1	2	116977
O88532	Zfr	Zinc finger RNA-binding protein	1	1	1	1.44709e+06
Q9JLM4	Zmym3	Zinc finger MYM-type protein 3	1	1	1	147838
Q9JMD0	Znf207	BUB3-interacting and GLEBS motif-containing protein ZNF207	1	1	5	1.35484e+06
Q9ERU3	Znf22	Zinc finger protein 22	1	1	1	597894
Q6P3Y5	Znf280c	Zinc finger protein 280C	2	2	4	1.00287e+06
E9Q6W4	Znf296	Zinc finger protein 296	1	1	1	2.58153e+06
O88291	Znf326	DBIRD complex subunit ZNF326	1	1	3	633347
Q8C0P7	Znf451	E3 SUMO-protein ligase ZNF451	1	1	1	453106
Q3US17	Znf48	Zinc finger protein 48	1	1	1	815203
Q69Z99	Znf512	Zinc finger protein 512	3	3	3	2.05585e+06
Q9DB42	Znf593	Zinc finger protein 593	4	4	9	6.6068e+06
Q91VY9	Znf622	Zinc finger protein 622	4	4	7	6.25324e+06
Q3UFB2	Znhit6	Box C/D snoRNA protein 1	1	1	3	530316
[truncated: 5,000 more columns]

## Sheet: 3 - DKO1 ES N1
Accession	Gene	Description	# Unique Peptides	# Peptides	# PSMs	Abundance: 3	Column1	Column2	Column3	Column4	Column5	Column6	Column7	Column8	Column9	Column10	Column11	Column12	Column13	Column14	Column15	Column16	Column17	Column18	Column19	Column20	Column21	Column22	Column23	Column24	Column25	Column26	Column27	Column28	Column29	Column30	Column31	Column32	Column33	Column34	Column35	Column36	Column37	Column38	Column39	Column40	Column41	Column42	Column43
A2AG58	A2AG58	Uncharacterized protein CXorf23 homolog	1	1	3	634677
P58742	Aaas	Aladin	1	1	1	245405
Q9D2R0	Aacs	Acetoacetyl-CoA synthetase	1	1	1	122443
Q8BGQ7	Aars	Alanine--tRNA ligase, cytoplasmic	12	12	30	2.21649e+07
Q9JKX4	Aatf	Protein AATF	3	3	7	1.47152e+06
E9PX95	Abca17	ATP-binding cassette sub-family A member 17	1	1	1	403839
Q8K442; Q8K440	Abca8a; Abca8b	ATP-binding cassette sub-family A member 8-A; ATP-binding cassette sub-family A member 8-B	1	1	4	749105
P61222	Abce1	ATP-binding cassette sub-family E member 1	7	7	20	1.86154e+07
Q6P542	Abcf1	ATP-binding cassette sub-family F member 1	6	6	12	5.90686e+06
Q99LE6	Abcf2	ATP-binding cassette sub-family F member 2	9	9	20	1.06858e+07
Q8K4F5	Abhd11	Protein ABHD11	1	1	1	185777
Q8CBW3	Abi1	Abl interactor 1	1	1	1	832469
Q9QYL7	Abt1	Activator of basal transcription 1	1	1	2	979147
Q921H8	Acaa1a	3-ketoacyl-CoA thiolase A, peroxisomal	2	2	8	2.03765e+06
Q8BWT1	Acaa2	3-ketoacyl-CoA thiolase, mitochondrial	1	1	1
P45952	Acadm	Medium-chain specific acyl-CoA dehydrogenase, mitochondrial	4	4	8	4.18267e+06
Q07417	Acads	Short-chain specific acyl-CoA dehydrogenase, mitochondrial	3	3	6	1.17173e+06
Q8CAY6	Acat2	Acetyl-CoA acetyltransferase, cytosolic	2	2	4	872007
Q9JIX8	Acin1	Apoptotic chromatin condensation inducer in the nucleus	2	2	2	582255
Q91V92	Acly	ATP-citrate synthase	12	12	29	1.33061e+07
P28271	Aco1	Cytoplasmic aconitate hydratase	3	3	4	2.87671e+06
Q99KI0	Aco2	Aconitate hydratase, mitochondrial	6	6	11	7.39876e+06
Q91V12	Acot7	Cytosolic acyl coenzyme A thioester hydrolase	1	1	1
Q9D358	Acp1	Low molecular weight phosphotyrosine protein phosphatase	1	1	6	1.84111e+06
Q8BP40	Acp6	Lysophosphatidic acid phosphatase type 6	3	3	6	2.55658e+06
P60710	Actb	Actin, cytoplasmic 1	6	16	87	1.6767e+08
P68033; P68134	Actc1; Acta1	Actin, alpha cardiac muscle 1; Actin, alpha skeletal muscle	2	12	73	1.63274e+07
Q9Z2N8	Actl6a	Actin-like protein 6A	2	2	2	2.30814e+06
Q7TPR4	Actn1	Alpha-actinin-1	6	9	27	1.34327e+07
P57780	Actn4	Alpha-actinin-4	1	4	11	40596736
P61161	Actr2	Actin-related protein 2	2	2	4	228419
Q99JY9	Actr3	Actin-related protein 3	4	4	6	1.36436e+06
Q99JW2	Acy1	Aminoacylase-1	1	1	3	351084
P56376	Acyp1	Acylphosphatase-1	1	1	3	922209
Q9QYB5	Add3	Gamma-adducin	1	1	1	154080
P28474	Adh5	Alcohol dehydrogenase class-3	1	1	2	924439
Q99JT9	Adi1	1,2-dihydroxy-3-keto-5-methylthiopentene dioxygenase	1	1	1	426813
Q9Z103	Adnp	Activity-dependent neuroprotector homeobox protein	1	1	1	293644
P54923	Adprh	[Protein ADP-ribosylarginine] hydrolase	1	1	2	1.19827e+06
P54822	Adsl	Adenylosuccinate lyase	4	4	7	5.28124e+06
P46664	Adss	Adenylosuccinate synthetase isozyme 2	6	6	13	7.56343e+06
Q9QZQ1	Afdn	Afadin	2	2	3	1.16207e+06
Q8K2K6	Agfg1	Arf-GAP domain and FG repeat-containing protein 1	1	1	1	861891
Q8CJG1	Ago1	Protein argonaute-1	1	1	1	69908.1
Q8CJG0	Ago2	Protein argonaute-2	4	4	8	2.72895e+06
Q8CJF7	Ahctf1	Protein ELYS	1	1	1	193288
P50247	Ahcy	Adenosylhomocysteinase	13	13	31	3.13649e+07
Q8BK64	Ahsa1	Activator of 90 kDa heat shock protein ATPase homolog 1	4	4	8	2.21379e+06
Q9Z0X1	Aifm1	Apoptosis-inducing factor 1, mitochondrial	1	1	1
Q8R010	Aimp2	Aminoacyl tRNA synthase complex-interacting multifunctional protein 2	1	1	2	1.70667e+06
O08915	Aip	AH receptor-interacting protein	2	2	2	162831
Q9R0Y5	Ak1	Adenylate kinase isoenzyme 1	2	2	6	3.08649e+06
Q9WTP6	Ak2	Adenylate kinase 2, mitochondrial	5	5	14	4.23086e+06
Q9WUR9	Ak4	Adenylate kinase 4, mitochondrial	2	2	4	2.80249e+06
O08715	Akap1	A-kinase anchor protein 1, mitochondrial	1	1	2	143794
Q9WTQ5	Akap12	A-kinase anchor protein 12	14	14	44	2.72818e+07
Q9DBR0	Akap8	A-kinase anchor protein 8	3	3	8	1.54513e+06
Q9JII6	Akr1a1	Alcohol dehydrogenase [NADP(+)]	2	3	7	3.53812e+06
P45376	Akr1b1	Aldose reductase	6	6	17	9.92126e+06
P45377	Akr1b8	Aldose reductase-related protein 2	1	1	1	121153
Q9DCT1	Akr1e2	1,5-anhydro-D-fructose reductase	1	2	6	530596
P07724	Alb	Serum albumin	2	2	14	233989211
Q571I9	Aldh16a1	Aldehyde dehydrogenase family 16 member A1	2	2	3	299685
Q9Z110	Aldh18a1	Delta-1-pyrroline-5-carboxylate synthase	1	1	1	74297.6
P47738	Aldh2	Aldehyde dehydrogenase, mitochondrial	6	6	13	6502012
Q9DBF1	Aldh7a1	Alpha-aminoadipic semialdehyde dehydrogenase	2	2	2	579987
Q9JLJ2	Aldh9a1	4-trimethylaminobutyraldehyde dehydrogenase	2	2	3	1.28602e+06
P05064	Aldoa	Fructose-bisphosphate aldolase A	10	11	32	6.87543e+07
P05063	Aldoc	Fructose-bisphosphate aldolase C	1	2	9	320283
Q9D8C3	Alg13	Putative bifunctional UDP-N-acetylglucosamine transferase and deubiquitinase ALG13	2	2	5	1.13014e+06
O08583	Alyref	THO complex subunit 4	6	6	24	1.25849e+07
Q8CFA2	Amt	Aminomethyltransferase, mitochondrial	1	1	3	800181
Q99NH0	Ankrd17	Ankyrin repeat domain-containing protein 17	2	2	2
Q9D504	Ankrd7	Ankyrin repeat domain-containing protein 7	1	1	1	114531
Q8K298	Anln	Anillin	1	1	1	492675
O35381	Anp32a	Acidic leucine-rich nuclear phosphoprotein 32 family member A	2	2	6	2.86513e+06
Q9EST5	Anp32b	Acidic leucine-rich nuclear phosphoprotein 32 family member B	1	1	8	2906991
P10107	Anxa1	Annexin A1	7	7	24	7.65356e+06
P97384	Anxa11	Annexin A11	1	1	2	956498
P07356	Anxa2	Annexin A2	7	7	13	1.05571e+07
O35639	Anxa3	Annexin A3	1	1	2	192556
P48036	Anxa5	Annexin A5	3	3	3	337343
P14824	Anxa6	Annexin A6	3	3	7	3.06781e+06
Q07076	Anxa7	Annexin A7	1	1	1	258904
P61967	Ap1s1	AP-1 complex subunit sigma-1A	1	1	2	170224
P17427	Ap2a2	AP-2 complex subunit alpha-2	3	3	3	343147
Q9DBG3	Ap2b1	AP-2 complex subunit beta	1	1	2	185478
P84091	Ap2m1	AP-2 complex subunit mu	2	2	3	1.84753e+06
Q9Z1T1	Ap3b1	AP-3 complex subunit beta-1	1	1	1
Q9JME5	Ap3b2	AP-3 complex subunit beta-2	1	1	2	284488
P28352	Apex1	DNA-(apurinic or apyrimidinic site) lyase	4	4	6	3.07518e+06
O35841	Api5	Apoptosis inhibitor 5	2	2	3	422260
Q9WVQ5	Apip	Methylthioribulose-1-phosphate dehydratase	1	1	1	313423
Q99J72	Apobec3	DNA dC->dU-editing enzyme APOBEC-3	2	2	2	802342
Q8K3H0	Appl1	DCC-interacting protein 13-alpha	3	3	6	638945
P08030	Aprt	Adenine phosphoribosyltransferase	3	3	6	4.49878e+06
Q8CFQ3	Aqr	Intron-binding protein aquarius	1	1	2	851523
Q5XJY5	Arcn1	Coatomer subunit delta	2	2	2	260443
P84078; P61205	Arf1; Arf3	ADP-ribosylation factor 1; ADP-ribosylation factor 3	3	3	8	4.66442e+06
P61750	Arf4	ADP-ribosylation factor 4	1	1	1	1.00347e+06
Q3UL36	Arglu1	Arginine and glutamate-rich protein 1	1	1	1	584984
Q99PT1	Arhgdia	Rho GDP-dissociation inhibitor 1	3	3	14	1.10031e+07
Q61210	Arhgef1	Rho guanine nucleotide exchange factor 1	2	2	9	782055
Q6P9R4	Arhgef18	Rho guanine nucleotide exchange factor 18	9	9	38	1.55853e+07
Q60875	Arhgef2	Rho guanine nucleotide exchange factor 2	2	2	3	632213
Q8K4I3	Arhgef6	Rho guanine nucleotide exchange factor 6	1	1	2	185148
A2BH40	Arid1a	AT-rich interactive domain-containing protein 1A	2	2	3	373748
Q9Z1K6	Arih2	E3 ubiquitin-protein ligase ARIH2	2	2	4	585520
Q9D0J4	Arl2	ADP-ribosylation factor-like protein 2	1	1	1	384265
O88848	Arl6	ADP-ribosylation factor-like protein 6	1	1	1	110651
Q8VEH3	Arl8a	ADP-ribosylation factor-like protein 8A	1	1	3	348404
Q9WV32	Arpc1b	Actin-related protein 2/3 complex subunit 1B	3	3	5	1.97709e+06
Q9CVB6	Arpc2	Actin-related protein 2/3 complex subunit 2	3	3	3	1.78562e+06
Q9JM76	Arpc3	Actin-related protein 2/3 complex subunit 3	3	3	6	3221471
P59999	Arpc4	Actin-related protein 2/3 complex subunit 4	2	2	3	2.38706e+06
Q9CPW4	Arpc5	Actin-related protein 2/3 complex subunit 5	1	1	2	1.60954e+06
Q91YI4	Arrb2	Beta-arrestin-2	1	1	1	282126
P98203	Arvcf	Armadillo repeat protein deleted in velo-cardio-facial syndrome homolog	2	2	6	469918
Q91WR3	Ascc2	Activating signal cointegrator 1 complex subunit 2	1	1	1	113448
E9PZJ8	Ascc3	Activating signal cointegrator 1 complex subunit 3	1	1	1	152465
O54984	Asna1	ATPase Asna1	6	6	18	2.3562e+06
Q61024	Asns	Asparagine synthetase [glutamine-hydrolyzing]	11	11	30	3.19331e+07
Q8VBT9	Aspscr1	Tether containing UBX domain for GLUT4	1	1	2	589905
P16460	Ass1	Argininosuccinate synthase	10	10	25	1.82368e+07
Q9CWJ9	Atic	Bifunctional purine biosynthesis protein PURH	11	11	28	1.64932e+07
Q8VDN2	Atp1a1	Sodium/potassium-transporting ATPase subunit alpha-1	4	4	7	4.52887e+06
O55143	Atp2a2	Sarcoplasmic/endoplasmic reticulum calcium ATPase 2	6	6	12	6.28344e+06
Q03265	Atp5a1	ATP synthase subunit alpha, mitochondrial	17	17	55	5.21116e+07
P56480	Atp5b	ATP synthase subunit beta, mitochondrial	14	14	35	2.08459e+07
Q91VR2	Atp5c1	ATP synthase subunit gamma, mitochondrial	2	2	5	1.79953e+06
Q9D3D9	Atp5d	ATP synthase subunit delta, mitochondrial	1	1	1	1.01196e+06
P56382	Atp5e	ATP synthase subunit epsilon, mitochondrial	1	1	2	1.21326e+06
Q9CQQ7	Atp5f1	ATP synthase F(0) complex subunit B1, mitochondrial	1	1	2	244646
Q9DCX2	Atp5h	ATP synthase subunit d, mitochondrial	2	2	4	1.55245e+06
Q06185	Atp5i	ATP synthase subunit e, mitochondrial	1	1	3	711395
Q9DB20	Atp5o	ATP synthase subunit O, mitochondrial	1	1	1	1.30177e+06
P50516	Atp6v1a	V-type proton ATPase catalytic subunit A	7	7	12	5.17178e+06
P62814	Atp6v1b2	V-type proton ATPase subunit B, brain isoform	5	5	11	6.2175e+06
P57746	Atp6v1d	V-type proton ATPase subunit D	1	1	3	516447
P50518	Atp6v1e1	V-type proton ATPase subunit E 1	2	2	4	1.51052e+06
Q9CR51	Atp6v1g1	V-type proton ATPase subunit G 1	1	1	1	482757
Q8BVE3	Atp6v1h	V-type proton ATPase subunit H	1	1	2	556582
Q61687	Atrx	Transcriptional regulator ATRX	2	2	3	330158
P28658	Atxn10	Ataxin-10	3	3	3	1.90696e+06
O70305	Atxn2	Ataxin-2	2	2	5	957622
Q7TQH0	Atxn2l	Ataxin-2-like protein	5	5	7	6.18649e+06
P97477	Aurka	Aurora kinase A	3	3	5	2.27751e+06
Q60739	Bag1	BAG family molecular chaperone regulator 1	1	1	1	227178
Q9Z1R2	Bag6	Large proline-rich protein BAG6	4	4	6	1.1116e+06
O54962	Banf1	Barrier-to-autointegration factor	4	4	8	7.13923e+06
Q07813	Bax	Apoptosis regulator BAX	1	1	4	211997
Q9Z277	Baz1b	Tyrosine-protein kinase BAZ1B	2	2	5	1.017e+06
Q91YE5	Baz2a	Bromodomain adjacent to zinc finger domain protein 2A	2	2	2	356007
Q811G0	Bbs9	Protein PTHB1	1	1	3	6.10663e+06
Q9D287	Bcas2	Pre-mRNA-splicing factor SPF27	2	2	2	237364
P24288	Bcat1	Branched-chain-amino-acid aminotransferase, cytosolic	2	2	2	598485
Q9CWI3	Bccip	BRCA2 and CDKN1A-interacting protein	1	1	2	224307
P50136	Bckdha	2-oxoisovalerate dehydrogenase subunit alpha, mitochondrial	1	1	1
Q8K019	Bclaf1	Bcl-2-associated transcription factor 1	3	3	8	3.15613e+06
O88738	Birc6	Baculoviral IAP repeat-containing protein 6	9	9	17	5.14186e+06
Q923D2	Blvrb	Flavin reductase (NADPH)	1	1	3	329231
Q9Z2F7	Bnip3l	BCL2/adenovirus E1B 19 kDa protein-interacting protein 3-like	1	1	1	153311
E9Q6J5	Bod1l	Biorientation of chromosomes in cell division protein 1-like 1	5	5	13	4.68806e+06
Q8BGS2	Bola2	BolA-like protein 2	2	2	5	2.18928e+06
P97452	Bop1	Ribosome biogenesis protein BOP1	6	6	9	7.76819e+06
Q9Z0S1	Bpnt1	3'(2'),5'-bisphosphate nucleotidase 1	1	1	1	526795
P48754	Brca1	Breast cancer type 1 susceptibility protein homolog	1	1	2	326462
O88665	Brd7	Bromodomain-containing protein 7	1	1	1	183110
Q3UQU0	Brd9	Bromodomain-containing protein 9	1	1	1	198654
Q9DCA5	Brix1	Ribosome biogenesis protein BRX1 homolog	2	2	7	9.36873e+06
Q64152	Btf3	Transcription factor BTF3	8	8	44	5.00558e+07
Q9CQH7	Btf3l4	Transcription factor BTF3 homolog 4	3	3	9	9.8219e+06
Q9Z1S0	Bub1b	Mitotic checkpoint serine/threonine-protein kinase BUB1 beta	1	1	1	5.55375e+06
Q9WVA3	Bub3	Mitotic checkpoint protein BUB3	4	4	8	2.84475e+06
Q9CY21	Bud23	Probable 18S rRNA (guanine-N(7))-methyltransferase	1	1	1	684937
O54825	Bysl	Bystin	5	5	11	3.28089e+06
Q9CQC6	Bzw1	Basic leucine zipper and W2 domain-containing protein 1	5	5	8	5.12432e+06
Q91VK1	Bzw2	Basic leucine zipper and W2 domain-containing protein 2	3	3	7	3.86974e+06
Q02105	C1qc	Complement C1q subcomponent subunit C	2	2	26	86549360
P01027	C3	Complement C3	7	7	21	7.31846e+06
P01029	C4b	Complement C4-B	1	1	1	532197
Q9CXW3	Cacybp	Calcyclin-binding protein	5	5	18	4.25588e+06
B2RQC6	Cad	CAD protein	18	18	46	1.70162e+07
P0DP28	Calm3	Calmodulin-3	7	7	37	2.87446e+07
P14211	Calr	Calreticulin	2	2	3	977881
Q6ZQ38	Cand1	Cullin-associated NEDD8-dissociated protein 1	7	7	21	8.37451e+06
Q6ZQ73	Cand2	Cullin-associated NEDD8-dissociated protein 2	1	1	3	1.36811e+06
P35564	Canx	Calnexin	1	1	1	980905
P40124	Cap1	Adenylyl cyclase-associated protein 1	5	5	17	7.82983e+06
P24452	Capg	Macrophage-capping protein	1	1	1	445153
O35350	Capn1	Calpain-1 catalytic subunit	1	1	1	196839
Q9ESK3	Capn10	Calpain-10	1	1	4	3.96412e+06
O88456	Capns1	Calpain small subunit 1	2	2	2	558265
Q60865	Caprin1	Caprin-1	10	10	57	5.5337e+07
P47753	Capza1	F-actin-capping protein subunit alpha-1	3	4	16	7.42386e+06
P47754	Capza2	F-actin-capping protein subunit alpha-2	1	2	10	516965
P47757	Capzb	F-actin-capping protein subunit beta	3	3	12	3.99556e+06
Q9WVG6	Carm1	Histone-arginine methyltransferase CARM1	1	1	4	922322
Q3V3V9	Carmil2	Capping protein, Arp2/3 and myosin-I linker protein 2	1	1	2	756576
Q9ER72	Cars	Cysteine--tRNA ligase, cytoplasmic	4	4	8	3.98824e+06
Q8K3W3	Casc3	Protein CASC3	1	1	1
P24270	Cat	Catalase	1	1	2	951574
O54724	Cavin1	Caveolae-associated protein 1	3	3	8	4.57621e+06
Q63918	Cavin2	Caveolae-associated protein 2	1	1	2	411118
P48758	Cbr1	Carbonyl reductase [NADPH] 1	5	5	11	8.83004e+06
Q8K354	Cbr3	Carbonyl reductase [NADPH] 3	4	4	7	854972
Q8VEH6	Cbwd1	COBW domain-containing protein 1	1	1	1	337711
P83917	Cbx1	Chromobox protein homolog 1	1	2	8	875717
P23198	Cbx3	Chromobox protein homolog 3	4	5	14	8.12744e+06
Q61686	Cbx5	Chromobox protein homolog 5	2	2	4	1.65399e+06
Q8K1A6	Cc2d1a	Coiled-coil and C2 domain-containing protein 1A	1	1	1	301781
Q8CH18	Ccar1	Cell division cycle and apoptosis regulator protein 1	1	1	1	238546
Q9D8X2	Ccdc124	Coiled-coil domain-containing protein 124	4	4	9	5.19733e+06
Q9CR29	Ccdc43	Coiled-coil domain-containing protein 43	1	1	3	2.75001e+06
Q9D024	Ccdc47	Coiled-coil domain-containing protein 47	2	2	3	566636
Q9JJ89	Ccdc86	Coiled-coil domain-containing protein 86	1	1	3	510314
P24860	Ccnb1	G2/mitotic-specific cyclin-B1	1	1	3	2.533e+06
P30282	Ccnd3	G1/S-specific cyclin-D3	1	1	3	28634.2
Q9QWV9	Ccnt1	Cyclin-T1	1	1	2	488448
Q9WU84	Ccs	Copper chaperone for superoxide dismutase	1	1	1
P80314	Cct2	T-complex protein 1 subunit beta	15	15	42	4.45836e+07
P80318	Cct3	T-complex protein 1 subunit gamma	15	15	43	4.33146e+07
P80315	Cct4	T-complex protein 1 subunit delta	12	12	54	3.0577e+07
P80316	Cct5	T-complex protein 1 subunit epsilon	16	16	58	2.72041e+07
P80317	Cct6a	T-complex protein 1 subunit zeta	14	14	65	6.15837e+07
P80313	Cct7	T-complex protein 1 subunit eta	15	15	46	4.35222e+07
P42932	Cct8	T-complex protein 1 subunit theta	21	21	67	6.06326e+07
Q8CFI2	Cdc34	Ubiquitin-conjugating enzyme E2 R1	1	1	1	635056
Q61081	Cdc37	Hsp90 co-chaperone Cdc37	6	6	13	8.53585e+06
Q9DC48	Cdc40	Pre-mRNA-processing factor 17	2	2	4	630901
P60766	Cdc42	Cell division control protein 42 homolog	1	1	3	314907
Q6A068	Cdc5l	Cell division cycle 5-like protein	3	3	4	922912
Q99M54	Cdca3	Cell division cycle-associated protein 3	1	1	2	328471
P11440	Cdk1	Cyclin-dependent kinase 1	10	10	33	1.1115e+07
P24788	Cdk11b	Cyclin-dependent kinase 11B	1	1	1	451260
P30285	Cdk4	Cyclin-dependent kinase 4	1	1	1	159903
Q03147; Q9BWQ5; Q62137	Cdk7; Dclk3; Jak3	Cyclin-dependent kinase 7; Serine/threonine protein kinase DCLK3; Tyrosine-protein kinase JAK3	1	1	1	5303857
Q99J95	Cdk9	Cyclin-dependent kinase 9	6	6	11	1.71962e+06
Q4VAA2	Cdv3	Protein CDV3	5	5	14	1.31169e+07
P53569	Cebpz	CCAAT/enhancer-binding protein zeta	4	4	6	1.73554e+06
Q569L8	Cenpj	Centromere protein J	1	1	1
Q9CZ92	Cenpp	Centromere protein P	1	1	1	230891
Q9CXS4	Cenpv	Centromere protein V	2	2	8	1.63775e+06
Q6ZQ06	Cep162	Centrosomal protein of 162 kDa	1	1	8	4.32023e+07
Q924Z4	Cers2	Ceramide synthase 2	1	1	1	111850
O88271	Cfdp1	Craniofacial development protein 1	1	1	1
P18760	Cfl1	Cofilin-1	4	4	21	5.10632e+07
Q8BHG9	Cggbp1	CGG triplet repeat-binding protein 1	2	2	2	677924
Q9D0N7	Chaf1b	Chromatin assembly factor 1 subunit B	1	1	1	521385
Q9CRB9	Chchd3	MICOS complex subunit Mic19	5	5	19	1.08908e+07
Q91VN4	Chchd6	MICOS complex subunit Mic25	1	1	2	177308
P40201; E9PZM4	Chd1; Chd2	Chromodomain-helicase-DNA-binding protein 1; Chromodomain-helicase-DNA-binding protein 2	1	1	1	415685
Q6PDQ2	Chd4	Chromodomain-helicase-DNA-binding protein 4	8	8	11	4.80047e+06
O35280	Chek1	Serine/threonine-protein kinase Chk1	2	2	3	1.30526e+06
Q8CGZ0	Cherp	Calcium homeostasis endoplasmic reticulum protein	3	3	5	1664975
Q921W0	Chmp1a	Charged multivesicular body protein 1a	1	1	2	431700
Q9CQ10	Chmp3	Charged multivesicular body protein 3	1	1	4	391986
Q9D8B3	Chmp4b	Charged multivesicular body protein 4b	2	2	2	2.10037e+06
Q9D7F7	Chmp4c	Charged multivesicular body protein 4c	2	2	2	1.06049e+06
Q9D7S9	Chmp5	Charged multivesicular body protein 5	1	1	1	170164
Q9D1P4	Chordc1	Cysteine and histidine-rich domain-containing protein 1	1	1	2	308831
Q8BIW9	Chtf18	Chromosome transmission fidelity protein 18 homolog	2	2	3	2.19548e+06
Q9CY57	Chtop	Chromatin target of PRMT1 protein	3	3	12	8.88046e+06
Q8WTY4	Ciapin1	Anamorsin	1	1	2	96091.4
Q9D0V8	Cinp	Cyclin-dependent kinase 2-interacting protein	1	1	2	867226
P60824	Cirbp	Cold-inducible RNA-binding protein	2	2	3	1.07248e+06
Q8BMK4	Ckap4	Cytoskeleton-associated protein 4	4	4	15	2.45543e+06
A2AGT5	Ckap5	Cytoskeleton-associated protein 5	5	5	8	3.16379e+06
Q04447	Ckb	Creatine kinase B-type	10	10	40	8.37763e+07
Q80TV8	Clasp1	CLIP-associating protein 1	1	1	1	270786
Q8BRT1	Clasp2	CLIP-associating protein 2	1	1	1	250710
Q9Z1Q5	Clic1	Chloride intracellular channel protein 1	1	1	1	1.22289e+06
Q9QYB1	Clic4	Chloride intracellular channel protein 4	2	2	3	924986
Q99KN9	Clint1	Clathrin interactor 1	1	1	2	343986
Q60649	Clpb	Caseinolytic peptidase B protein homolog	1	1	1	383433
O08585	Clta	Clathrin light chain A	1	1	2	414706
Q68FD5	Cltc	Clathrin heavy chain 1	16	16	40	2.30795e+07
Q5SW19	Cluh	Clustered mitochondria protein homolog	6	6	10	6.89226e+06
Q99KK2	Cmas	N-acylneuraminate cytidylyltransferase	1	1	1	742654
Q9DBP5	Cmpk1	UMP-CMP kinase	4	4	6	3.44567e+06
Q9D1A2	Cndp2	Cytosolic non-specific dipeptidase	9	9	17	6.88366e+06
Q9DAW9	Cnn3	Calponin-3	5	5	16	1.52976e+07
Q6ZQ08	Cnot1	CCR4-NOT transcription complex subunit 1	5	5	8	1.30887e+06
Q8BH15	Cnot10	CCR4-NOT transcription complex subunit 10	1	1	1	229952
Q9JKY0	Cnot9	CCR4-NOT transcription complex subunit 9	3	3	6	2.76118e+06
Q921H9	Coa7	Cytochrome c oxidase assembly factor 7	1	1	1	442651
Q5NBX1	Cobl	Protein cordon-bleu	1	1	1	160377
Q8CIE6	Copa	Coatomer subunit alpha	6	6	16	6.41632e+06
O55029	Copb2	Coatomer subunit beta'	3	3	6	1.78335e+06
O89079	Cope	Coatomer subunit epsilon	3	3	7	603686
O88544	Cops4	COP9 signalosome complex subunit 4	2	2	3	1.4697e+06
O35864	Cops5	COP9 signalosome complex subunit 5	2	2	4	1.68913e+06
O88545	Cops6	COP9 signalosome complex subunit 6	1	1	1	636015
Q9CZ04	Cops7a	COP9 signalosome complex subunit 7a	1	1	1	220681
P61924	Copz1	Coatomer subunit zeta-1	1	1	1
Q9WUM3	Coro1b	Coronin-1B	3	3	4	2.01407e+06
Q9WUM4	Coro1c	Coronin-1C	2	2	5	471598
P12787	Cox5a	Cytochrome c oxidase subunit 5A, mitochondrial	3	3	10	4.03174e+06
P19536	Cox5b	Cytochrome c oxidase subunit 5B, mitochondrial	1	1	2	876194
Q61147	Cp	Ceruloplasmin	1	1	1	1.22707e+06
Q8C166	Cpne1	Copine-1	1	1	2	372521
Q9EPU4	Cpsf1	Cleavage and polyadenylation specificity factor subunit 1	1	1	2	231715
Q9QXK7	Cpsf3	Cleavage and polyadenylation specificity factor subunit 3	1	1	3	759866
Q6NVF9	Cpsf6	Cleavage and polyadenylation specificity factor subunit 6	3	3	5	2.90293e+06
Q8BTV2	Cpsf7	Cleavage and polyadenylation specificity factor subunit 7	2	2	4	1.08994e+06
P62965; P22935	Crabp1; Crabp2	Cellular retinoic acid-binding protein 1; Cellular retinoic acid-binding protein 2	1	1	1	304051
P47199	Cryz	Quinone oxidoreductase	1	1	2	1.20558e+06
Q91W50	Csde1	Cold shock domain-containing protein E1	7	7	16	1.64516e+07
Q9ERK4	Cse1l	Exportin-2	5	5	11	3.13342e+06
Q8BK63	Csnk1a1	Casein kinase I isoform alpha	3	3	4	1.96797e+06
Q9DC28; Q9JMK2	Csnk1d; Csnk1e	Casein kinase I isoform delta; Casein kinase I isoform epsilon	1	1	2	467808
Q60737	Csnk2a1	Casein kinase II subunit alpha	3	3	6	1.68962e+06
P97315	Csrp1	Cysteine and glycine-rich protein 1	2	2	5	1.38373e+06
P97314	Csrp2	Cysteine and glycine-rich protein 2	4	4	7	4.65443e+06
Q62426	Cstb	Cystatin-B	2	2	2	1.37169e+06
Q99LC2	Cstf1	Cleavage stimulation factor subunit 1	1	1	1	720090
Q8BIQ5	Cstf2	Cleavage stimulation factor subunit 2	3	5	9	3.01168e+06
Q8C7E9	Cstf2t	Cleavage stimulation factor subunit 2 tau variant	1	3	4	198703
P56546	Ctbp2	C-terminal-binding protein 2	2	2	3	1.82442e+06
Q8VCN5	Cth	Cystathionine gamma-lyase	2	2	2
P26231	Ctnna1	Catenin alpha-1	7	7	12	8.22337e+06
Q02248	Ctnnb1	Catenin beta-1	6	7	14	6.95145e+06
Q9CWL8	Ctnnbl1	Beta-catenin-like protein 1	1	1	1	710863
P30999	Ctnnd1	Catenin delta-1	7	7	10	2.17258e+06
P70698	Ctps1	CTP synthase 1	3	3	6	2.07116e+06
Q60598	Cttn	Src substrate cortactin	5	5	8	1664408
Q9WTX6	Cul1	Cullin-1	2	2	2	218809
Q9D4H8	Cul2	Cullin-2	1	1	1	500166
A2A432	Cul4b	Cullin-4B	3	3	3	979426
Q9JHS9	Cwc15	Spliceosome-associated protein CWC15 homolog	2	2	3	2.05823e+06
Q9DBF7	Cwc25	Pre-mRNA-splicing factor CWC25 homolog	1	1	1	244500
Q9DCN2	Cyb5r3	NADH-cytochrome b5 reductase 3	2	2	4	2.0262e+06
P62897; P00015	Cycs; Cyct	Cytochrome c, somatic; Cytochrome c, testis-specific	1	1	3	2.29752e+06
Q7TMB8; Q5SQX6	Cyfip1; Cyfip2	Cytoplasmic FMR1-interacting protein 1; Cytoplasmic FMR1-interacting protein 2	1	1	1	1.10149e+06
Q9D172	D10Jhu81e	ES1 protein homolog, mitochondrial	1	1	3	660048
Q8R1F0	D8Ertd738e	Leydig cell tumor 10 kDa protein homolog	1	1	2	2.57446e+06
P61804	Dad1	Dolichyl-diphosphooligosaccharide--protein glycosyltransferase subunit DAD1	1	1	1	567168
Q922B2	Dars	Aspartate--tRNA ligase, cytoplasmic	7	7	22	1.21332e+07
Q9JII5	Dazap1	DAZ-associated protein 1	3	3	7	3.79041e+06
Q64368	Dazl	Deleted in azoospermia-like	1	1	1	916056
P31786	Dbi	Acyl-CoA-binding protein	2	2	7	4.05605e+06
Q923B1	Dbr1	Lariat debranching enzyme	1	1	1	318216
P53395	Dbt	Lipoamide acyltransferase component of branched-chain alpha-keto acid dehydrogenase complex, mitochondrial	1	1	1	385052
Q6PAC3	Dcaf13	DDB1- and CUL4-associated factor 13	2	2	2	2.75988e+06
P61963	Dcaf7	DDB1- and CUL4-associated factor 7	1	1	1	129048
Q8N7N5	Dcaf8	DDB1- and CUL4-associated factor 8	1	1	5	698142
Q8BHC4	Dcakd	Dephospho-CoA kinase domain-containing protein	1	1	1	198290
Q9DAR7	Dcps	m7GpppX diphosphatase	1	1	1	682502
Q99KJ8	Dctn2	Dynactin subunit 2	1	1	1	307407
Q9WUB4	Dctn6	Dynactin subunit 6	1	1	1	446458
Q9CWS0	Ddah1	N(G),N(G)-dimethylarginine dimethylaminohydrolase 1	1	1	2	3.75456e+07
Q3U1J4	Ddb1	DNA damage-binding protein 1	8	8	15	8.11981e+06
O54734	Ddost	Dolichyl-diphosphooligosaccharide--protein glycosyltransferase 48 kDa subunit	3	3	3	2.63898e+06
Q91VR5	Ddx1	ATP-dependent RNA helicase DDX1	10	10	35	1.34738e+07
Q80Y44	Ddx10	Probable ATP-dependent RNA helicase DDX10	2	2	3	263486
Q501J6	Ddx17	Probable ATP-dependent RNA helicase DDX17	7	12	47	1.68353e+07
Q8K363	Ddx18	ATP-dependent RNA helicase DDX18	8	8	23	1.56403e+07
Q61655	Ddx19a	ATP-dependent RNA helicase DDX19A	5	5	6	2.88797e+06
Q9JJY4	Ddx20	Probable ATP-dependent RNA helicase DDX20	1	1	3	970279
Q9JIK5	Ddx21	Nucleolar RNA helicase 2	20	20	74	7.5127e+07
Q9ESV0	Ddx24	ATP-dependent RNA helicase DDX24	4	4	6	1.83315e+06
Q9QY15	Ddx25	ATP-dependent RNA helicase DDX25	1	1	1	34060932
Q921N6	Ddx27	Probable ATP-dependent RNA helicase DDX27	7	7	16	3.56712e+06
Q6NZQ2	Ddx31	Probable ATP-dependent RNA helicase DDX31	3	3	4	1.12535e+06
Q8VDW0	Ddx39a	ATP-dependent RNA helicase DDX39A	2	9	27	5.65855e+06
Q9Z1N5	Ddx39b	Spliceosome RNA helicase Ddx39b	3	10	27	1.55113e+08
Q62167	Ddx3x	ATP-dependent RNA helicase DDX3X	5	23	88	7.43321e+07
Q62095	Ddx3y	ATP-dependent RNA helicase DDX3Y	1	19	73	195010
Q810A7	Ddx42	ATP-dependent RNA helicase DDX42	4	4	6	623486
Q569Z5	Ddx46	Probable ATP-dependent RNA helicase DDX46	2	2	5	2.61487e+06
Q9CWX9	Ddx47	Probable ATP-dependent RNA helicase DDX47	4	4	6	4.99429e+06
Q61656	Ddx5	Probable ATP-dependent RNA helicase DDX5	13	18	98	1.27449e+08
Q99MJ9	Ddx50	ATP-dependent RNA helicase DDX50	1	1	1	257676
Q8K301	Ddx52	Probable ATP-dependent RNA helicase DDX52	1	1	1	76800.5
Q8K4L0	Ddx54	ATP-dependent RNA helicase DDX54	6	6	9	990834
Q9D0R4	Ddx56	Probable ATP-dependent RNA helicase DDX56	3	3	5	1.03441e+06
P54823	Ddx6	Probable ATP-dependent RNA helicase DDX6	5	5	16	7.95101e+06
Q7TNV0	Dek	Protein DEK	5	5	11	9.35838e+06
Q9CQJ6	Denr	Density-regulated protein	1	1	1
P31001	Des	Desmin	11	15	38	1.2946e+07
O88455	Dhcr7	7-dehydrocholesterol reductase	1	1	1	315581
P00375	Dhfr	Dihydrofolate reductase	2	2	11	7.4479e+06
O35286	Dhx15	Pre-mRNA-splicing factor ATP-dependent RNA helicase DHX15	4	5	12	6.4561e+06
Q6PGC1	Dhx29	ATP-dependent RNA helicase DHX29	3	3	5	3.02641e+06
Q99PU8	Dhx30	Putative ATP-dependent RNA helicase DHX30	6	6	13	3.76486e+06
Q80VY9	Dhx33	Putative ATP-dependent RNA helicase DHX33	1	1	3	337584
Q8VHK9	Dhx36	ATP-dependent RNA helicase DHX36	1	1	3	399027
A2A4P0	Dhx8	ATP-dependent RNA helicase DHX8	1	2	2	230978
O70133	Dhx9	ATP-dependent RNA helicase A	12	12	37	24692241
O08808	Diaph1	Protein diaphanous homolog 1	2	2	2	547704
Q8R418	Dicer1	Endoribonuclease Dicer	1	1	1	112481
Q9D0D4	Dimt1	Probable dimethyladenosine transferase	1	1	2
Q9CSH3	Dis3	Exosome complex exonuclease RRP44	7	7	10	6.34736e+06
Q8CI75	Dis3l2	DIS3-like exonuclease 2	1	1	1	342179
Q9ESX5	Dkc1	H/ACA ribonucleoprotein complex subunit 4	5	5	10	3.79174e+06
Q8BMF4	Dlat	Dihydrolipoyllysine-residue acetyltransferase component of pyruvate dehydrogenase complex, mitochondrial	1	1	2	1058749
O08749	Dld	Dihydrolipoyl dehydrogenase, mitochondrial	1	1	1	420146
Q8K4R9	Dlgap5	Disks large-associated protein 5	1	1	2	492379
Q9D2G2	Dlst	Dihydrolipoyllysine-residue succinyltransferase component of 2-oxoglutarate dehydrogenase complex, mitochondrial	2	2	2	1.27925e+06
Q6ZQJ5	Dna2	DNA replication ATP-dependent helicase/nuclease DNA2	1	2	5	453139
P63037	Dnaja1	DnaJ homolog subfamily A member 1	4	4	5	2.84889e+06
Q9QYJ0	Dnaja2	DnaJ homolog subfamily A member 2	1	1	3	4.05061e+06
Q99M87	Dnaja3	DnaJ homolog subfamily A member 3, mitochondrial	1	1	2	303318
Q9QYJ3	Dnajb1	DnaJ homolog subfamily B member 1	1	1	1	138441
P54103	Dnajc2	DnaJ homolog subfamily C member 2	3	3	7	1.77839e+06
E9Q8D0	Dnajc21	DnaJ homolog subfamily C member 21	2	2	6	1.97076e+06
Q9QYI3	Dnajc7	DnaJ homolog subfamily C member 7	3	3	3	1.86191e+06
Q6NZB0	Dnajc8	DnaJ homolog subfamily C member 8	3	3	6	5.91915e+06
Q91WN1	Dnajc9	DnaJ homolog subfamily C member 9	1	2	2	244160
Q8K1M6	Dnm1l	Dynamin-1-like protein	3	3	5	1.60617e+06
Q8BZ98	Dnm3	Dynamin-3	1	1	1	448979
P13864	Dnmt1	DNA (cytosine-5)-methyltransferase 1	12	12	18	9.45579e+06
Q9Z2W0	Dnpep	Aspartyl aminopeptidase	3	3	8	4.55666e+06
Q8R2M2	Dnttip2	Deoxynucleotidyltransferase terminal-interacting protein 2	2	2	3	848974
Q8VDR9	Dock6	Dedicator of cytokinesis protein 6	1	1	1	323629
Q9CYU6	Dph7	Diphthine methyltransferase	1	1	1	112057
O70152	Dpm1	Dolichol-phosphate mannosyltransferase subunit 1	1	1	2	256619
Q8QZY3	Dppa3	Developmental pluripotency-associated protein 3	1	1	1	949045
Q9CQS7	Dppa5a	Developmental pluripotency-associated protein 5A	8	8	19	8.26235e+06
Q99LT0	Dpy30	Protein dpy-30 homolog	1	1	9	828834
O08553	Dpysl2	Dihydropyrimidinase-related protein 2	3	3	5	1.33609e+06
P32233	Drg1	Developmentally-regulated GTP-binding protein 1	6	6	21	1.45353e+07
Q61495; Q7TSF1	Dsg1a; Dsg1b	Desmoglein-1-alpha; Desmoglein-1-beta	2	2	21	5.98185e+06
E9Q557	Dsp	Desmoplakin	20	20	52	2.92783e+07
Q91ZU6	Dst	Dystonin	1	1	1	221798
Q9R0P5	Dstn	Destrin	3	3	9	5.19136e+06
P97930	Dtymk	Thymidylate kinase	3	3	6	408148
Q60838	Dvl2	Segment polarity protein dishevelled homolog DVL-2	1	1	2	733085
Q9JHU4	Dync1h1	Cytoplasmic dynein 1 heavy chain 1	22	22	39	1.62605e+07
O88487	Dync1i2	Cytoplasmic dynein 1 intermediate chain 2	4	4	12	3.98311e+06
Q8R1Q8	Dync1li1	Cytoplasmic dynein 1 light intermediate chain 1	1	1	2	672119
P63168	Dynll1	Dynein light chain 1, cytoplasmic	1	1	3	2.42115e+06
P62627	Dynlrb1	Dynein light chain roadblock-type 1	2	2	4	1.55524e+06
P51807	Dynlt1	Dynein light chain Tctex-type 1	1	1	1	461334
Q61214; Q9Z188	Dyrk1a; Dyrk1b	Dual specificity tyrosine-phosphorylation-regulated kinase 1A; Dual specificity tyrosine-phosphorylation-regulated kinase 1B	1	1	1	287936
Q9D903	Ebna1bp2	Probable rRNA-processing protein EBP2	5	5	14	8.27379e+06
Q9JMI0	Ecel1	Endothelin-converting enzyme-like 1	1	1	1
Q8BH95	Echs1	Enoyl-CoA hydratase, mitochondrial	2	2	2	266565
Q07139	Ect2	Protein ECT2	2	2	2	145348
Q9JMG1	Edf1	Endothelial differentiation-related factor 1	3	3	7	2.33981e+06
P10126	Eef1a1	Elongation factor 1-alpha 1	22	22	170	4.45948e+08
O70251	Eef1b	Elongation factor 1-beta	3	3	11	2.05536e+07
P57776	Eef1d	Elongation factor 1-delta	8	8	31	8.79134e+07
Q9D8N0	Eef1g	Elongation factor 1-gamma	7	7	31	41408525
P58252	Eef2	Elongation factor 2	22	23	140	2.77944e+08
Q9JHW4	Eefsec	Selenocysteine-specific elongation factor	1	1	1	574348
O08810	Eftud2	116 kDa U5 small nuclear ribonucleoprotein component	11	12	44	1.35047e+07
Q9WVK4	Ehd1	EH domain-containing protein 1	2	2	6	1.53366e+06
P48024	Eif1	Eukaryotic translation initiation factor 1	3	3	3	1.72181e+06
Q60872	Eif1a	Eukaryotic translation initiation factor 1A	4	4	11	1.38642e+07
Q3THJ3	Eif1ad	Probable RNA-binding protein EIF1AD	2	2	2	480493
Q8BJW6	Eif2a	Eukaryotic translation initiation factor 2A	8	8	27	1.49607e+07
Q99LC8	Eif2b1	Translation initiation factor eIF-2B subunit alpha	1	1	4	605558
Q99LD9	Eif2b2	Translation initiation factor eIF-2B subunit beta	2	2	2	336652
Q61749	Eif2b4	Translation initiation factor eIF-2B subunit delta	4	4	12	4.90971e+06
Q8CHW4	Eif2b5	Translation initiation factor eIF-2B subunit epsilon	3	3	4	1.24667e+06
Q61211	Eif2d	Eukaryotic translation initiation factor 2D	1	1	2
Q6ZWX6	Eif2s1	Eukaryotic translation initiation factor 2 subunit 1	11	11	26	3.84179e+07
Q99L45	Eif2s2	Eukaryotic translation initiation factor 2 subunit 2	7	7	26	1.36615e+07
Q9Z0N1	Eif2s3x	Eukaryotic translation initiation factor 2 subunit 3, X-linked	4	4	16	1.39873e+07
P23116	Eif3a	Eukaryotic translation initiation factor 3 subunit A	38	38	138	1.39621e+08
Q8JZQ9	Eif3b	Eukaryotic translation initiation factor 3 subunit B	11	11	45	4.72065e+07
Q8R1B4	Eif3c	Eukaryotic translation initiation factor 3 subunit C	23	23	78	8.09256e+07
O70194	Eif3d	Eukaryotic translation initiation factor 3 subunit D	13	13	54	3.84858e+07
P60229	Eif3e	Eukaryotic translation initiation factor 3 subunit E	14	14	52	3.18751e+07
Q9DCH4	Eif3f	Eukaryotic translation initiation factor 3 subunit F	8	8	20	1.51485e+07
Q9Z1D1	Eif3g	Eukaryotic translation initiation factor 3 subunit G	7	7	22	1.64893e+07
Q91WK2	Eif3h	Eukaryotic translation initiation factor 3 subunit H	4	4	13	4.06531e+06
Q9QZD9	Eif3i	Eukaryotic translation initiation factor 3 subunit I	7	7	18	1.4159e+07
Q3UGC7; Q66JS6	Eif3j1; Eif3j2	Eukaryotic translation initiation factor 3 subunit J-A; Eukaryotic translation initiation factor 3 subunit J-B	1	1	1	1.25561e+06
Q9DBZ5	Eif3k	Eukaryotic translation initiation factor 3 subunit K	4	4	8	5.17254e+06
Q8QZY1	Eif3l	Eukaryotic translation initiation factor 3 subunit L	10	10	25	2.01492e+07
Q99JX4	Eif3m	Eukaryotic translation initiation factor 3 subunit M	4	4	8	2.32314e+06
P60843	Eif4a1	Eukaryotic initiation factor 4A-I	12	20	155	1.45628e+08
P10630	Eif4a2	Eukaryotic initiation factor 4A-II	2	10	87	1.65702e+06
Q91VC3	Eif4a3	Eukaryotic initiation factor 4A-III	6	7	19	6.44535e+07
Q8BGD9	Eif4b	Eukaryotic translation initiation factor 4B	8	8	39	2.58057e+07
P63073	Eif4e	Eukaryotic translation initiation factor 4E	3	3	3	2.25334e+06
Q8BMB3	Eif4e2	Eukaryotic translation initiation factor 4E type 2	1	1	1	163291
Q6NZJ6	Eif4g1	Eukaryotic translation initiation factor 4 gamma 1	15	17	32	1.99861e+07
Q62448	Eif4g2	Eukaryotic translation initiation factor 4 gamma 2	7	7	11	6.11689e+06
Q80XI3	Eif4g3	Eukaryotic translation initiation factor 4 gamma 3	1	3	5	203983
Q9WUK2	Eif4h	Eukaryotic translation initiation factor 4H	6	6	18	1.4353e+07
P59325	Eif5	Eukaryotic translation initiation factor 5	2	2	8	5.52939e+06
P63242	Eif5a	Eukaryotic translation initiation factor 5A-1	5	5	14	1.9492e+07
Q05D44	Eif5b	Eukaryotic translation initiation factor 5B	4	4	9	6.86585e+06
O55135	Eif6	Eukaryotic translation initiation factor 6	1	1	5	2.86482e+06
P70372	Elavl1	ELAV-like protein 1	10	10	35	3.17107e+07
Q60899; Q60900; Q61701	Elavl2; Elavl3; Elavl4	ELAV-like protein 2; ELAV-like protein 3; ELAV-like protein 4	1	1	3	608606
P62869	Elob	Elongin-B	3	3	5	1.59628e+06
P83940	Eloc	Elongin-C	1	1	1	930920
Q91WG4	Elp2	Elongator complex protein 2	2	2	6	1183149
Q9ER73	Elp4	Elongator complex protein 4	1	1	1	303097
O08579	Emd	Emerin	3	3	8	2.13832e+06
O35130	Emg1	Ribosomal RNA small subunit methyltransferase NEP1	2	2	5	1.2358e+06
Q7TNG5	Eml2	Echinoderm microtubule-associated protein-like 2	2	2	2	844506
Q3UMY5	Eml4	Echinoderm microtubule-associated protein-like 4	3	3	5	2.0014e+06
Q03173	Enah	Protein enabled homolog	2	2	2	875509
P17182	Eno1	Alpha-enolase	24	24	110	1.83865e+08
P60840; P56212	Ensa; Arpp19	Alpha-endosulfine; cAMP-regulated phosphoprotein 19	1	1	1	1.20614e+06
Q9Z2H5	Epb41l1	Band 4.1-like protein 1	1	1	1	184628
O70318	Epb41l2	Band 4.1-like protein 2	3	3	8	2.86673e+06
P34914	Ephx2	Bifunctional epoxide hydrolase 2	1	1	2	403537
Q8CGC7	Eprs	Bifunctional glutamate/proline--tRNA ligase	11	11	25	1.59095e+07
P49135	Ercc3	TFIIH basal transcription factor complex helicase XPB subunit	2	2	3	660193
Q8BHK9	Ercc6l	DNA excision repair protein ERCC-6-like	1	1	1
P84089	Erh	Enhancer of rudimentary homolog	3	3	7	4.5514e+06
Q9R0P3	Esd	S-formylglutathione hydrolase	3	3	8	3.16113e+06
Q3V1V3	Esf1	ESF1 homolog	4	4	6	1.22796e+06
Q3U7R1	Esyt1	Extended synaptotagmin-1	2	2	3	397924
Q8BWY3	Etf1	Eukaryotic peptide chain release factor subunit 1	6	6	13	1.59961e+07
Q99LC5	Etfa	Electron transfer flavoprotein subunit alpha, mitochondrial	2	2	4	222291
Q9DCW4	Etfb	Electron transfer flavoprotein subunit beta	2	2	2	1.4428e+06
P57680	Evc	Ellis-van Creveld syndrome protein homolog	1	1	3	178062
Q61545	Ewsr1	RNA-binding protein EWS	4	4	18	1.84495e+07
O35382	Exoc4	Exocyst complex component 4	3	3	4	757787
P56960	Exosc10	Exosome component 10	4	4	5	1.67386e+06
Q8VBV3	Exosc2	Exosome complex component RRP4	1	1	2
Q61188	Ezh2	Histone-lysine N-methyltransferase EZH2	2	2	2	540171
P26040	Ezr	Ezrin	8	11	21	2.11919e+07
P11404	Fabp3	Fatty acid-binding protein, heart	1	1	1	630118
P54731	Faf1	FAS-associated factor 1	2	2	2	185220
Q3TDN2	Faf2	FAS-associated factor 2	1	1	1	151053
Q9WUD8	Faim	Fas apoptotic inhibitory molecule 1	1	1	1	207352
Q9CQY2	Fam103a1	RNMT-activating mini protein	2	2	2	590251
Q6A0A9	FAM120A	Constitutive coactivator of PPAR-gamma-like protein 1	2	2	2	1.06462e+06
Q8R1F1	Fam129b	Niban-like protein 1	1	1	1	140564
Q9CR98	Fam136a	Protein FAM136A	1	1	5	1.61223e+06
P58468	Fam207a	Protein FAM207A	1	1	2	1.01484e+06
Q69ZR9	Fam208a	Protein TASOR	1	1	1	196086
Q5DTT3	Fam208b	Protein FAM208B	1	1	1	107104
Q921M7	Fam49b	Protein FAM49B	2	2	5	548508
Q9WV03	Fam50a	Protein FAM50A	2	2	5	1.34964e+06
Q80VD1	Fam98b	Protein FAM98B	1	1	1	585082
Q8C0C7	Farsa	Phenylalanine--tRNA ligase alpha subunit	6	6	14	8.9967e+06
Q9WUA2	Farsb	Phenylalanine--tRNA ligase beta subunit	5	5	7	1.81897e+06
P19096	Fasn	Fatty acid synthase	17	17	39	1.95693e+07
P62862	Fau	40S ribosomal protein S30	3	3	8	1.96204e+07
P35550	Fbl	rRNA 2'-O-methyltransferase fibrillarin	8	9	31	4.29995e+07
Q80WS3	Fbll1	rRNA/tRNA 2'-O-methyltransferase fibrillarin-like protein 1	1	2	7	3.76158e+06
Q6PB97	Fbxl19	F-box/LRR-repeat protein 19	1	1	1	459649
P53798	Fdft1	Squalene synthase	1	1	1
Q920E5	Fdps	Farnesyl pyrophosphate synthase	3	3	5	1.96247e+06
P46656	Fdx1	Adrenodoxin, mitochondrial	1	1	1	213219
P39749	Fen1	Flap endonuclease 1	2	2	8	1.58444e+06
Q8CIB5	Fermt2	Fermitin family homolog 2	3	3	5	1.78053e+06
P97807	Fh	Fumarate hydratase, mitochondrial	1	1	1	858837
A6PWD2	Fhad1	Forkhead-associated domain-containing protein 1	1	1	1	237527
Q8BPY9	Fignl1	Fidgetin-like protein 1	1	1	1	354216
Q9CQ92	Fis1	Mitochondrial fission 1 protein	1	1	1
P26883	Fkbp1a	Peptidyl-prolyl cis-trans isomerase FKBP1A	3	3	13	1.03966e+07
Q62446	Fkbp3	Peptidyl-prolyl cis-trans isomerase FKBP3	13	13	32	4.90423e+07
P30416	Fkbp4	Peptidyl-prolyl cis-trans isomerase FKBP4	13	13	40	5.5178e+07
Q64378	Fkbp5	Peptidyl-prolyl cis-trans isomerase FKBP5	4	4	8	1.7562e+06
Q8BTM8	Flna	Filamin-A	19	20	43	4.20014e+07
Q80X90	Flnb	Filamin-B	23	24	50	8.06325e+07
P35922	Fmr1	Synaptic functional regulator FMR1	3	4	14	1.92227e+06
Q80TY0	Fnbp1	Formin-binding protein 1	1	1	1	274951
P97376	Frg1	Protein FRG1	1	1	1	1.2941e+06
Q61553	Fscn1	Fascin	3	3	5	5.89193e+06
P29391	Ftl1	Ferritin light chain 1	1	1	1
Q9DBE9	Ftsj3	pre-rRNA processing protein FTSJ3	8	8	18	14823163
Q91WJ8	Fubp1	Far upstream element-binding protein 1	10	11	31	1.8105e+07
P56959	Fus	RNA-binding protein FUS	8	8	24	2.08588e+07
Q61584	Fxr1	Fragile X mental retardation syndrome-related protein 1	16	17	64	5.4059e+07
Q9WVR4	Fxr2	Fragile X mental retardation syndrome-related protein 2	5	6	16	3.22634e+06
Q91Z49	Fyttd1	UAP56-interacting factor	4	4	8	1.76491e+06
P97855	G3bp1	Ras GTPase-activating protein-binding protein 1	11	12	54	4.76144e+07
P97379	G3bp2	Ras GTPase-activating protein-binding protein 2	6	7	25	1.62212e+07
Q00612	G6pdx	Glucose-6-phosphate 1-dehydrogenase X	1	1	1	431067
P60521	Gabarapl2	Gamma-aminobutyric acid receptor-associated protein-like 2	1	1	1	366074
Q99KY4	Gak	Cyclin-G-associated kinase	2	2	3	416793
Q9R0N0	Galk1	Galactokinase	3	3	15	5436448
Q68FH4	Galk2	N-acetylgalactosamine kinase	1	1	2	231300
Q8BHN3	Ganab	Neutral alpha-glucosidase AB	1	1	1	240729
P16858	Gapdh	Glyceraldehyde-3-phosphate dehydrogenase	17	17	167	6.9636e+08
Q9CY66	Gar1	H/ACA ribonucleoprotein complex subunit 1	3	3	9	3.27877e+06
Q9CZD3	Gars	Glycine--tRNA ligase	5	5	13	7.7083e+06
Q64737	Gart	Trifunctional purine biosynthetic protein adenosine-3	12	12	27	1.43951e+08
Q8CHY6	Gatad2a	Transcriptional repressor p66 alpha	2	2	2	1.02733e+06
Q8VHR5	Gatad2b	Transcriptional repressor p66-beta	1	1	1	373037
O09172	Gclm	Glutamate--cysteine ligase regulatory subunit	2	2	6	1.1499e+07
E9PVA8	Gcn1	eIF-2-alpha kinase activator GCN1	15	15	34	1.46867e+07
Q61598	Gdi2	Rab GDP dissociation inhibitor beta	8	8	22	3.4035e+07
Q8BX17	Gemin5	Gem-associated protein 5	1	1	1	432287
Q6P5E6	Gga2	ADP-ribosylation factor-binding protein GGA2	3	3	5	1.23491e+06
Q6Y7W8	Gigyf2	GRB10-interacting GYF protein 2	3	3	6	1.4163e+06
Q9CPU0	Glo1	Lactoylglutathione lyase	1	1	2	1.58867e+06
Q9CPV4	Glod4	Glyoxalase domain-containing protein 4	4	4	6	3.62709e+06
Q9CQM9	Glrx3	Glutaredoxin-3	2	2	3	1.82081e+06
P26443	Glud1	Glutamate dehydrogenase 1, mitochondrial	8	8	19	2.66184e+07
Q922P9	Glyr1	Putative oxidoreductase GLYR1	1	1	1
Q9CQI3	Gmfb	Glia maturation factor beta	2	2	3	1.4743e+06
Q3THK7	Gmps	GMP synthase [glutamine-hydrolyzing]	6	6	6	5.67927e+06
P08752	Gnai2	Guanine nucleotide-binding protein G(i) subunit alpha-2	2	2	5	4.7002e+06
P63078	Gng8	Guanine nucleotide-binding protein G(I)/G(S)/G(O) subunit gamma-8	1	1	1	201858944
P36916	Gnl1	Guanine nucleotide-binding protein-like 1	1	1	3	587006
Q99LH1	Gnl2	Nucleolar GTP-binding protein 2	8	8	17	1.01165e+07
Q8CI11	Gnl3	Guanine nucleotide-binding protein-like 3	8	8	10	1.06559e+07
Q6PGG6	Gnl3l	Guanine nucleotide-binding protein-like 3-like protein	2	2	6	546373
O88958	Gnpda1	Glucosamine-6-phosphate isomerase 1	2	2	3	1.16791e+06
Q91XA2	Golm1	Golgi membrane protein 1	1	1	2	983631
Q9CRA5	Golph3	Golgi phosphoprotein 3	1	1	1	205566
O35166	Gosr2	Golgi SNAP receptor complex member 2	1	1	1	158785
P05201	Got1	Aspartate aminotransferase, cytoplasmic	2	2	7	2.20027e+06
Q64521	Gpd2	Glycerol-3-phosphate dehydrogenase, mitochondrial	3	3	4	1.33759e+06
P06745	Gpi	Glucose-6-phosphate isomerase	5	5	11	3.33213e+06
O88495	Gpr50	Melatonin-related receptor	1	1	1	391011
Q8VHN7	Gpr98	G-protein coupled receptor 98	1	1	2	2.20599e+06
Q99LD4	Gps1	COP9 signalosome complex subunit 1	1	1	1	254558
Q8BGT5	Gpt2	Alanine aminotransferase 2	1	1	1	193338
O70325	Gpx4	Phospholipid hydroperoxide glutathione peroxidase, mitochondrial	1	1	1	927169
Q60631	Grb2	Growth factor receptor-bound protein 2	3	3	4	1.41904e+06
Q91Z53	Grhpr	Glyoxylate reductase/hydroxypyruvate reductase	1	1	2	1.80475e+06
Q8C5Q4	Grsf1	G-rich sequence factor 1	2	2	4	538962
Q810D6	Grwd1	Glutamate-rich WD repeat-containing protein 1	1	1	1	259221
P13020	Gsn	Gelsolin	2	2	2	1.0066e+06
Q8R050	Gspt1	Eukaryotic peptide chain release factor GTP-binding subunit ERF3A	5	5	12	3530588
P47791	Gsr	Glutathione reductase, mitochondrial	4	4	8	3.43018e+06
P24472	Gsta4	Glutathione S-transferase A4	3	3	9	4.74698e+06
P10649	Gstm1	Glutathione S-transferase Mu 1	3	4	5	1.62408e+06
P15626	Gstm2	Glutathione S-transferase Mu 2	1	2	3	536310
O09131	Gsto1	Glutathione S-transferase omega-1	1	1	1	725953
P19157	Gstp1	Glutathione S-transferase P 1	2	3	13	8.63991e+06
P46425	Gstp2	Glutathione S-transferase P 2	1	2	7	307454
Q9D0D5	Gtf2e1	General transcription factor IIE subunit 1	1	1	1	439728
Q9D902	Gtf2e2	General transcription factor IIE subunit 2	2	2	3	755663
Q3THK3	Gtf2f1	General transcription factor IIF subunit 1	1	1	1	2.67265e+06
Q8R0A0	Gtf2f2	General transcription factor IIF subunit 2	2	2	4	1.09173e+06
O70422	Gtf2h4	General transcription factor IIH subunit 4	1	1	2	264466
Q8BMQ2	Gtf3c4	General transcription factor 3C polypeptide 4	1	1	1	120300
O08582	Gtpbp1	GTP-binding protein 1	1	1	4	290570
Q99ME9	Gtpbp4	Nucleolar GTP-binding protein 1	8	8	17	1.09438e+07
Q8R080	Gtse1	G2 and S phase-expressed protein 1	3	3	7	1.55279e+06
P52785	Gucy2e	Guanylyl cyclase GC-E	1	1	3	1.3409e+06
P10922	H1f0	Histone H1.0	4	4	16	1.57781e+07
Q3THW5; P0C0S6	H2afv; H2afz	Histone H2A.V; Histone H2A.Z	4	5	23	1.42721e+07
P27661	H2afx	Histone H2AX	3	7	49	3.45923e+07
Q9QZQ8	H2afy	Core histone macro-H2A.1	7	8	37	2.61916e+07
Q8CCK0	H2afy2	Core histone macro-H2A.2	4	5	22	9.00203e+06
Q61425	Hadh	Hydroxyacyl-coenzyme A dehydrogenase, mitochondrial	2	2	4	1.09722e+06
Q8BMS1	Hadha	Trifunctional enzyme subunit alpha, mitochondrial	3	3	4	762336
Q99JY0	Hadhb	Trifunctional enzyme subunit beta, mitochondrial	1	1	4	611763
Q99KB8	Hagh	Hydroxyacylglutathione hydrolase, mitochondrial	1	1	1	458922
P35492	Hal	Histidine ammonia-lyase	1	1	1	3.34093e+06
Q61035	Hars	Histidine--tRNA ligase, cytoplasmic	4	4	7	3.10171e+06
Q8BY71	Hat1	Histone acetyltransferase type B catalytic subunit	3	3	5	5.29029e+06
Q8QZX2	Haus3	HAUS augmin-like complex subunit 3	1	1	1	243605
Q8BFT2	Haus4	HAUS augmin-like complex subunit 4	2	2	3	239042
P01942	Hba	Hemoglobin subunit alpha	4	4	14	1.02027e+07
P02104	Hbb-y	Hemoglobin subunit epsilon-Y2	1	1	2	1.20347e+06
Q61191	Hcfc1	Host cell factor 1	3	3	4	1.24348e+06
O09106	Hdac1	Histone deacetylase 1	3	3	5	2.78978e+06
Q9Z2V5	Hdac6	Histone deacetylase 6	1	1	2	512588
P51859	Hdgf	Hepatoma-derived growth factor	5	6	11	5.95818e+06
Q3UMU9	Hdgfl2	Hepatoma-derived growth factor-related protein 2	1	2	4	802968
Q8VDJ3	Hdlbp	Vigilin	11	11	20	8.90935e+06
Q69ZR2	Hectd1	E3 ubiquitin-protein ligase HECTD1	2	2	2	658879
Q60848	Hells	Lymphocyte-specific helicase	4	4	8	2.57785e+06
Q6DFV5	Helz	Probable helicase with zinc finger domain	1	1	1	187019
P70349	Hint1	Histidine triad nucleotide-binding protein 1	3	3	25	2.49237e+07
Q8BLH7	Hirip3	HIRA-interacting protein 3	1	1	1	228296
P43275	Hist1h1a	Histone H1.1	10	14	80	1.05075e+08
P43276	Hist1h1b	Histone H1.5	11	13	100	1.79708e+08
P15864	Hist1h1c	Histone H1.2	3	15	145	3.69167e+07
P43277	Hist1h1d	Histone H1.3	3	16	164	6.53056e+08
P43274	Hist1h1e	Histone H1.4	6	16	104	9.78693e+07
Q8CGP8; Q8CGP6; C0HKE6; Q8CGP7; Q8BFU2; Q8R1M2	Hist1h2af; Hist1h2ah; Hist1h2ai; Hist1h2ak; Hist3h2a; H2afj	Histone H2A type 1-F; Histone H2A type 1-H; Histone H2A type 1-I; Histone H2A type 1-K; Histone H2A type 3; Histone H2A.J	2	7	476	3.35485e+08
Q64475; P10853; Q8CGP2	Hist1h2bb; Hist1h2bf; Hist1h2bp	Histone H2B type 1-B; Histone H2B type 1-F/J/L; Histone H2B type 1-P	1	15	276	2.81484e+08
Q6ZWY9; Q64478; P10854; Q64525	Hist1h2bc; Hist1h2bh; Hist1h2bm; Hist2h2bb	Histone H2B type 1-C/E/G; Histone H2B type 1-H; Histone H2B type 1-M; Histone H2B type 2-B	1	15	276	4.05958e+06
P68433; P84228; P84244; P02301	Hist1h3a; Hist1h3b; H3f3a; H3f3c	Histone H3.1; Histone H3.2; Histone H3.3; Histone H3.3C	14	14	224	1.39897e+09
P62806	Hist1h4a	Histone H4	20	20	273	1.42462e+09
Q6GSS7; Q64523	Hist2h2aa1; Hist2h2ac	Histone H2A type 2-A; Histone H2A type 2-C	4	8	60	2.24265e+08
P17710	Hk1	Hexokinase-1	1	2	2
O08528	Hk2	Hexokinase-2	5	6	9	4.71722e+06
Q6PCN7	Hltf	Helicase-like transcription factor	1	1	1	190316
P22907	Hmbs	Porphobilinogen deaminase	2	2	5	832836
Q9DC33	Hmg20a	High mobility group protein 20A	1	1	1	271304
P17095	Hmga1	High mobility group protein HMG-I/HMG-Y	2	2	17	3.03767e+07
P52927	Hmga2	High mobility group protein HMGI-C	5	5	17	1.67214e+07
P63158	Hmgb1	High mobility group protein B1	5	6	23	2.21268e+07
P30681	Hmgb2	High mobility group protein B2	8	9	47	7.3022e+07
P18608	Hmgn1	Non-histone chromosomal protein HMG-14	3	3	6	3.26559e+06
Q00547	Hmmr	Hyaluronan mediated motility receptor	1	1	3	597844
Q9CX86	Hnrnpa0	Heterogeneous nuclear ribonucleoprotein A0	6	7	27	3.02535e+07
P49312	Hnrnpa1	Heterogeneous nuclear ribonucleoprotein A1	16	18	115	1.82362e+08
O88569	Hnrnpa2b1	Heterogeneous nuclear ribonucleoproteins A2/B1	18	20	254	3.09018e+08
Q8BG05	Hnrnpa3	Heterogeneous nuclear ribonucleoprotein A3	18	19	106	2.12701e+08
Q99020	Hnrnpab	Heterogeneous nuclear ribonucleoprotein A/B	10	10	31	5.56239e+07
Q9Z204	Hnrnpc	Heterogeneous nuclear ribonucleoproteins C1/C2	10	10	33	3.62607e+07
Q60668	Hnrnpd	Heterogeneous nuclear ribonucleoprotein D0	7	9	22	26574374
Q9Z130	Hnrnpdl	Heterogeneous nuclear ribonucleoprotein D-like	6	8	21	8.10477e+06
Q9Z2X1	Hnrnpf	Heterogeneous nuclear ribonucleoprotein F	8	9	43	7.65008e+07
O35737	Hnrnph1	Heterogeneous nuclear ribonucleoprotein H	1	4	21	1.56866e+06
P70333	Hnrnph2	Heterogeneous nuclear ribonucleoprotein H2	1	4	21	5.17647e+06
P61979	Hnrnpk	Heterogeneous nuclear ribonucleoprotein K	13	13	71	58579694
Q8R081	Hnrnpl	Heterogeneous nuclear ribonucleoprotein L	12	12	76	8.50681e+07
Q921F4	Hnrnpll	Heterogeneous nuclear ribonucleoprotein L-like	3	3	10	2.53957e+06
Q9D0E1	Hnrnpm	Heterogeneous nuclear ribonucleoprotein M	19	19	116	1.1602e+08
Q8VEK3	Hnrnpu	Heterogeneous nuclear ribonucleoprotein U	19	19	86	1.53652e+08
Q8VDM6	Hnrnpul1	Heterogeneous nuclear ribonucleoprotein U-like protein 1	3	3	7	1.8235e+06
Q00PI9	Hnrnpul2	Heterogeneous nuclear ribonucleoprotein U-like protein 2	5	5	12	3.18123e+06
Q3TEA8	Hp1bp3	Heterochromatin protein 1-binding protein 3	8	8	18	8.8888e+06
Q8CFE2	Hpf1	Histone PARylation factor 1	1	1	1	745605
P00493	Hprt1	Hypoxanthine-guanine phosphoribosyltransferase	3	3	5	3.29813e+06
Q61411; P32883; P08556	Hras; Kras; Nras	GTPase HRas; GTPase KRas; GTPase NRas	1	1	2	752339
Q3TC93	Hs1bp3	HCLS1-binding protein 3	1	1	2	360581
P51660	Hsd17b4	Peroxisomal multifunctional enzyme type 2	1	1	1
P07901	Hsp90aa1	Heat shock protein HSP 90-alpha	25	38	231	1.70896e+08
P11499	Hsp90ab1	Heat shock protein HSP 90-beta	24	39	246	4.78942e+08
P08113	Hsp90b1	Endoplasmin	5	7	14	5.19544e+06
Q99M31	Hspa14	Heat shock 70 kDa protein 14	5	5	10	3.78615e+06
Q61316	Hspa4	Heat shock 70 kDa protein 4	14	14	51	3.84473e+07
P20029	Hspa5	78 kDa glucose-regulated protein	9	11	29	5.27361e+06
P63017	Hspa8	Heat shock cognate 71 kDa protein	31	33	252	9.07311e+08
P38647	Hspa9	Stress-70 protein, mitochondrial	9	9	23	1.87838e+07
P14602	Hspb1	Heat shock protein beta-1	5	5	22	2.28854e+07
Q8BK58	Hspbap1	HSPB1-associated protein 1	3	3	8	2.04602e+06
P63038	Hspd1	60 kDa heat shock protein, mitochondrial	14	14	33	1.7954e+07
Q64433	Hspe1	10 kDa heat shock protein, mitochondrial	1	1	3	2099617
Q61699	Hsph1	Heat shock protein 105 kDa	6	6	11	4.12263e+06
Q8BGC0	Htatsf1	HIV Tat-specific factor 1 homolog	1	1	1	165065
Q7TMY8	Huwe1	E3 ubiquitin-protein ligase HUWE1	3	3	5	1.62042e+06
Q8BU30	Iars	Isoleucine--tRNA ligase, cytoplasmic	6	6	14	6.59433e+06
P13597	Icam1	Intercellular adhesion molecule 1	1	1	1	135827
Q9JHR7	Ide	Insulin-degrading enzyme	8	8	14	4.71883e+06
O88844	Idh1	Isocitrate dehydrogenase [NADP] cytoplasmic	4	4	14	2.73938e+06
P54071	Idh2	Isocitrate dehydrogenase [NADP], mitochondrial	1	1	2	276894
Q9D6R2	Idh3a	Isocitrate dehydrogenase [NAD] subunit alpha, mitochondrial	1	1	1	1.25324e+06
P70404	Idh3g	Isocitrate dehydrogenase [NAD] subunit gamma 1, mitochondrial	1	1	1	426762
Q61249	Igbp1	Immunoglobulin-binding protein 1	1	1	1	203590
O88477	Igf2bp1	Insulin-like growth factor 2 mRNA-binding protein 1	13	14	81	1.29731e+08
Q5SF07	Igf2bp2	Insulin-like growth factor 2 mRNA-binding protein 2	6	8	15	1.18257e+08
Q9CPN8	Igf2bp3	Insulin-like growth factor 2 mRNA-binding protein 3	8	11	35	4.7623e+07
Q9Z1M8	Ik	Protein Red	4	4	6	1.99318e+06
Q7TT37	Ikbkap	Elongator complex protein 1	3	3	4	4.41325e+06
Q9CXY6	Ilf2	Interleukin enhancer-binding factor 2	4	4	4	285091
Q9Z1X4	Ilf3	Interleukin enhancer-binding factor 3	10	12	33	3.0216e+07
O55222	Ilk	Integrin-linked protein kinase	1	1	1	234122
Q8CAQ8	Immt	MICOS complex subunit Mic60	19	19	49	28794363
Q921Y2	Imp3	U3 small nucleolar ribonucleoprotein protein IMP3	2	2	8	2.61644e+06
O55023	Impa1	Inositol monophosphatase 1	2	2	2	2.05142e+06
Q91UZ5	Impa2	Inositol monophosphatase 2	2	2	3	2.71889e+06
O55091	Impact	Protein IMPACT	1	1	1	296193
P24547	Impdh2	Inosine-5'-monophosphate dehydrogenase 2	14	14	22	1.42379e+07
Q9WU62	Incenp	Inner centromere protein	1	1	3	392850
Q80UK8	Ints2	Integrator complex subunit 2	1	1	2	153112
Q8K114	Ints9	Integrator complex subunit 9	1	1	1	34942.1
Q8VI75	Ipo4	Importin-4	1	1	1	501449
Q8BKC5	Ipo5	Importin-5	10	10	17	5.84281e+06
Q9EPL8	Ipo7	Importin-7	6	6	10	4.89644e+06
Q91YE6	Ipo9	Importin-9	1	1	2	455516
Q8BP00	Iqcb1	IQ calmodulin-binding motif-containing protein 1	1	1	3	435203
Q9JKF1	Iqgap1	Ras GTPase-activating-like protein IQGAP1	10	10	21	9.46905e+06
Q8R3Y8	Irf2bp1	Interferon regulatory factor 2-binding protein 1	1	1	4	10771595
Q8K3X4	Irf2bpl	Interferon regulatory factor 2-binding protein-like	1	1	2	275248
Q9D7P6	Iscu	Iron-sulfur cluster assembly enzyme ISCU, mitochondrial	1	1	2	303679
Q69ZQ2	Isy1	Pre-mRNA-splicing factor ISY1 homolog	2	2	3	698297
Q61702	Itih1	Inter-alpha-trypsin inhibitor heavy chain H1	1	1	1	152318
Q9D892	Itpa	Inosine triphosphate pyrophosphatase	1	1	3	653364
Q6ZPI0	Jade1	Protein Jade-1	1	1	2	265538
Q8BVL9	Jakmip1	Janus kinase and microtubule-interacting protein 1	1	1	2	230809
Q9D8B7	Jam3	Junctional adhesion molecule C	1	1	6	3633217
P97825	JPT1	Jupiter microtubule associated homolog 1	1	1	3	1354015
Q6PGH2	Jpt2	Jupiter microtubule associated homolog 2	3	3	3	1.09605e+06
Q02257	Jup	Junction plakoglobin	12	13	50	2.28589e+07
Q8BX02	Kank2	KN motif and ankyrin repeat domain-containing protein 2	1	1	1	185010
Q99MN1	Kars	Lysine--tRNA ligase	7	7	13	1.13302e+07
Q8BRB7	Kat6b	Histone acetyltransferase KAT6B	1	1	1	159646
Q5SVQ0	Kat7	Histone acetyltransferase KAT7	1	1	4	502133
Q8BG40	Katnb1	Katanin p80 WD40 repeat-containing subunit B1	1	1	1	157839
Q8BHI4	Kbtbd3	Kelch repeat and BTB domain-containing protein 3	1	1	1	7.00255e+06
Q80UY2	Kcmf1	E3 ubiquitin-protein ligase KCMF1	1	1	1	53009.4
Q6ZQ88	Kdm1a	Lysine-specific histone demethylase 1A	1	1	3	401088
Q6P1G2	Kdm2b	Lysine-specific demethylase 2B	1	1	1	140422
Q6PCM1	Kdm3a	Lysine-specific demethylase 3A	1	1	2	790259
Q60749	Khdrbs1	KH domain-containing, RNA-binding, signal transduction-associated protein 1	2	2	4	3.49541e+06
Q3U0V1	Khsrp	Far upstream element-binding protein 2	18	19	49	4.05618e+07
Q5DTW7	Kiaa1551	Uncharacterized protein KIAA1551	1	1	1	272539
Q6P9P6	Kif11	Kinesin-like protein KIF11	8	8	11	2.61232e+06
L0N7N1	Kif14	Kinesin-like protein KIF14	1	1	1	228302
Q6P9L6	Kif15	Kinesin-like protein KIF15	3	3	4	760332
P33173; Q60575; O35071	Kif1a; Kif1b; Kif1c	Kinesin-like protein KIF1A; Kinesin-like protein KIF1B; Kinesin-like protein KIF1C	1	1	1	563312
P28740	Kif2a	Kinesin-like protein KIF2A	2	2	3	155674
Q922S8	Kif2c	Kinesin-like protein KIF2C	4	4	11	3.8696e+06
Q61768	Kif5b	Kinesin-1 heavy chain	6	6	9	4.23308e+06
Q9QWT9	Kifc1	Kinesin-like protein KIFC1	1	1	1
P58334	Klf16	Krueppel-like factor 16	1	1	1	234017
Q91XA8; Q9D2D9; Q99JN2	Klhdc8a; Klhdc8b; Klhl22	Kelch domain-containing protein 8A; Kelch domain-containing protein 8B; Kelch-like protein 22	1	1	2	258547
P26262	Klkb1	Plasma kallikrein	1	1	16	97904.4
Q8BRH4	Kmt2c	Histone-lysine N-methyltransferase 2C	1	1	1	625063
Q8C3Y4	Kntc1	Kinetochore-associated protein 1	1	1	1	294710
Q60960	Kpna1	Importin subunit alpha-5	2	2	2	1.25387e+06
P52293	Kpna2	Importin subunit alpha-1	9	9	32	2.8004e+07
O35344	Kpna3	Importin subunit alpha-4	1	3	9	1.98705e+06
O35343	Kpna4	Importin subunit alpha-3	1	3	8	48441.8
P70168	Kpnb1	Importin subunit beta-1	12	12	51	3.17999e+07
Q8BGA5	Krr1	KRR1 small subunit processome component homolog	2	2	3	1.71435e+06
Q61595	Ktn1	Kinectin	2	2	4	669805
Q587J6	L1td1	LINE-1 type transposase domain-containing protein 1	7	7	13	6.5336e+06
Q9CR70	Lage3	EKC/KEOPS complex subunit Lage3	1	1	1	593306
Q9CPY7	Lap3	Cytosol aminopeptidase	5	5	7	3.9479e+06
Q6ZQ58	Larp1	La-related protein 1	3	3	5	3879420
Q8BWW4	Larp4	La-related protein 4	1	1	3	2.18673e+06
Q6A0A2	Larp4b	La-related protein 4B	2	2	2	188267
Q05CL8	Larp7	La-related protein 7	2	2	5	1.18118e+06
Q8BMJ2	Lars	Leucine--tRNA ligase, cytoplasmic	7	7	16	4.15463e+06
A2BE28	Las1l	Ribosomal biogenesis protein LAS1L	2	2	3	437658
Q61792	Lasp1	LIM and SH3 domain protein 1	2	2	3	3.28658e+06
Q3U9G9	Lbr	Lamin-B receptor	6	6	18	5.67801e+06
P70662	Ldb1	LIM domain-binding protein 1	1	1	1	176731
P06151	Ldha	L-lactate dehydrogenase A chain	7	8	25	1.6499e+07
P16125	Ldhb	L-lactate dehydrogenase B chain	6	7	25	2.09916e+07
P16045	Lgals1	Galectin-1	1	1	2	1.02673e+06
P37913	Lig1	DNA ligase 1	3	3	8	1.29456e+07
Q9ERG0	Lima1	LIM domain and actin-binding protein 1	2	2	3	5.76942e+06
Q8K3Y3	Lin28a	Protein lin-28 homolog A	2	2	4	1.84143e+06
Q3TJ91	Llgl2	Lethal(2) giant larvae protein homolog 2	2	2	2	1.30696e+06
Q9D945	Llph	Protein LLP homolog	2	2	12	7.16638e+06
P48678	Lmna	Prelamin-A/C	19	20	70	9.08766e+07
P14733	Lmnb1	Lamin-B1	24	27	88	7.94275e+07
P21619	Lmnb2	Lamin-B2	7	10	19	4.49654e+06
Q8CGK3	Lonp1	Lon protease homolog, mitochondrial	1	1	1	314930
D3YY23	Lonrf1	LON peptidase N-terminal domain and RING finger protein 1	1	1	1
Q6PB66	Lrpprc	Leucine-rich PPR motif-containing protein, mitochondrial	3	3	7	833728
Q9CRC8	Lrrc40	Leucine-rich repeat-containing protein 40	7	7	14	3.98392e+06
Q505F5	Lrrc47	Leucine-rich repeat-containing protein 47	8	8	20	9.25271e+06
Q922Q8	Lrrc59	Leucine-rich repeat-containing protein 59	3	3	11	5846717
Q8BUI3	LRWD1	Leucine-rich repeat and WD repeat-containing protein 1	1	1	1	840216
Q3UM18	Lsg1	Large subunit GTPase 1 homolog	8	8	18	6.32493e+06
Q9D0R8	Lsm12	Protein LSM12 homolog	1	1	1
P62313	Lsm6	U6 snRNA-associated Sm-like protein LSm6	1	1	5	685958
Q6ZWM4	Lsm8	U6 snRNA-associated Sm-like protein LSm8	1	1	1	247792
Q8BLN5	Lss	Lanosterol synthase	1	1	1	111202
P24527	Lta4h	Leukotriene A-4 hydrolase	2	2	4	2.0924e+06
Q6A009	Ltn1	E3 ubiquitin-protein ligase listerin	1	1	1	144772
Q6NSQ7	Ltv1	Protein LTV1 homolog	1	1	1
Q9CYI4	Luc7l	Putative RNA-binding protein Luc7-like 1	1	2	3	1.21416e+06
Q7TNC4	Luc7l2	Putative RNA-binding protein Luc7-like 2	2	3	3	3.03237e+06
Q5SUF2	Luc7l3	Luc7-like protein 3	1	1	1
Q08288	Lyar	Cell growth-regulating nucleolar protein	2	2	2	1.08439e+06
P97823	Lypla1	Acyl-protein thioesterase 1	1	1	3	1265646
P17897	Lyz1	Lysozyme C-1	1	1	1
Q9QXZ0	Macf1	Microtubule-actin cross-linking factor 1	7	7	8	2.16775e+06
Q9Z1B5	Mad2l1	Mitotic spindle assembly checkpoint protein MAD2A	1	1	1	904336
P61327	Magoh	Protein mago nashi homolog	4	4	6	3.93928e+06
Q8BGS0	Mak16	Protein MAK16 homolog	2	2	2	842459
Q9QYR6; P14873	Map1a; Map1b	Microtubule-associated protein 1A; Microtubule-associated protein 1B	1	1	1	1352729
Q8C052	Map1s	Microtubule-associated protein 1S	5	5	12	3.84683e+06
P31938	Map2k1	Dual specificity mitogen-activated protein kinase kinase 1	2	2	4	1.52622e+06
Q63932	Map2k2	Dual specificity mitogen-activated protein kinase kinase 2	2	2	2	932475
P70236	Map2k6	Dual specificity mitogen-activated protein kinase kinase 6	1	1	2	882319
P27546	Map4	Microtubule-associated protein 4	3	3	7	6.05691e+06
Q8BPM2	Map4k5	Mitogen-activated protein kinase kinase kinase kinase 5	1	1	1	292063
O88735	Map7	Ensconsin	1	1	3	452631
P63085	Mapk1	Mitogen-activated protein kinase 1	2	3	11	2.02285e+06
Q63844	Mapk3	Mitogen-activated protein kinase 3	1	2	3	248460
Q9WVS8	Mapk7	Mitogen-activated protein kinase 7	2	2	2	565133
Q61166	Mapre1	Microtubule-associated protein RP/EB family member 1	3	3	6	5.8188e+06
P28667	Marcksl1	MARCKS-related protein	1	1	1	232874
Q05512	Mark2	Serine/threonine-protein kinase MARK2	1	1	1	243290
Q68FL6	Mars	Methionine--tRNA ligase, cytoplasmic	9	9	15	9.56744e+06
Q3THS6	Mat2a	S-adenosylmethionine synthase isoform type-2	4	4	7	7.59668e+06
Q8K310	Matr3	Matrin-3	16	16	56	3.29621e+07
Q9JKP5	Mbnl1	Muscleblind-like protein 1	1	1	1	451257
Q99MR8	Mccc1	Methylcrotonoyl-CoA carboxylase subunit alpha, mitochondrial	1	1	1	3.66992e+06
P97287	Mcl1	Induced myeloid leukemia cell differentiation protein Mcl-1 homolog	1	1	1	203943
P97310	Mcm2	DNA replication licensing factor MCM2	9	9	27	1.77229e+07
P25206	Mcm3	DNA replication licensing factor MCM3	14	14	27	2.50971e+07
P49717	Mcm4	DNA replication licensing factor MCM4	12	12	49	1.88593e+07
P49718	Mcm5	DNA replication licensing factor MCM5	8	8	24	1.51061e+07
P97311	Mcm6	DNA replication licensing factor MCM6	6	6	10	6.64558e+06
Q61881	Mcm7	DNA replication licensing factor MCM7	13	13	31	1.44407e+07
P60755	Mdga2	MAM domain-containing glycosylphosphatidylinositol anchor protein 2	1	1	4	8.24773e+06
P14152	Mdh1	Malate dehydrogenase, cytoplasmic	4	4	7	5.80854e+06
P08249	Mdh2	Malate dehydrogenase, mitochondrial	3	3	6	4.6445e+06
Q61846	Melk	Maternal embryonic leucine zipper kinase	1	1	1	164571
Q8BP48	Metap1	Methionine aminopeptidase 1	1	1	1	1.18458e+06
O08663	Metap2	Methionine aminopeptidase 2	1	1	1	897215
Q9CQG2	Mettl16	Methyltransferase-like protein 16	1	1	1
Q05A36; Q69Z36; Q3UE17	Mex3c; Mex3b; Mex3d	RNA-binding E3 ubiquitin-protein ligase MEX3C; RNA-binding protein MEX3B; RNA-binding protein MEX3D	1	1	2	362468
Q811U4	Mfn1	Mitofusin-1	1	1	1	116576
Q8VDP3	Mical1	[F-actin]-methionine sulfoxide oxidase MICAL1	1	1	1	243162
Q9D5U9	Micalcl	MICAL C-terminal-like protein	1	1	1	13353093
P34884	Mif	Macrophage migration inhibitory factor	1	1	6	4.30443e+06
E9PVX6	Mki67	Proliferation marker protein Ki-67	17	17	37	8.89466e+06
Q6ZQI3	Mlec	Malectin	2	2	2	185657
Q99KX1	Mlf2	Myeloid leukemia factor 2	1	1	1	727284
Q9D071	Mms19	MMS19 nucleotide excision repair protein homolog	1	1	1	46803
P51949	Mnat1	CDK-activating kinase assembly factor MAT1	2	2	5	783268
Q8K396	Mnd1	Meiotic nuclear division protein 1 homolog	1	1	1	267685
A2BDX3	Mocs3	Adenylyltransferase and sulfurtransferase MOCS3	1	1	3	416411
Q80UM7	Mogs	Mannosyl-oligosaccharide glucosidase	1	1	1	350110
F7BJB9	Morc3	MORC family CW-type zinc finger protein 3	4	4	9	2.16584e+06
Q9R0Q4	Morf4l2	Mortality factor 4-like protein 2	1	1	7	2.07975e+06
P23249	Mov10	Putative helicase MOV-10	17	17	26	2.14186e+07
Q810V0	Mphosph10	U3 small nucleolar ribonucleoprotein protein MPP10	1	1	2	817948
Q3TYA6	Mphosph8	M-phase phosphoprotein 8	2	2	3	521699
Q9JLB0	Mpp6	MAGUK p55 subfamily member 6	1	1	1	138768
Q61216	Mre11	Double-strand break repair protein MRE11	2	2	4	4.15034e+06
Q9CQL7	Mrfap1	MORF4 family-associated protein 1	1	1	1	199578
Q9CQT1	Mri1	Methylthioribose-1-phosphate isomerase	1	1	1	206184
Q9D8P4	Mrpl17	39S ribosomal protein L17, mitochondrial	1	1	2	277972
Q99N95	Mrpl3	39S ribosomal protein L3, mitochondrial	1	1	2	212738
Q9EQI8	Mrpl46	39S ribosomal protein L46, mitochondrial	1	1	1	282192
Q8K2Y7	Mrpl47	39S ribosomal protein L47, mitochondrial	1	1	3	494595
Q924T2	Mrps2	28S ribosomal protein S2, mitochondrial	1	1	1	253742
Q8BJZ4	Mrps35	28S ribosomal protein S35, mitochondrial	1	1	1	171097
Q9D0I8	Mrto4	mRNA turnover protein 4 homolog	5	5	8	5.06505e+06
P43247	Msh2	DNA mismatch repair protein Msh2	15	15	38	2.02491e+07
P54276	Msh6	DNA mismatch repair protein Msh6	19	19	46	1.89335e+08
P26041	Msn	Moesin	5	8	17	2.81986e+06
Q2YDW2	Msto1	Protein misato homolog 1	2	2	3	2.09675e+07
Q9R190	Mta2	Metastasis-associated protein MTA2	6	6	10	2.34643e+06
Q9CQ65	Mtap	S-methyl-5'-thioadenosine phosphorylase	4	4	11	4.91155e+06
P03930	Mtatp8	ATP synthase protein 8	1	1	4
Q3UHU5	Mtcl1	Microtubule cross-linking factor 1	1	1	2	208587
P00405	Mtco2	Cytochrome c oxidase subunit 2	1	1	1	640854
Q80WJ7	Mtdh	Protein LYRIC	3	3	15	1.79035e+06
Q02395	Mtf2	Metal-response element-binding transcription factor 2	1	1	1	494417
Q922D8	Mthfd1	C-1-tetrahydrofolate synthase, cytoplasmic	19	19	44	3.74448e+07
P18155	Mthfd2	Bifunctional methylenetetrahydrofolate dehydrogenase/cyclohydrolase, mitochondrial	1	1	1	156715
Q9Z2C9	Mtmr7	Myotubularin-related protein 7	1	1	3	180288
Q9Z2D0	Mtmr9	Myotubularin-related protein 9	1	1	1	135381
Q8C1A3	Mtrr	Methionine synthase reductase	1	1	1	2.89144e+06
Q9EQK5	Mvp	Major vault protein	2	2	4	1.21923e+06
Q7TPV4	Mybbp1a	Myb-binding protein 1A	22	22	50	3.42563e+07
P48972	Mybl2	Myb-related protein B	1	1	2	605392
Q9EQS3	Mycbp	C-Myc-binding protein	1	1	2	269221
Q8C854	Myef2	Myelin expression factor 2	13	13	39	2.65884e+07
Q9JK81	Myg1	UPF0160 protein MYG1, mitochondrial	3	3	4	954617
Q61879	Myh10	Myosin-10	5	10	14	834370
Q8VDD5	Myh9	Myosin-9	40	45	110	5.43663e+07
Q3THE2	Myl12b	Myosin regulatory light chain 12B	1	1	3	3070869
Q60605	Myl6	Myosin light polypeptide 6	4	4	17	1.21238e+07
Q9WTI7	Myo1c	Unconventional myosin-Ic	1	1	1	162245
Q69ZN7	Myof	Myoferlin	1	1	1	104742
Q9QY36; Q3UX61	Naa10; Naa11	N-alpha-acetyltransferase 10; N-alpha-acetyltransferase 11	1	1	2	2.54391e+06
Q80UM3	Naa15	N-alpha-acetyltransferase 15, NatA auxiliary subunit	4	6	12	5.31417e+06
Q9DBB4	Naa16	N-alpha-acetyltransferase 16, NatA auxiliary subunit	1	3	7	296174
Q8BWZ3	Naa25	N-alpha-acetyltransferase 25, NatB auxiliary subunit	5	5	10	1.69215e+06
Q6PHQ8	Naa35	N-alpha-acetyltransferase 35, NatC auxiliary subunit	3	3	9	1.09086e+06
Q9D2U5	Naa38	N-alpha-acetyltransferase 38, NatC auxiliary subunit	1	1	1
Q6PGB6	Naa50	N-alpha-acetyltransferase 50	1	1	5	3217027
Q60817	Naca	Nascent polypeptide-associated complex subunit alpha	9	9	32	4.98383e+07
Q99KQ4	Nampt	Nicotinamide phosphoribosyltransferase	4	4	8	6.7183e+06
P28656	Nap1l1	Nucleosome assembly protein 1-like 1	3	5	11	5033303
Q78ZA7	Nap1l4	Nucleosome assembly protein 1-like 4	3	5	17	2.8921e+06
Q9DB05	Napa	Alpha-soluble NSF attachment protein	2	2	2	1.62589e+06
Q9CWZ7	Napg	Gamma-soluble NSF attachment protein	1	1	1	299693
Q8BP47	Nars	Asparagine--tRNA ligase, cytoplasmic	5	5	12	8.56481e+06
Q99MD9	Nasp	Nuclear autoantigenic sperm protein	6	6	7	5.66274e+06
Q8K224	Nat10	RNA cytidine acetyltransferase	8	8	15	5.39063e+06
Q8K2Z4	Ncapd2	Condensin complex subunit 1	5	5	6	3.27006e+06
Q8C156	Ncaph	Condensin complex subunit 2	1	1	2	431091
Q3UYV9	Ncbp1	Nuclear cap-binding protein subunit 1	1	1	1
Q9CQ49	Ncbp2	Nuclear cap-binding protein subunit 2	1	1	1	154280
G3X9C2	Nccrp1	F-box only protein 50	1	1	1	325028
P28660	Nckap1	Nck-associated protein 1	1	1	2	1.05531e+06
P09405	Ncl	Nucleolin	36	36	173	3.52576e+08
Q8VCM8	Ncln	Nicalin	1	1	3	987789
Q91W39	Ncoa5	Nuclear receptor coactivator 5	2	2	3	223520
Q9D0F1	Ndc80	Kinetochore protein NDC80 homolog	1	1	1	416496
Q62425	Ndufa4	Cytochrome c oxidase subunit NDUFA4	1	1	1	587025
Q9DC69	Ndufa9	NADH dehydrogenase [ubiquinone] 1 alpha subcomplex subunit 9, mitochondrial	1	1	1	138760
P46935	Nedd4	E3 ubiquitin-protein ligase NEDD4	7	7	18	7.38856e+06
P29595	Nedd8	NEDD8	2	2	4	753340
Q8BG30	Nelfa	Negative elongation factor A	1	1	1	294353
Q8CCP0	Nemf	Nuclear export mediator factor Nemf	3	3	5	2.40581e+06
Q8R2U2	Nepro	Nucleolus and neural progenitor protein	1	1	1
O09130	Nfatc2ip	NFATC2-interacting protein	4	4	9	2.13944e+06
Q9DB96	Ngdn	Neuroguidin	2	2	2	641801
Q8BZW8	Nhlrc2	NHL repeat-containing protein 2	1	1	2	481870
Q9CRB2	Nhp2	H/ACA ribonucleoprotein complex subunit 2	1	1	4	764312
Q91VE6	Nifk	MKI67 FHA domain-interacting nucleolar phosphoprotein	6	6	15	1.15337e+07
Q9CXK8	Nip7	60S ribosome subunit biogenesis protein NIP7 homolog	2	2	2	1.03126e+06
Q8VDK1	Nit1	Nitrilase homolog 1	1	1	1	117141
Q9JHW2	Nit2	Omega-amidase NIT2	2	2	2	1.03062e+06
P30415	Nktr	NK-tumor recognition protein	1	1	3	771937
Q8VEJ4	Nle1	Notchless protein homolog 1	2	2	2	247895
Q3TKR3; Q66X19; Q66X05	Nlrp4c; Nlrp4e; Nlrp4f	NACHT, LRR and PYD domains-containing protein 4C; NACHT, LRR and PYD domains-containing protein 4E; NACHT, LRR and PYD domains-containing protein 4F	1	1	1	172123
Q99L48	Nmd3	60S ribosomal export protein NMD3	4	4	6	1.65992e+06
Q01768	Nme2	Nucleoside diphosphate kinase B	6	6	37	1.60479e+07
O70310	Nmt1	Glycylpeptide N-tetradecanoyltransferase 1	3	3	6	3.87615e+06
O70311	Nmt2	Glycylpeptide N-tetradecanoyltransferase 2	4	4	12	3.6665e+06
Q8BW10	Nob1	RNA-binding protein NOB1	2	2	4	1.67738e+06
Q9WV70	Noc2l	Nucleolar complex protein 2 homolog	3	3	3	675549
Q8BHY2	Noc4l	Nucleolar complex protein 4 homolog	1	1	2	893112
Q5RJG1	Nol10	Nucleolar protein 10	1	1	1	540557
Q8R5K4	Nol6	Nucleolar protein 6	6	6	15	2.47142e+06
Q3TZX8	Nol9	Polynucleotide 5'-hydroxyl-kinase NOL9	2	2	2	205086
E9Q5C9	Nolc1	Nucleolar and coiled-body phosphoprotein 1	2	2	4	2.54125e+06
Q99K48	Nono	Non-POU domain-containing octamer-binding protein	11	12	37	2.09396e+07
Q9CQS2	Nop10	H/ACA ribonucleoprotein complex subunit 3	1	1	1	787627
Q8R3N1	Nop14	Nucleolar protein 14	2	3	5	1.85005e+06
Q9CPT5	Nop16	Nucleolar protein 16	1	1	3	329649
Q922K7	Nop2	Probable 28S rRNA (cytosine-C(5))-methyltransferase	6	6	21	1.73505e+07
Q8BK35	Nop53	Ribosome biogenesis protein NOP53	6	6	17	4.68816e+06
Q9D6Z1	Nop56	Nucleolar protein 56	11	11	31	4.23418e+07
Q6DFW4	Nop58	Nucleolar protein 58	9	9	24	1.86043e+07
Q8BMC4	Nop9	Nucleolar protein 9	1	1	3	532564
Q11011	Npepps	Puromycin-sensitive aminopeptidase	3	3	6	2.78341e+06
Q61937	Npm1	Nucleophosmin	15	15	67	2.1688e+08
Q9CPP0	Npm3	Nucleoplasmin-3	2	2	4	1.51349e+06
Q64669	Nqo1	NAD(P)H dehydrogenase [quinone] 1	1	1	1	734254
O54915	Nr1i2	Nuclear receptor subfamily 1 group I member 2	1	1	1
Q505F1; P49117	Nr2c1; Nr2c2	Nuclear receptor subfamily 2 group C member 1; Nuclear receptor subfamily 2 group C member 2	1	1	1	755511
Q8VC65	Nrm	Nurim	1	1	5	302644
Q9CR47	Nsa2	Ribosome biogenesis protein NSA2 homolog	2	2	5	3.26457e+06
P46460	Nsf	Vesicle-fusing ATPase	6	6	8	3.38697e+06
Q9CZ44	Nsfl1c	NSFL1 cofactor p47	2	2	3	968700
Q1HFZ0	Nsun2	tRNA (cytosine(34)-C(5))-methyltransferase	12	12	50	1.68541e+07
Q8K4F6	Nsun5	Probable 28S rRNA (cytosine-C(5))-methyltransferase	1	1	1	525665
Q3UFY7	Nt5c3b	7-methylguanosine phosphate-specific 5'-nucleotidase	2	2	4	1210163
Q9CQA9	Ntpcr	Cancer-related nucleoside-triphosphatase homolog	1	1	1
Q8BZN4	Nuak2	NUAK family SNF1-like kinase 2	1	1	2	4513865
O35685	Nudc	Nuclear migration protein nudC	6	6	14	1.17375e+07
Q9CQ48	Nudcd2	NudC domain-containing protein 2	1	1	3	2542462
Q8VHN8	Nudt16l1	Tudor-interacting repair regulator protein	1	1	3	484324
Q9CQF3	Nudt21	Cleavage and polyadenylation specificity factor subunit 5	1	1	2	338970
Q9JKX6	Nudt5	ADP-sugar pyrophosphatase	1	1	1	1.47313e+06
Q5F2E7	Nufip2	Nuclear fragile X mental retardation-interacting protein 2	3	3	5	3.11018e+06
E9Q7G0	Numa1	Nuclear mitotic apparatus protein 1	1	1	1	522572
Q8R0G9	Nup133	Nuclear pore complex protein Nup133	4	4	5	961432
Q99P88	Nup155	Nuclear pore complex protein Nup155	2	2	3	678674
Q6ZQH8	Nup188	Nucleoporin NUP188 homolog	1	1	1	340086
Q80U93	Nup214	Nuclear pore complex protein Nup214	1	1	1	181531
Q9JIH2	Nup50	Nuclear pore complex protein Nup50	1	1	2	210832
Q8CEC0	Nup88	Nuclear pore complex protein Nup88	1	1	1	284848
Q8BJ71	Nup93	Nuclear pore complex protein Nup93	5	5	7	2.20617e+06
Q6PFD9	Nup98	Nuclear pore complex protein Nup98-Nup96	3	3	3	705577
P61971	Nutf2	Nuclear transport factor 2	1	1	1	643430
Q9DBY8	Nvl	Nuclear valosin-containing protein-like	6	6	12	4.97184e+06
Q99JX7	Nxf1	Nuclear RNA export factor 1	2	2	6	1184967
A3KGV1	Odf2	Outer dense fiber protein 2	1	1	3	345650
Q60597	Ogdh	2-oxoglutarate dehydrogenase, mitochondrial	1	1	1	89318.4
Q8CGY8	Ogt	UDP-N-acetylglucosamine--peptide N-acetylglucosaminyltransferase 110 kDa subunit	1	1	1	493584
Q9CZ30	Ola1	Obg-like ATPase 1	2	2	4	3.55448e+06
Q8BM13	Olfm2	Noelin-2	1	1	1	560777
Q9Z1N2	Orc1	Origin recognition complex subunit 1	4	4	9	921351
Q3B7Z2	Osbp	Oxysterol-binding protein 1	2	2	3	475072
Q62422	Ostf1	Osteoclast-stimulating factor 1	3	3	4	2.92668e+06
Q7TQI3	Otub1	Ubiquitin thioesterase OTUB1	4	4	14	1.93346e+06
B2RRE7	Otud4	OTU domain-containing protein 4	3	3	4	1.37448e+06
Q8K2H2	Otud6b	OTU domain-containing protein 6B	4	4	6	1.49026e+06
P11260	P11260	LINE-1 retrotransposable element ORF1 protein	1	1	1	1.11081e+06
P18524	P18524	Ig heavy chain V region RF	1	1	1	642154
P09103	P4hb	Protein disulfide-isomerase	3	3	7	461364
P50580	Pa2g4	Proliferation-associated protein 2G4	14	14	69	1.21292e+08
P29341	Pabpc1	Polyadenylate-binding protein 1	20	20	91	1.3624e+08
Q8CCS6	Pabpn1	Polyadenylate-binding protein 2	1	1	4	8767145
Q9WVE8	Pacsin2	Protein kinase C and casein kinase substrate in neurons protein 2	2	2	5	1.57066e+06
Q8K2T8	Paf1	RNA polymerase II-associated factor 1 homolog	1	1	1	269184
P63005	Pafah1b1	Platelet-activating factor acetylhydrolase IB subunit alpha	3	3	3	752493
Q61206	Pafah1b2	Platelet-activating factor acetylhydrolase IB subunit beta	1	1	3	329029
Q9DCL9	Paics	Multifunctional protein ADE2	8	8	20	1.54879e+07
Q9DCE5	Pak1ip1	p21-activated protein kinase-interacting protein 1	7	7	12	2.33507e+07
Q8CIN4	Pak2	Serine/threonine-protein kinase PAK 2	2	2	2	666422
O88622	Parg	Poly(ADP-ribose) glycohydrolase	1	1	1	206896
Q99LX0	Park7	Protein DJ-1	4	4	8	3.64331e+06
P11103	Parp1	Poly [ADP-ribose] polymerase 1	17	17	45	2.99203e+07
Q8CEE6	Pask	PAS domain-containing serine/threonine-protein kinase	1	1	2	605964
Q3TC46	Patl1	Protein PAT1 homolog 1	2	2	3	391493
Q925B0	Pawr	PRKC apoptosis WT1 regulator protein	3	3	6	1.52111e+06
Q9JJ78	Pbk	Lymphokine-activated killer T-cell-originated protein kinase	1	1	1	611997
P60335	Pcbp1	Poly(rC)-binding protein 1	3	4	18	1.66182e+07
Q61990	Pcbp2	Poly(rC)-binding protein 2	3	4	22	2.20861e+07
Q91ZA3	Pcca	Propionyl-CoA carboxylase alpha chain, mitochondrial	1	1	1	198676
Q8BFV2	Pcid2	PCI domain-containing protein 2	1	1	1
Q9R0L6	Pcm1	Pericentriolar material 1 protein	1	1	2	233670
P17918	Pcna	Proliferating cell nuclear antigen	3	3	3	1.27299e+07
Q6P8I4	Pcnp	PEST proteolytic signal-containing nuclear protein	4	4	7	4.72807e+06
P48725	Pcnt	Pericentrin	1	1	1	192221
Q3UHX2	Pdap1	28 kDa heat- and acid-stable phosphoprotein	7	7	18	9.52636e+06
Q6NS46	Pdcd11	Protein RRP5 homolog	8	8	9	3.76562e+06
Q61823	Pdcd4	Programmed cell death protein 4	4	4	6	1.87343e+06
P56812	Pdcd5	Programmed cell death protein 5	4	4	7	4.8791e+06
Q9WU78	Pdcd6ip	Programmed cell death 6-interacting protein	1	1	2	545891
Q9D051	Pdhb	Pyruvate dehydrogenase E1 component subunit beta, mitochondrial	3	3	5	1.61749e+06
P27773	Pdia3	Protein disulfide-isomerase A3	4	4	6	3.95847e+06
P08003	Pdia4	Protein disulfide-isomerase A4	2	2	2	674577
Q922R8	Pdia6	Protein disulfide-isomerase A6	2	2	3	1.20443e+06
O70400	Pdlim1	PDZ and LIM domain protein 1	4	4	14	6.83539e+06
Q8CI51	Pdlim5	PDZ and LIM domain protein 5	1	1	2	918561
Q6A026	Pds5a	Sister chromatid cohesion protein PDS5 homolog A	2	2	3	234793
Q4VA53	Pds5b	Sister chromatid cohesion protein PDS5 homolog B	2	2	2	739358
Q8K183	Pdxk	Pyridoxal kinase	1	1	2	511577
P70296	Pebp1	Phosphatidylethanolamine-binding protein 1	3	3	9	2.10678e+07
Q80X73	Pelo	Protein pelota homolog	1	1	1	188528
Q9DBD5	Pelp1	Proline-, glutamic acid- and leucine-rich protein 1	2	2	2	154014
Q9EQ61	Pes1	Pescadillo homolog	5	5	12	5.63716e+06
Q99LC9	Pex6	Peroxisome assembly factor 2	1	1	2	153143
Q5SUR0	Pfas	Phosphoribosylformylglycinamidine synthase	6	6	9	5.99891e+06
Q9CWM4	Pfdn1	Prefoldin subunit 1	2	2	4	2.67778e+06
O70591	Pfdn2	Prefoldin subunit 2	2	2	7	1.91383e+06
Q9WU28	Pfdn5	Prefoldin subunit 5	1	1	1	3.65752e+06
Q03958	Pfdn6	Prefoldin subunit 6	5	5	9	3.39911e+06
P12382	Pfkl	ATP-dependent 6-phosphofructokinase, liver type	2	2	8	1.63603e+06
P62962	Pfn1	Profilin-1	2	2	5	6.21846e+06
Q9DBJ1	Pgam1	Phosphoglycerate mutase 1	7	7	22	1.20422e+07
Q8BX10	Pgam5	Serine/threonine-protein phosphatase PGAM5, mitochondrial	3	3	6	2.3092e+06
Q9DCD0	Pgd	6-phosphogluconate dehydrogenase, decarboxylating	7	7	19	2.34075e+07
P09411	Pgk1	Phosphoglycerate kinase 1	11	11	47	4.69005e+07
Q9CQ60	Pgls	6-phosphogluconolactonase	3	3	10	1.6744e+06
Q9D0F9	Pgm1	Phosphoglucomutase-1	1	1	1	578621
Q7TSV4	Pgm2	Phosphoglucomutase-2	2	2	3	1.5391e+06
Q8CHP8	Pgp	Glycerol-3-phosphate phosphatase	1	1	5	501714
O55022	Pgrmc1	Membrane-associated progesterone receptor component 1	1	1	1	134500
P67778	Phb	Prohibitin	11	11	24	2.59573e+07
O35129	Phb2	Prohibitin-2	13	13	49	3.26548e+07
P83870	Phf5a	PHD finger-like domain-containing protein 5A	1	1	2	187964
Q61753	Phgdh	D-3-phosphoglycerate dehydrogenase	5	5	13	1.20139e+07
Q7M6Y3	Picalm	Phosphatidylinositol-binding clathrin assembly protein	1	1	2	354243
Q6PF93	Pik3c3	Phosphatidylinositol 3-kinase catalytic subunit type 3	2	2	2	679246
Q9QUR7	Pin1	Peptidyl-prolyl cis-trans isomerase NIMA-interacting 1	4	4	26	6.89328e+06
Q9CWW6	Pin4	Peptidyl-prolyl cis-trans isomerase NIMA-interacting 4	1	1	1	301795
Q91XU3	Pip4k2c	Phosphatidylinositol 5-phosphate 4-kinase type-2 gamma	1	1	4	463271
P53810	Pitpna	Phosphatidylinositol transfer protein alpha isoform	1	1	1	529839
Q8K411	Pitrm1	Presequence protease, mitochondrial	1	1	2	225410
P52480	Pkm	Pyruvate kinase PKM	21	21	147	3.0123e+08
P97350	Pkp1	Plakophilin-1	4	4	10	3.65266e+06
P27612	Plaa	Phospholipase A-2-activating protein	5	5	12	2.83621e+06
P51432	Plcb3	1-phosphatidylinositol 4,5-bisphosphate phosphodiesterase beta-3	2	2	3	846028
Q8R3B1	Plcd1	1-phosphatidylinositol 4,5-bisphosphate phosphodiesterase delta-1	1	1	1	107604
Q62077	Plcg1	1-phosphatidylinositol 4,5-bisphosphate phosphodiesterase gamma-1	1	1	1	240455
Q8CIH5	Plcg2	1-phosphatidylinositol 4,5-bisphosphate phosphodiesterase gamma-2	1	1	1	170968
Q9QXS1	Plec	Plectin	5	5	7	3.25712e+06
Q3UIL6	Plekha7	Pleckstrin homology domain-containing family A member 7	1	1	2	281792
Q3TB82	Plekhf1	Pleckstrin homology domain-containing family F member 1	1	1	1	650311
Q9R0B9	Plod2	Procollagen-lysine,2-oxoglutarate 5-dioxygenase 2	1	1	1
Q922V4	Plrg1	Pleiotropic regulator 1	1	1	2	262525
Q60953	Pml	Protein PML	4	4	4	1.00697e+06
O35621	Pmm1	Phosphomannomutase 1	2	2	7	1.91205e+06
Q9DC61	Pmpca	Mitochondrial-processing peptidase subunit alpha	2	2	2	175259
Q9D1G2	Pmvk	Phosphomevalonate kinase	3	3	6	684484
Q9JLV6	Pnkp	Bifunctional polynucleotide phosphatase/kinase	2	2	2	356430
O35691	Pnn	Pinin	4	4	6	3.21049e+06
Q9CPS7	Pno1	RNA-binding protein PNO1	1	1	1	790722
Q8K1R3	Pnpt1	Polyribonucleotide nucleotidyltransferase 1, mitochondrial	1	1	3	434811
P33609	Pola1	DNA polymerase alpha catalytic subunit	1	1	2	268501
P52431	Pold1	DNA polymerase delta catalytic subunit	4	4	6	1.90655e+06
O35654	Pold2	DNA polymerase delta subunit 2	1	1	1	271198
Q9EQ28	Pold3	DNA polymerase delta subunit 3	2	2	4	843837
Q8BG81	Poldip3	Polymerase delta-interacting protein 3	4	4	10	5.98126e+06
O54956	Pole2	DNA polymerase epsilon subunit 2	1	1	1	200296
P52432	Polr1c	DNA-directed RNA polymerases I and III subunit RPAC1	3	3	4	2.19668e+06
P97304	Polr1d	DNA-directed RNA polymerases I and III subunit RPAC2	2	2	2	1.50527e+06
P08775	Polr2a	DNA-directed RNA polymerase II subunit RPB1	4	4	5	716820
Q8CFI7	Polr2b	DNA-directed RNA polymerase II subunit RPB2	4	4	9	1.60428e+06
Q923G2	Polr2h	DNA-directed RNA polymerases I, II, and III subunit RPABC3	2	2	5	813258
P59470	Polr3b	DNA-directed RNA polymerase III subunit RPC2	1	1	1	74580.4
Q9D819	Ppa1	Inorganic pyrophosphatase	2	2	4	1.65874e+06
Q91YU8	Ppan	Suppressor of SWI4 1 homolog	2	2	4	986089
P17742	Ppia	Peptidyl-prolyl cis-trans isomerase A	10	10	117	2.97327e+08
Q9CR16	Ppid	Peptidyl-prolyl cis-trans isomerase D	4	4	14	7.87723e+06
Q9QZH3	Ppie	Peptidyl-prolyl cis-trans isomerase E	1	1	3	46537618
A2AR02	Ppig	Peptidyl-prolyl cis-trans isomerase G	1	1	3	394576
Q9D868	Ppih	Peptidyl-prolyl cis-trans isomerase H	1	1	3	672380
Q9D0W5	Ppil1	Peptidyl-prolyl cis-trans isomerase-like 1	2	2	4	1.07217e+06
Q9D787	Ppil2	Peptidyl-prolyl cis-trans isomerase-like 2	1	1	1	143212
P49443; P36993	Ppm1a; Ppm1b	Protein phosphatase 1A; Protein phosphatase 1B	1	1	1	1.34617e+06
Q8CGA0	Ppm1f	Protein phosphatase 1F	1	1	1	223636
Q61074	Ppm1g	Protein phosphatase 1G	1	1	2	784423
P62137	Ppp1ca	Serine/threonine-protein phosphatase PP1-alpha catalytic subunit	2	2	3	603378
P63087	Ppp1cc	Serine/threonine-protein phosphatase PP1-gamma catalytic subunit	1	1	1	709200
Q9DBR7	Ppp1r12a	Protein phosphatase 1 regulatory subunit 12A	4	4	10	1.8332e+06
Q8R3G1	Ppp1r8	Nuclear inhibitor of protein phosphatase 1	1	1	1	473848
P63330; P62715	Ppp2ca; Ppp2cb	Serine/threonine-protein phosphatase 2A catalytic subunit alpha isoform; Serine/threonine-protein phosphatase 2A catalytic subunit beta isoform	2	2	3	1.57429e+06
Q76MZ3	Ppp2r1a	Serine/threonine-protein phosphatase 2A 65 kDa regulatory subunit A alpha isoform	9	9	21	1.5259e+07
Q7TNP2	Ppp2r1b	Serine/threonine-protein phosphatase 2A 65 kDa regulatory subunit A beta isoform	3	3	3	1.24086e+06
Q6P1F6; Q8BG02	Ppp2r2a; Ppp2r2c	Serine/threonine-protein phosphatase 2A 55 kDa regulatory subunit B alpha isoform; Serine/threonine-protein phosphatase 2A 55 kDa regulatory subunit B gamma isoform	1	1	1	590008
Q8K2V1	Ppp4r1	Serine/threonine-protein phosphatase 4 regulatory subunit 1	3	3	6	810867
Q60676	Ppp5c	Serine/threonine-protein phosphatase 5	1	1	3	395721
Q9JIG8	Praf2	PRA1 family protein 2	1	1	1
A2A935	Prdm16	PR domain zinc finger protein 16	1	1	4	1.03998e+07
Q8BZ97	Prdm8	PR domain zinc finger protein 8	1	1	1
P35700	Prdx1	Peroxiredoxin-1	9	9	63	7.74399e+07
Q61171	Prdx2	Peroxiredoxin-2	6	6	28	2.37542e+07
P99029	Prdx5	Peroxiredoxin-5, mitochondrial	1	1	1
O08709	Prdx6	Peroxiredoxin-6	4	4	7	4.78321e+06
Q9QUR6	Prep	Prolyl endopeptidase	4	4	11	3.10767e+06
Q3U5C7	Prickle1	Prickle-like protein 1	1	1	1
P33610	Prim2	DNA primase large subunit	1	1	1	325690
Q9DBC7	Prkar1a	cAMP-dependent protein kinase type I-alpha regulatory subunit	1	1	4	444636
P97313	Prkdc	DNA-dependent protein kinase catalytic subunit	1	1	1	246116
Q9JIF0	Prmt1	Protein arginine N-methyltransferase 1	2	2	6	6.26929e+06
Q922H1	Prmt3	Protein arginine N-methyltransferase 3	1	1	1	757770
Q8CIG8	Prmt5	Protein arginine N-methyltransferase 5	1	1	3	400851
Q9D820	Prorsd1	Prolyl-tRNA synthetase associated domain-containing protein 1	1	1	3	1.36499e+06
Q99KP6	Prpf19	Pre-mRNA-processing factor 19	4	4	10	4.86933e+06
Q922U1	Prpf3	U4/U6 small nuclear ribonucleoprotein Prp3	3	3	6	1.26863e+06
Q8CCF0	Prpf31	U4/U6 small nuclear ribonucleoprotein Prp31	6	6	12	5.07499e+06
Q9R1C7	Prpf40a	Pre-mRNA-processing factor 40 homolog A	3	3	4	3.65092e+06
Q61136	Prpf4b	Serine/threonine-protein kinase PRP4 homolog	1	1	1
Q91YR7	Prpf6	Pre-mRNA-processing factor 6	2	2	2	940405
Q99PV0	Prpf8	Pre-mRNA-processing-splicing factor 8	6	6	13	2.68794e+06
Q9D7G0	Prps1	Ribose-phosphate pyrophosphokinase 1	7	7	20	1.04727e+07
Q9D0M1; Q8R574	Prpsap1; Prpsap2	Phosphoribosyl pyrophosphate synthase-associated protein 1; Phosphoribosyl pyrophosphate synthase-associated protein 2	1	1	1
Q7TSC1	Prrc2a	Protein PRRC2A	5	6	8	1.80669e+06
Q7TPM1	Prrc2b	Protein PRRC2B	6	7	12	4.07169e+06
Q3TLH4	Prrc2c	Protein PRRC2C	12	13	37	1.1843e+07
Q8BIW1	Prune1	Exopolyphosphatase PRUNE1	1	1	1	809323
Q99K85	Psat1	Phosphoserine aminotransferase	4	4	8	4.28825e+06
Q99JF8	Psip1	PC4 and SFRS1-interacting protein	3	4	6	2.35538e+06
Q9R1P4	Psma1	Proteasome subunit alpha type-1	2	2	10	3625949
P49722	Psma2	Proteasome subunit alpha type-2	2	2	2	886470
O70435	Psma3	Proteasome subunit alpha type-3	3	3	11	4.14853e+06
Q9R1P0	Psma4	Proteasome subunit alpha type-4	3	3	8	6.18663e+06
Q9Z2U1	Psma5	Proteasome subunit alpha type-5	4	4	15	9.45268e+06
Q9QUM9	Psma6	Proteasome subunit alpha type-6	4	4	6	3.48586e+06
Q9Z2U0	Psma7	Proteasome subunit alpha type-7	2	2	5	1.88077e+06
O09061	Psmb1	Proteasome subunit beta type-1	1	1	7	4.82082e+06
Q9R1P3	Psmb2	Proteasome subunit beta type-2	2	2	4	1.34802e+06
P99026	Psmb4	Proteasome subunit beta type-4	3	3	8	3.20678e+06
Q60692	Psmb6	Proteasome subunit beta type-6	1	1	4	4.27647e+06
P70195	Psmb7	Proteasome subunit beta type-7	1	1	2
P62192	Psmc1	26S proteasome regulatory subunit 4	5	5	9	7.44059e+06
P46471	Psmc2	26S proteasome regulatory subunit 7	3	3	5	2.69928e+06
O88685	Psmc3	26S proteasome regulatory subunit 6A	6	6	12	6.17871e+06
P54775	Psmc4	26S proteasome regulatory subunit 6B	4	4	6	1279746
P62196	Psmc5	26S proteasome regulatory subunit 8	2	2	5	1.10171e+06
P62334	Psmc6	26S proteasome regulatory subunit 10B	3	3	6	3.495e+06
Q3TXS7	Psmd1	26S proteasome non-ATPase regulatory subunit 1	4	4	8	3.48218e+06
Q8BG32	Psmd11	26S proteasome non-ATPase regulatory subunit 11	5	5	6	3.06601e+06
Q9D8W5	Psmd12	26S proteasome non-ATPase regulatory subunit 12	2	2	2	1.02578e+06
Q9WVJ2	Psmd13	26S proteasome non-ATPase regulatory subunit 13	3	3	5	1.25588e+06
O35593	Psmd14	26S proteasome non-ATPase regulatory subunit 14	3	3	7	3.42845e+06
Q8VDM4	Psmd2	26S proteasome non-ATPase regulatory subunit 2	7	7	24	8.96461e+06
P14685	Psmd3	26S proteasome non-ATPase regulatory subunit 3	4	4	7	1.49032e+06
O35226	Psmd4	26S proteasome non-ATPase regulatory subunit 4	2	2	2	3.83137e+06
Q8BJY1	Psmd5	26S proteasome non-ATPase regulatory subunit 5	2	2	3	1.49645e+06
Q99JI4	Psmd6	26S proteasome non-ATPase regulatory subunit 6	2	2	2	285732
P26516	Psmd7	26S proteasome non-ATPase regulatory subunit 7	2	2	4	919104
Q9CX56	Psmd8	26S proteasome non-ATPase regulatory subunit 8	1	1	1	1.02566e+06
Q9CR00	Psmd9	26S proteasome non-ATPase regulatory subunit 9	1	1	3	992743
P97372	Psme2	Proteasome activator complex subunit 2	1	1	3	485159
P61290	Psme3	Proteasome activator complex subunit 3	1	1	1	147443
Q8R326	Pspc1	Paraspeckle component 1	3	3	6	3.95166e+06
Q99LS3	Psph	Phosphoserine phosphatase	3	3	7	9.51209e+06
Q9D0P7	Psrc1	Proline/serine-rich coiled-coil protein 1	3	3	9	3.07936e+06
P17225	Ptbp1	Polypyrimidine tract-binding protein 1	10	11	32	2.25024e+07
Q91Z31	Ptbp2	Polypyrimidine tract-binding protein 2	1	1	2	546853
Q8BHD7	Ptbp3	Polypyrimidine tract-binding protein 3	1	2	6	584311
P26350	Ptma	Prothymosin alpha	1	1	1
Q9D0J8	Ptms	Parathymosin	1	1	1	1.21359e+06
Q6PB44	Ptpn23	Tyrosine-protein phosphatase non-receptor type 23	1	1	2	153402
Q05909	Ptprg	Receptor-type tyrosine-protein phosphatase gamma	1	1	1	9342963
Q9CQJ7	Pttg1	Securin	2	2	3	993758
Q3UEB3	Puf60	Poly(U)-binding-splicing factor PUF60	5	5	14	2.23564e+06
Q80U78	Pum1	Pumilio homolog 1	3	3	6	2.00723e+06
Q8BKS9	Pum3	Pumilio homolog 3	1	1	1	499825
Q8BU03	Pwp2	Periodic tryptophan protein 2 homolog	2	2	4	818900
Q8VI36	Pxn	Paxillin	1	1	1
Q922Q4	Pycr2	Pyrroline-5-carboxylate reductase 2	1	1	2	646444
Q8CI94	Pygb	Glycogen phosphorylase, brain form	4	4	18	1526336
Q8CHP5	Pym1	Partner of Y14 and mago	6	6	15	1.00832e+07
Q32P12	Q32P12	Uncharacterized protein C17orf53 homolog	1	1	1	196908
Q3U6N9	Q3U6N9	UPF0488 protein C8orf33 homolog	1	1	1	614298
Q8BH50	Q8BH50	Uncharacterized protein C18orf25 homolog	1	1	3	285116
Q8BHG2	Q8BHG2	UPF0587 protein C1orf123 homolog	2	2	4	1.48104e+06
Q8CIL4	Q8CIL4	Uncharacterized protein C1orf131 homolog	1	1	2	804833
Q8R3Y5	Q8R3Y5	Uncharacterized protein C19orf47 homolog	2	2	3	662677
Q922M7	Q922M7	Ashwin	1	1	1	291288
Q9CQE8	Q9CQE8	UPF0568 protein C14orf166 homolog	5	5	16	8.26303e+06
Q9CXL3	Q9CXL3	Uncharacterized protein C7orf50 homolog	2	2	2	1.41245e+06
Q9D937	Q9D937	Uncharacterized protein C11orf98 homolog	4	4	14	6.49677e+06
Q8BVI4	Qdpr	Dihydropteridine reductase	1	1	1	907644
Q9QYS9	Qki	Protein quaking	3	3	9	5.10184e+06
B8ZXI1	Qtrt2	Queuine tRNA-ribosyltransferase accessory subunit 2	1	1	2	163353
P61027	Rab10	Ras-related protein Rab-10	1	3	5	547665
P62492; P46638	Rab11a; Rab11b	Ras-related protein Rab-11A; Ras-related protein Rab-11B	1	1	2	542645
Q91V41	Rab14	Ras-related protein Rab-14	2	3	8	1.40297e+06
P35293	Rab18	Ras-related protein Rab-18	1	1	1	1.94313e+06
Q6PHN9	Rab35	Ras-related protein Rab-35	1	3	7	271800
Q9CQD1; P61021; P35278	Rab5a; Rab5b; Rab5c	Ras-related protein Rab-5A; Ras-related protein Rab-5B; Ras-related protein Rab-5C	1	1	1	725892
P51150	Rab7a	Ras-related protein Rab-7a	2	2	4	2.18498e+06
P55258; P61028	Rab8a; Rab8b	Ras-related protein Rab-8A; Ras-related protein Rab-8B	1	3	5	5.64396e+06
Q8VCH5	Rabepk	Rab9 effector protein with kelch motifs	1	1	1	281520
P63001; Q05144	Rac1; Rac2	Ras-related C3 botulinum toxin substrate 1; Ras-related C3 botulinum toxin substrate 2	1	1	1	875068
P68040	Rack1	Receptor of activated protein C kinase 1	11	11	54	7.82012e+07
P70388	Rad50	DNA repair protein RAD50	6	6	10	2.09192e+06
Q08297	Rad51	DNA repair protein RAD51 homolog 1	1	1	2
Q8C570	Rae1	mRNA export factor	1	1	2	261417
Q9EP71	Rai14	Ankycorbin	1	1	1	228280
Q9JIW9	Ralb	Ras-related protein Ral-B	1	1	2	273362
Q64012	Raly	RNA-binding protein Raly	4	4	9	4.45988e+06
P62827	Ran	GTP-binding nuclear protein Ran	5	5	37	8.17353e+07
P34022	Ranbp1	Ran-specific GTPase-activating protein	3	3	7	5.6203e+06
Q9ERU9	Ranbp2	E3 SUMO-protein ligase RanBP2	1	1	1	150754
Q9CT10	Ranbp3	Ran-binding protein 3	1	1	1	503790
P46061	Rangap1	Ran GTPase-activating protein 1	2	2	5	1.30886e+06
P62835; Q99JI6	Rap1a; Rap1b	Ras-related protein Rap-1a; Ras-related protein Rap-1b	1	1	3	3.72309e+06
Q9D0I9	Rars	Arginine--tRNA ligase, cytoplasmic	7	7	10	1.00953e+07
Q9CW46	Raver1	Ribonucleoprotein PTB-binding 1	1	1	1	540880
Q60972	Rbbp4	Histone-binding protein RBBP4	3	6	25	1.52932e+07
Q60973	Rbbp7	Histone-binding protein RBBP7	4	7	18	1.2486e+07
O88851	Rbbp9	Putative hydrolase RBBP9	1	1	1	270874
Q99KG3	Rbm10	RNA-binding protein 10	2	2	3	1201309
Q8C2Q3	Rbm14	RNA-binding protein 14	6	6	22	1.33378e+07
Q6PHZ5	Rbm15b	Putative RNA-binding protein 15B	2	2	3	560346
Q8JZX4	Rbm17	Splicing factor 45	1	1	2	1.15837e+06
Q8R3C6	Rbm19	Probable RNA-binding protein 19	3	3	4	815625
Q8BHS3	Rbm22	Pre-mRNA-splicing factor RBM22	1	1	4	811409
D3Z4I3; Q62176	Rbm24; Rbm38	RNA-binding protein 24; RNA-binding protein 38	2	2	4	1.69908e+06
B2RY56	Rbm25	RNA-binding protein 25	1	1	5	1.98072e+06
Q8CGC6	Rbm28	RNA-binding protein 28	10	10	14	8.15267e+06
O89086	Rbm3	RNA-binding protein 3	6	6	10	9.24674e+06
Q9CXK9	Rbm33	RNA-binding protein 33	1	1	1	143343
Q8C5L7	Rbm34	RNA-binding protein 34	1	1	1	332795
Q8VH51	Rbm39	RNA-binding protein 39	5	5	25	5.34093e+06
Q91WT8	Rbm47	RNA-binding protein 47	1	1	1	90200.4
Q9CQT2	Rbm7	RNA-binding protein 7	1	1	2	456790
Q9CWZ3	Rbm8a	RNA-binding protein 8A	3	3	12	1.08604e+07
Q91VM5	Rbmxl1	RNA binding motif protein, X-linked-like-1	10	10	34	2.54739e+07
Q9WVB0	Rbpms	RNA-binding protein with multiple splicing	6	7	11	2.83905e+06
Q8VC52	Rbpms2	RNA-binding protein with multiple splicing 2	3	4	11	1.33008e+06
Q8VE37	Rcc1	Regulator of chromosome condensation	4	4	11	4410347
Q8BK67	Rcc2	Protein RCC2	13	13	44	5.41367e+07
P26043	Rdx	Radixin	1	4	9	221245
Q80XA6	Reps2	RalBP1-associated Eps domain-containing protein 2	1	1	3	152402884
Q6PAQ4	Rexo4	RNA exonuclease 4	3	3	6	1.98715e+06
P35601	Rfc1	Replication factor C subunit 1	4	4	5	1.17879e+06
Q8R323	Rfc3	Replication factor C subunit 3	1	1	1	245904
Q99J62	Rfc4	Replication factor C subunit 4	3	3	3	2.00063e+06
Q9D0F6	Rfc5	Replication factor C subunit 5	2	2	3	715045
Q921J2	Rheb	GTP-binding protein Rheb	2	2	2	489180
Q9QUI0	Rhoa	Transforming protein RhoA	2	2	4	952838
Q3TIR3	Ric8a	Synembryn-A	1	1	2	216677
Q6PR54	Rif1	Telomere-associated protein RIF1	2	2	2	636632
Q9CQS5	Riok2	Serine/threonine-protein kinase RIO2	1	1	1	528890
Q9DBU3	Riok3	Serine/threonine-protein kinase RIO3	1	1	1	883069
Q9JJF3	Riox1	Ribosomal oxygenase 1	2	2	2	328137
Q3UJU9	Rmdn3	Regulator of microtubule dynamics protein 3	1	1	2	84964.7
Q80ZV0	Rnaseh2b	Ribonuclease H2 subunit B	1	1	1	275697
Q8R1Z9	Rnf121	RING finger protein 121	1	1	1
Q9CQJ4	Rnf2	E3 ubiquitin-protein ligase RING2	1	1	9	815940
E9Q555	Rnf213	E3 ubiquitin-protein ligase RNF213	1	1	1	169389
Q924T7	Rnf31	E3 ubiquitin-protein ligase RNF31	1	1	1	130685
O55236	Rngtt	mRNA-capping enzyme	1	1	3	244732
Q91VI7	Rnh1	Ribonuclease inhibitor	1	1	3	525343
Q9D0L8	Rnmt	mRNA cap guanine-N7 methyltransferase	3	3	5	215925
Q99M28	Rnps1	RNA-binding protein with serine-rich domain 1	3	3	8	6.19814e+06
Q8VEE4	Rpa1	Replication protein A 70 kDa DNA-binding subunit	2	2	6	4.11557e+06
Q80TE0	Rpap1	RNA polymerase II-associated protein 1	1	1	3	249407
Q9D706	Rpap3	RNA polymerase II-associated protein 3	1	1	1	100882
Q7TND5	Rpf1	Ribosome production factor 1	2	2	8	1.53032e+06
Q9JJ80	Rpf2	Ribosome production factor 2 homolog	6	6	13	7.8562e+06
Q6ZWV3	Rpl10	60S ribosomal protein L10	6	16	89	1.64323e+08
P53026	Rpl10a	60S ribosomal protein L10a	11	11	98	3.19792e+08
P86048	Rpl10l	60S ribosomal protein L10-like	1	11	67	2811065
Q9CXW4	Rpl11	60S ribosomal protein L11	5	5	48	1.12748e+08
P35979	Rpl12	60S ribosomal protein L12	4	4	42	9.98743e+07
P47963	Rpl13	60S ribosomal protein L13	13	13	114	6.38721e+08
P19253	Rpl13a	60S ribosomal protein L13a	8	8	64	2.05186e+08
Q9CR57	Rpl14	60S ribosomal protein L14	7	7	47	1.84557e+08
Q9CZM2	Rpl15	60S ribosomal protein L15	9	9	81	2.3311e+08
Q9CPR4	Rpl17	60S ribosomal protein L17	12	12	53	1.59169e+08
P35980	Rpl18	60S ribosomal protein L18	8	8	70	4.75872e+08
P62717	Rpl18a	60S ribosomal protein L18a	7	7	48	4.43286e+07
P84099	Rpl19	60S ribosomal protein L19	10	10	37	6.37376e+07
O09167	Rpl21	60S ribosomal protein L21	7	7	25	4.72821e+07
P67984	Rpl22	60S ribosomal protein L22	6	6	15	1.34607e+08
Q9D7S7	Rpl22l1	60S ribosomal protein L22-like 1	3	3	12	23262848
P62830	Rpl23	60S ribosomal protein L23	6	6	76	4.61113e+07
P62751	Rpl23a	60S ribosomal protein L23a	13	13	83	5.9689e+08
Q8BP67	Rpl24	60S ribosomal protein L24	4	4	28	2.80212e+08
P61255	Rpl26	60S ribosomal protein L26	9	9	87	3.27334e+08
P61358	Rpl27	60S ribosomal protein L27	12	12	113	2.37766e+08
P14115	Rpl27a	60S ribosomal protein L27a	5	5	52	3.40318e+08
P41105	Rpl28	60S ribosomal protein L28	7	7	48	8.51008e+07
P47915	Rpl29	60S ribosomal protein L29	5	5	32	1.38879e+08
P27659	Rpl3	60S ribosomal protein L3	18	18	141	4.41176e+08
P62889	Rpl30	60S ribosomal protein L30	1	1	5	5.71294e+06
P62900	Rpl31	60S ribosomal protein L31	7	7	39	5.96163e+07
P62911	Rpl32	60S ribosomal protein L32	8	8	57	1.02162e+08
Q9D1R9	Rpl34	60S ribosomal protein L34	6	6	48	1.22639e+08
Q6ZWV7	Rpl35	60S ribosomal protein L35	6	6	130	3.15432e+08
O55142	Rpl35a	60S ribosomal protein L35a	6	6	33	5.37241e+07
P47964	Rpl36	60S ribosomal protein L36	3	3	33	56362143
P83882	Rpl36a	60S ribosomal protein L36a	1	1	3	433628
P61514	Rpl37a	60S ribosomal protein L37a	1	1	18	15891089
Q9JJI8	Rpl38	60S ribosomal protein L38	6	6	105	2.10491e+08
P62892	Rpl39	60S ribosomal protein L39	2	2	19	71072754
Q9D8E6	Rpl4	60S ribosomal protein L4	29	29	212	5.30559e+08
P47962	Rpl5	60S ribosomal protein L5	11	11	76	9.55954e+07
P47911	Rpl6	60S ribosomal protein L6	21	21	218	9.76524e+08
P14148	Rpl7	60S ribosomal protein L7	21	21	133	5.24297e+08
P12970	Rpl7a	60S ribosomal protein L7a	13	13	179	5.64112e+08
Q9D8M4	Rpl7l1	60S ribosomal protein L7-like 1	5	5	12	3.90637e+06
P62918	Rpl8	60S ribosomal protein L8	15	15	89	2.53358e+08
P51410	Rpl9	60S ribosomal protein L9	5	5	26	9.70761e+07
P14869	Rplp0	60S acidic ribosomal protein P0	8	8	20	3.20238e+07
P99027	Rplp2	60S acidic ribosomal protein P2	5	5	11	1.15459e+07
Q91YQ5	Rpn1	Dolichyl-diphosphooligosaccharide--protein glycosyltransferase subunit 1	6	6	13	5.49265e+06
Q9DBG6	Rpn2	Dolichyl-diphosphooligosaccharide--protein glycosyltransferase subunit 2	2	2	2	849306
Q91WE3	Rpp25	Ribonuclease P protein subunit p25	1	1	2	449781
O88796	Rpp30	Ribonuclease P protein subunit p30	3	3	3	1.55094e+06
Q8VDS4	Rprd1a	Regulation of nuclear pre-mRNA domain-containing protein 1A	1	1	1	155584
P63325	Rps10	40S ribosomal protein S10	14	14	57	7.52297e+07
P62281	Rps11	40S ribosomal protein S11	11	11	69	3.10607e+08
P63323	Rps12	40S ribosomal protein S12	5	5	62	1.71985e+08
P62301	Rps13	40S ribosomal protein S13	8	8	43	1.07734e+08
P62264	Rps14	40S ribosomal protein S14	8	8	60	1.50288e+08
P62843	Rps15	40S ribosomal protein S15	7	7	60	2.71927e+07
P62245	Rps15a	40S ribosomal protein S15a	8	8	101	1.95252e+08
P14131	Rps16	40S ribosomal protein S16	10	10	48	8.9275e+07
P63276	Rps17	40S ribosomal protein S17	6	6	32	1.03394e+08
P62270	Rps18	40S ribosomal protein S18	12	12	82	2.3356e+08
Q9CZX8	Rps19	40S ribosomal protein S19	7	7	58	102420720
P25444	Rps2	40S ribosomal protein S2	7	7	48	1.28986e+08
P60867	Rps20	40S ribosomal protein S20	3	3	24	1.37781e+08
Q9CQR2	Rps21	40S ribosomal protein S21	6	6	40	3.0927e+07
P62267	Rps23	40S ribosomal protein S23	5	5	24	1.05217e+08
P62849	Rps24	40S ribosomal protein S24	4	4	24	3.2896e+07
P62852	Rps25	40S ribosomal protein S25	7	7	33	5.46082e+07
P62855	Rps26	40S ribosomal protein S26	3	3	30	1.36929e+08
Q6ZWU9	Rps27	40S ribosomal protein S27	5	5	19	1.86264e+07
P62983	Rps27a	Ubiquitin-40S ribosomal protein S27a	7	7	56	2.54396e+07
Q6ZWY3	Rps27l	40S ribosomal protein S27-like	3	3	18	2.26393e+07
P62858	Rps28	40S ribosomal protein S28	5	5	13	2.79301e+07
P62274	Rps29	40S ribosomal protein S29	1	1	20	1.15891e+07
P62908	Rps3	40S ribosomal protein S3	23	23	168	3.58193e+08
P97351	Rps3a	40S ribosomal protein S3a	19	19	64	1.41495e+08
P62702	Rps4x	40S ribosomal protein S4, X isoform	16	16	93	1.85937e+08
P97461	Rps5	40S ribosomal protein S5	5	5	37	2.51066e+07
P62754	Rps6	40S ribosomal protein S6	10	10	134	6.15448e+08
P18653	Rps6ka1	Ribosomal protein S6 kinase alpha-1	4	4	14	3.88318e+06
P18654	Rps6ka3	Ribosomal protein S6 kinase alpha-3	1	1	2	422982
P62082	Rps7	40S ribosomal protein S7	14	14	67	1.50153e+08
P62242	Rps8	40S ribosomal protein S8	9	9	32	2.66829e+08
Q6ZWN5	Rps9	40S ribosomal protein S9	14	14	65	2.09655e+08
P14206	Rpsa	40S ribosomal protein SA	7	7	43	1.05984e+08
Q99PL5	Rrbp1	Ribosome-binding protein 1	13	13	23	1.24886e+07
P07742	Rrm1	Ribonucleoside-diphosphate reductase large subunit	2	2	2	679438
P11157	Rrm2	Ribonucleoside-diphosphate reductase subunit M2	6	6	17	7.12301e+06
P56183	Rrp1	Ribosomal RNA processing protein 1 homolog A	2	2	7	1.40674e+06
Q6P5B0	Rrp12	RRP12-like protein	3	3	8	2.85888e+06
Q9CYX7	Rrp15	RRP15-like protein	2	2	3	3.31246e+06
Q91YK2	Rrp1b	Ribosomal RNA processing protein 1 homolog B	6	6	13	4.84236e+06
Q9D1C9	Rrp7a	Ribosomal RNA-processing protein 7 homolog A	2	2	2	440605
Q9DB85	Rrp8	Ribosomal RNA-processing protein 8	1	1	1
Q91WM3	Rrp9	U3 small nucleolar RNA-interacting protein 2	3	3	5	4.41549e+06
Q9CYH6	Rrs1	Ribosome biogenesis regulatory protein homolog	10	10	14	1.09872e+07
Q8BVY0	Rsl1d1	Ribosomal L1 domain-containing protein 1	10	10	37	2.71002e+07
Q99L28	Rsl24d1	Probable ribosome biogenesis protein RLP24	2	2	6	3.43071e+06
Q01730	Rsu1	Ras suppressor protein 1	1	1	2	241436
Q9D7H3	RtcA	RNA 3'-terminal phosphate cyclase	2	2	2	528827
Q99LF4	Rtcb	tRNA-splicing ligase RtcB homolog	8	8	21	1.48736e+07
Q99P72	Rtn4	Reticulon-4	1	1	2	360344
P60122	Ruvbl1	RuvB-like 1	9	9	26	1.71224e+07
Q9WTM5	Ruvbl2	RuvB-like 2	10	10	28	1.59087e+07
Q8CCI5	Rybp	RING1 and YY1-binding protein	1	1	2	1.12494e+06
P97352	S100a13	Protein S100-A13	2	2	3	1.25955e+06
P07091	S100a4	Protein S100-A4	1	1	3	509392
P14069	S100a6	Protein S100-A6	3	3	7	5.2555e+06
Q9D2C2	Saal1	Protein SAAL1	1	1	1	106395
Q9EP69	Sacm1l	Phosphatidylinositide phosphatase SAC1	1	1	1
Q9R1T2	Sae1	SUMO-activating enzyme subunit 1	1	1	3	1.38197e+06
D3YXK2	Safb	Scaffold attachment factor B1	9	9	28	1.18837e+07
Q9ER74; Q9QX96; Q62255	Sall1; Sall2; Sall3	Sal-like protein 1; Sal-like protein 2; Sal-like protein 3	1	1	1	137744
Q8BX22	Sall4	Sal-like protein 4	6	6	8	3.25428e+06
Q8BGH2	Samm50	Sorting and assembly machinery component 50 homolog	1	1	4	391484
O55128	Sap18	Histone deacetylase complex subunit SAP18	2	2	3	2.66875e+06
Q02614	Sap30bp	SAP30-binding protein	1	1	1	661422
P36536; Q9CQC9	Sar1a; Sar1b	GTP-binding protein SAR1a; GTP-binding protein SAR1b	1	1	1	418099
Q9D1J3	Sarnp	SAP domain-containing ribonucleoprotein	3	3	9	6.19189e+06
P26638	Sars	Serine--tRNA ligase, cytoplasmic	4	4	6	6.73305e+06
Q9JJL8	Sars2	Serine--tRNA ligase, mitochondrial	1	1	1	252764
Q9Z315	Sart1	U4/U6.U5 tri-snRNP-associated protein 1	4	4	5	775614
Q9JLI8	Sart3	Squamous cell carcinoma antigen recognized by T-cells 3	3	3	4	1.5457e+06
P70122	Sbds	Ribosome maturation protein SBDS	4	4	7	4.80023e+06
Q689Z5	Sbno1	Protein strawberry notch homolog 1	1	1	1	146874
Q5U4C3	Scaf1	Splicing factor, arginine/serine-rich 19	1	1	1	318559
Q9EQG3	Scel	Sciellin	1	1	1	540020
Q5SUC9	Sco1	Protein SCO1 homolog, mitochondrial	1	1	1	565905
P32020	Scp2	Non-specific lipid-transfer protein	1	1	2	340883
Q80U72	Scrib	Protein scribble homolog	1	1	1	165520
Q80UZ2	Sdad1	Protein SDA1 homolog	1	1	1	18469812
Q8K2B3	Sdha	Succinate dehydrogenase [ubiquinone] flavoprotein subunit, mitochondrial	6	6	9	3.93874e+06
Q9CQA3	Sdhb	Succinate dehydrogenase [ubiquinone] iron-sulfur subunit, mitochondrial	1	1	3	448245
Q9R0P6	Sec11a	Signal peptidase complex catalytic subunit SEC11A	1	1	2	581065
O08547	Sec22b	Vesicle-trafficking protein SEC22b	1	1	3	345146
Q01405	Sec23a	Protein transport protein Sec23A	1	1	1
Q6NZC7	Sec23ip	SEC23-interacting protein	2	2	2	264286
Q3UPL0	Sec31a	Protein transport protein Sec31A	2	2	3	898955
P61620	Sec61a1	Protein transport protein Sec61 subunit alpha isoform 1	1	1	1	190935
Q9CQS8	Sec61b	Protein transport protein Sec61 subunit beta	1	1	2	1.97426e+06
Q8R2U0	Seh1l	Nucleoporin SEH1	2	2	3	619009
Q3UQA7	Selenoh	Selenoprotein H	2	2	4	1.86612e+06
Q9EP97	Senp3	Sentrin-specific protease 3	2	2	5	682660
Q8C1B7	Septin11	Septin-11	3	3	4	4.27762e+06
P42208	Septin2	Septin-2	3	3	5	2.00054e+06
O55131	Septin7	Septin-7	1	1	2	1.58979e+06
Q80UG5	Septin9	Septin-9	5	5	11	8.57791e+06
Q9CY58	Serbp1	Plasminogen activator inhibitor 1 RNA-binding protein	9	9	28	2.73265e+07
Q60854	Serpinb6	Serpin B6	2	2	9	1.67562e+06
P32261	Serpinc1	Antithrombin-III	1	1	1	280407
P19324	Serpinh1	Serpin H1	1	1	2	329229
Q9EQU5	Set	Protein SET	5	5	40	4.9469e+07
Q64213	Sf1	Splicing factor 1	3	3	5	2.86959e+06
Q8K4Z5	Sf3a1	Splicing factor 3A subunit 1	3	3	10	2.95842e+06
Q62203	Sf3a2	Splicing factor 3A subunit 2	2	2	3	2.1643e+06
Q9D554	Sf3a3	Splicing factor 3A subunit 3	1	1	1	2184997
Q99NB9	Sf3b1	Splicing factor 3B subunit 1	6	6	14	4.73244e+06
Q921M3	Sf3b3	Splicing factor 3B subunit 3	7	7	9	5.33095e+06
Q8QZY9	Sf3b4	Splicing factor 3B subunit 4	1	1	1	599729
Q923D4	Sf3b5	Splicing factor 3B subunit 5	1	1	1	2.42749e+06
O70456	Sfn	14-3-3 protein sigma	1	2	14	324261
Q8VIJ6	Sfpq	Splicing factor, proline- and glutamine-rich	15	16	53	5.01681e+07
Q9JI99	Sgpp1	Sphingosine-1-phosphate phosphatase 1	1	1	1	149534
Q8BJU0	Sgta	Small glutamine-rich tetratricopeptide repeat-containing protein alpha	1	1	2	568737
P55194	Sh3bp1	SH3 domain-binding protein 1	1	1	2	187951
Q62419	Sh3gl1	Endophilin-A2	1	1	1	145303
P50431	Shmt1	Serine hydroxymethyltransferase, cytosolic	4	4	8	5.90839e+06
Q60520	Sin3a	Paired amphipathic helix protein Sin3a	1	1	1	481550
Q62141	Sin3b	Paired amphipathic helix protein Sin3b	1	1	1	1.43179e+06
Q9CZU3	Skiv2l2	Superkiller viralicidic activity 2-like 2	6	6	13	2.74433e+06
Q9WTX5	Skp1	S-phase kinase-associated protein 1	1	1	1	160384
A2AQ25	Skt	Sickle tail protein	3	3	8	1.17451e+06
Q9QXX4	Slc25a13	Calcium-binding mitochondrial carrier protein Aralar2	3	3	4	390608
P51881	Slc25a5	ADP/ATP translocase 2	1	1	2	1.75672e+06
P17809	Slc2a1	Solute carrier family 2, facilitated glucose transporter member 1	1	1	2	474227
P32037	Slc2a3	Solute carrier family 2, facilitated glucose transporter member 3	1	1	2	2.19719e+06
P70441	Slc9a3r1	Na(+)/H(+) exchange regulatory cofactor NHE-RF1	1	1	3	698110
O54988	Slk	STE20-like serine/threonine-protein kinase	1	1	2	533258
Q8CH25	Sltm	SAFB-like transcription modulator	4	4	8	3.22436e+06
Q3TKT4	Smarca4	Transcription activator BRG1	2	2	2	962955
Q91ZW3	Smarca5	SWI/SNF-related matrix-associated actin-dependent regulator of chromatin subfamily A member 5	11	11	18	1.0156e+07
Q04692	Smarcad1	SWI/SNF-related matrix-associated actin-dependent regulator of chromatin subfamily A containing DEAD/H box 1	1	1	7	704852
P97496	Smarcc1	SWI/SNF complex subunit SMARCC1	1	1	3	604885
Q61466	Smarcd1	SWI/SNF-related matrix-associated actin-dependent regulator of chromatin subfamily D member 1	2	2	2	498183
Q99JR8	Smarcd2	SWI/SNF-related matrix-associated actin-dependent regulator of chromatin subfamily D member 2	1	1	1	96422.5
O54941	Smarce1	SWI/SNF-related matrix-associated actin-dependent regulator of chromatin subfamily E member 1	3	3	8	625290
Q9CU62	Smc1a	Structural maintenance of chromosomes protein 1A	3	3	6	1.12399e+06
Q920F6	Smc1b	Structural maintenance of chromosomes protein 1B	1	1	1	368867
Q8CG48	Smc2	Structural maintenance of chromosomes protein 2	8	8	13	4.0694e+06
Q9CW03	Smc3	Structural maintenance of chromosomes protein 3	13	13	27	1.0476e+07
Q8CG47	Smc4	Structural maintenance of chromosomes protein 4	9	9	13	5.78683e+06
Q8CG46	Smc5	Structural maintenance of chromosomes protein 5	1	1	2	305979
Q6P5D8	Smchd1	Structural maintenance of chromosomes flexible hinge domain-containing protein 1	1	1	1
Q9DB90	Smg9	Protein SMG9	1	1	1	190230
Q8BGT7	Smndc1	Survival of motor neuron-related-splicing factor 30	1	1	3
Q8CI12	Smtnl2	Smoothelin-like protein 2	2	2	3	751762
Q3UKJ7	Smu1	WD40 repeat-containing protein SMU1	4	4	9	5.23212e+06
Q9CUN6	Smurf1	E3 ubiquitin-protein ligase SMURF1	1	1	3	1.3367e+06
Q9CWR2	Smyd3	Histone-lysine N-methyltransferase SMYD3	1	1	4	1.14658e+06
Q3TYX3	Smyd5	SET and MYND domain-containing protein 5	1	1	1	691535
Q78PY7	Snd1	Staphylococcal nuclease domain-containing protein 1	14	14	53	3.33614e+07
Q9CZ28	Snf8	Vacuolar-sorting protein SNF8	1	1	2	281984
Q8BIZ6	Snip1	Smad nuclear-interacting protein 1	1	1	1	360902
Q6P4T2	Snrnp200	U5 small nuclear ribonucleoprotein 200 kDa helicase	10	10	15	7.25003e+06
Q8K194	Snrnp27	U4/U6.U5 small nuclear ribonucleoprotein 27 kDa protein	1	1	2	802396
Q6PE01	Snrnp40	U5 small nuclear ribonucleoprotein 40 kDa protein	1	1	1	1.54846e+06
Q62376	Snrnp70	U1 small nuclear ribonucleoprotein 70 kDa	6	6	16	9.77606e+06
Q62189	Snrpa	U1 small nuclear ribonucleoprotein A	2	3	18	5.14656e+06
P57784	Snrpa1	U2 small nuclear ribonucleoprotein A'	2	2	7	3.04609e+06
P27048	Snrpb	Small nuclear ribonucleoprotein-associated protein B	4	4	16	1.72584e+07
Q9CQI7	Snrpb2	U2 small nuclear ribonucleoprotein B''	2	3	6	1.44625e+06
Q62241	Snrpc	U1 small nuclear ribonucleoprotein C	1	1	3	230462
P62315	Snrpd1	Small nuclear ribonucleoprotein Sm D1	3	3	22	5.40282e+06
P62317	Snrpd2	Small nuclear ribonucleoprotein Sm D2	4	4	12	8.14692e+06
P62320	Snrpd3	Small nuclear ribonucleoprotein Sm D3	2	2	7	7.3535e+06
P62305	Snrpe	Small nuclear ribonucleoprotein E	2	2	7	4.64014e+06
P62307	Snrpf	Small nuclear ribonucleoprotein F	2	2	4	2.8858e+06
Q9D0T1	Snu13	NHP2-like protein 1	1	1	7	7.17462e+06
Q9CSN1	Snw1	SNW domain-containing protein 1	5	5	11	4.15464e+06
Q91ZR2	Snx18	Sorting nexin-18	2	2	2	664266
Q9D8U8	Snx5	Sorting nexin-5	3	3	12	3.16681e+06
Q6P8X1	Snx6	Sorting nexin-6	2	2	2	429894
P08228	Sod1	Superoxide dismutase [Cu-Zn]	3	3	6	5.73319e+06
P09671	Sod2	Superoxide dismutase [Mn], mitochondrial	1	1	1	78934.9
P48432	Sox2	Transcription factor SOX-2	1	1	5	2.06845e+06
Q7TNE3	Spag7	Sperm-associated antigen 7	1	1	5	767420
Q3UMC0	Spata5	Spermatogenesis-associated protein 5	12	13	36	1.33746e+07
Q8K1N4	Spats2	Spermatogenesis-associated serine-rich protein 2	1	1	1	774607
Q3UA16	Spc25	Kinetochore protein Spc25	1	1	1	416095
Q62504	Spen	Msx2-interacting protein	1	1	1	228976
Q61142	Spin1	Spindlin-1	2	2	3	2.1524e+06
Q64105	Spr	Sepiapterin reductase	2	2	2	1.62295e+06
P16546	Sptan1	Spectrin alpha chain, non-erythrocytic 1	10	10	14	3.95551e+06
Q62261	Sptbn1	Spectrin beta chain, non-erythrocytic 1	4	4	9	2.17319e+06
O35704	Sptlc1	Serine palmitoyltransferase 1	1	1	2	236692
Q497V5	Srbd1	S1 RNA-binding domain-containing protein 1	3	3	7	1.74506e+06
Q9CZ91	Srfbp1	Serum response factor-binding protein 1	1	1	2	248652
Q64674	Srm	Spermidine synthase	5	5	15	5.92653e+06
P14576	Srp54	Signal recognition particle 54 kDa protein	1	1	1	2.21933e+06
Q8BMA6	Srp68	Signal recognition particle subunit SRP68	1	1	1	440163
O70551	Srpk1	SRSF protein kinase 1	4	4	9	3.31752e+06
Q52KI8	Srrm1	Serine/arginine repetitive matrix protein 1	4	4	10	6.34975e+06
Q8BTI8	Srrm2	Serine/arginine repetitive matrix protein 2	9	9	29	7.98518e+06
Q99MR6	Srrt	Serrate RNA effector molecule homolog	3	3	7	3.99127e+06
Q6PDM2	Srsf1	Serine/arginine-rich splicing factor 1	9	9	40	3.52466e+07
Q9R0U0	Srsf10	Serine/arginine-rich splicing factor 10	1	1	2	2.98352e+06
Q62093	Srsf2	Serine/arginine-rich splicing factor 2	6	6	13	1.03496e+07
P84104	Srsf3	Serine/arginine-rich splicing factor 3	6	6	18	3.23318e+07
Q8VE97	Srsf4	Serine/arginine-rich splicing factor 4	1	1	2	1.02666e+06
O35326	Srsf5	Serine/arginine-rich splicing factor 5	3	3	4	1.93237e+06
Q8BL97	Srsf7	Serine/arginine-rich splicing factor 7	5	5	9	1.11986e+07
Q9D0B0	Srsf9	Serine/arginine-rich splicing factor 9	5	5	13	1.13923e+07
P32067	Ssb	Lupus La protein homolog	10	10	30	3.39212e+07
Q9CY50	Ssr1	Translocon-associated protein subunit alpha	1	1	2	1.27444e+06
Q08943	Ssrp1	FACT complex subunit SSRP1	6	6	13	6.59501e+06
Q9CY97	Ssu72	RNA polymerase II subunit A C-terminal domain phosphatase SSU72	1	1	1	841860
Q99L47	St13	Hsc70-interacting protein	7	7	18	2.49135e+07
Q9D3E6	Stag1	Cohesin subunit SA-1	1	1	1	121369
O35638	Stag2	Cohesin subunit SA-2	1	1	1	205019
Q9Z108	Stau1	Double-stranded RNA-binding protein Staufen homolog 1	1	1	2
Q60864	Stip1	Stress-induced-phosphoprotein 1	11	11	26	1.71214e+07
P54227	Stmn1	Stathmin	3	3	6	6.14536e+06
Q9Z1Z2	Strap	Serine-threonine kinase receptor-associated protein	7	7	18	1.13073e+07
Q91WM1	Strbp	Spermatid perinuclear RNA-binding protein	1	3	5	606471
Q9ERG2	Strn3	Striatin-3	1	1	1	5.88281e+06
P46978	Stt3a	Dolichyl-diphosphooligosaccharide--protein glycosyltransferase subunit STT3A	1	1	1	931169
Q64324	Stxbp2	Syntaxin-binding protein 2	4	4	7	873446
P11031	Sub1	Activated RNA polymerase II transcriptional coactivator p15	4	4	8	5.40402e+06
Q9Z2I9	Sucla2	Succinate--CoA ligase [ADP-forming] subunit beta, mitochondrial	1	1	2	449952
Q9Z2I8	Suclg2	Succinate--CoA ligase [GDP-forming] subunit beta, mitochondrial	1	1	2	257769
Q9CX34	Sugt1	Protein SGT1 homolog	3	3	4	2.35594e+06
P63166	Sumo1	Small ubiquitin-related modifier 1	2	2	3	1.37399e+06
P61957	Sumo2	Small ubiquitin-related modifier 2	2	2	7	1.59485e+07
Q9D666	Sun1	SUN domain-containing protein 1	2	2	6	1.0503e+06
Q920B9	Supt16h	FACT complex subunit SPT16	10	10	16	9.69586e+06
P63271; Q9Z199	Supt4h1a; Supt4h1b	Transcription elongation factor SPT4-A; Transcription elongation factor SPT4-B	1	1	1	650836
O55201	Supt5h	Transcription elongation factor SPT5	3	3	6	1.0088e+06
Q62383	Supt6h	Transcription elongation factor SPT6	1	1	5	331116
P70279	Surf6	Surfeit locus protein 6	7	7	14	6.09237e+06
Q80U70	Suz12	Polycomb protein Suz12	5	5	7	5.64883e+06
Q9D495	Syce1	Synaptonemal complex central element protein 1	1	1	1	185264
Q7TMK9	Syncrip	Heterogeneous nuclear ribonucleoprotein Q	14	14	29	5.38049e+07
Q6ZWQ0	Syne2	Nesprin-2	1	1	1
Q9R1C0	Taf7	Transcription initiation factor TFIID subunit 7	2	2	3	830332
P37804	Tagln	Transgelin	6	6	9	4.06618e+06
Q9WVA4	Tagln2	Transgelin-2	7	7	12	8.51124e+06
Q93092	Taldo1	Transaldolase	9	9	16	1.11954e+07
Q0VGY8	Tanc1	Protein TANC1	1	1	1
Q921F2	Tardbp	TAR DNA-binding protein 43	2	2	13	1.79309e+07
Q9D0R2	Tars	Threonine--tRNA ligase, cytoplasmic	5	5	8	5.31768e+06
Q925D8	Tas1r3	Taste receptor type 1 member 3	1	1	1	208472
Q8BHL3	Tbc1d10b	TBC1 domain family member 10B	1	1	2	102008
Q9D1E6	Tbcb	Tubulin-folding cofactor B	1	1	1	773143
Q8BYA0	Tbcd	Tubulin-specific chaperone D	1	1	1
Q8C4J7	Tbl3	Transducin beta-like protein 3	1	1	4	499214
P10711	Tcea1	Transcription elongation factor A protein 1	5	5	9	6.0467e+06
Q8CGF7	Tcerg1	Transcription elongation regulator 1	3	3	9	1.10832e+06
O08784	Tcof1	Treacle protein	8	8	17	1.26953e+07
P11983	Tcp1	T-complex protein 1 subunit alpha	18	18	65	9.72433e+07
Q8K3F7	Tdh	L-threonine 3-dehydrogenase, mitochondrial	10	10	38	4.96364e+07
Q91W18	Tdrd3	Tudor domain-containing protein 3	1	1	2	311372
P47226	Tes	Testin	1	1	2	461534
Q3URQ0	Tex10	Testis-expressed protein 10	1	1	1	311964
Q9ERA0; Q811S7	Tfcp2; Ubp1	Alpha-globin transcription factor CP2; Upstream-binding protein 1	1	1	1	244354
Q08639	Tfdp1	Transcription factor Dp-1	1	1	2	506555
Q8R3N6	Thoc1	THO complex subunit 1	1	1	1
Q8C1A5	Thop1	Thimet oligopeptidase	5	5	9	4.10764e+06
Q569Z6	Thrap3	Thyroid hormone receptor-associated protein 3	5	5	13	4.00495e+06
Q99J36	Thumpd1	THUMP domain-containing protein 1	1	1	2	367552
Q91YJ3	Thyn1	Thymocyte nuclear protein 1	1	1	1	352878
P70318	Tial1	Nucleolysin TIAR	3	3	7	2.17436e+06
Q8BZA9	Tigar	Fructose-2,6-bisphosphatase TIGAR	2	2	5	5.36488e+06
Q9R1X4	Timeless	Protein timeless homolog	1	1	1	195428
P62075	Timm13	Mitochondrial import inner membrane translocase subunit Tim13	1	1	3	2299303
Q8BGX2	Timm29	Mitochondrial import inner membrane translocase subunit Tim29	1	1	2	2.66717e+06
O35857	Timm44	Mitochondrial import inner membrane translocase subunit TIM44	1	1	2	132174
Q9WVA2	Timm8a1	Mitochondrial import inner membrane translocase subunit Tim8 A	1	1	5	4402413
Q8BH58	Tiprl	TIP41-like protein	2	2	8	697786
Q9Z0U1	Tjp2	Tight junction protein ZO-2	6	6	9	4098208
P40142	Tkt	Transketolase	16	16	74	9.00432e+07
P26039	Tln1	Talin-1	12	12	17	7.22114e+06
Q6QNU9	Tlr12	Toll-like receptor 12	1	1	3
Q9D1D4	Tmed10	Transmembrane emp24 domain-containing protein 10	2	2	3	761524
Q8VD26	Tmem143	Transmembrane protein 143	1	1	1	1570667
Q8K1A5	Tmem41b	Transmembrane protein 41B	1	1	1	152161
Q61033; Q61029	Tmpo	Lamina-associated polypeptide 2, isoforms alpha/zeta; Lamina-associated polypeptide 2, isoforms beta/delta/epsilon/gamma	2	2	2	2.49593e+06
Q6ZWY8	Tmsb10	Thymosin beta-10	3	3	13	1.98302e+07
Q6PFX9	Tnks	Tankyrase-1	1	1	2	2207178
P58871	Tnks1bp1	182 kDa tankyrase-1-binding protein	1	1	2	157621
Q8BFY9	Tnpo1	Transportin-1	3	3	12	8.328e+06
Q6P2B1	Tnpo3	Transportin-3	3	3	3	1.5913e+06
Q3UHC0	Tnrc6c	Trinucleotide repeat-containing gene 6C protein	1	1	1	141210
Q5SSZ5	Tns3	Tensin-3	1	1	1	274116
Q8BZ33	Tns4	Tensin-4	1	1	1
Q9CYG7	Tomm34	Mitochondrial import receptor subunit TOM34	2	2	3	2.41058e+06
Q9CZW5	Tomm70	Mitochondrial import receptor subunit TOM70	2	2	6	2432664
Q04750	Top1	DNA topoisomerase 1	6	6	16	6.66756e+06
Q01320	Top2a	DNA topoisomerase 2-alpha	10	13	33	2.34371e+07
Q64511	Top2b	DNA topoisomerase 2-beta	1	4	8	835748
Q9Z321	Top3b	DNA topoisomerase 3-beta-1	6	6	17	5.81006e+06
Q921T2	Tor1aip1	Torsin-1A-interacting protein 1	2	2	3	1.02321e+06
Q62393	Tpd52	Tumor protein D52	1	1	1
Q9CYZ2	Tpd52l2	Tumor protein D54	1	1	1
P17751	Tpi1	Triosephosphate isomerase	6	6	26	2.04171e+07
P58771	Tpm1	Tropomyosin alpha-1 chain	1	5	12	1.02957e+06
P21107	Tpm3	Tropomyosin alpha-3 chain	7	11	27	2.02404e+07
Q6IRU2	Tpm4	Tropomyosin alpha-4 chain	2	3	4	831845
Q64514	Tpp2	Tripeptidyl-peptidase 2	1	1	1	116957
F6ZDS4	Tpr	Nucleoprotein TPR	11	11	17	6.02007e+06
P63028	Tpt1	Translationally-controlled tumor protein	4	4	10	9.62473e+06
A2APB8	Tpx2	Targeting protein for Xklp2	2	2	2	184511
Q6PFR5	Tra2a	Transformer-2 protein homolog alpha	2	2	5	3.56013e+06
P62996	Tra2b	Transformer-2 protein homolog beta	5	5	20	1.54473e+07
Q9CQN1	Trap1	Heat shock protein 75 kDa, mitochondrial	4	5	7	1.57737e+06
O55013	Trappc3	Trafficking protein particle complex subunit 3	1	1	1	455385
Q64127	Trim24	Transcription intermediary factor 1-alpha	3	3	4	1.38071e+06
Q61510	Trim25	E3 ubiquitin/ISG15 ligase TRIM25	2	2	5	1.48975e+06
Q62318	Trim28	Transcription intermediary factor 1-beta	17	17	36	2.90489e+07
Q1PSW8	Trim71	E3 ubiquitin-protein ligase TRIM71	2	2	3	1.08088e+06
Q8CJ53	Trip10	Cdc42-interacting protein 4	1	1	2	261731
G5E870	Trip12	E3 ubiquitin-protein ligase TRIP12	5	5	12	2.18158e+06
Q3UA06	Trip13	Pachytene checkpoint protein 2 homolog	3	3	6	2.40807e+06
Q9QXN3	Trip4	Activating signal cointegrator 1	2	2	3	264300
Q3TX08	Trmt1	tRNA (guanine(26)-N(2))-dimethyltransferase	1	1	1	173144
Q9DCG9	Trmt112	Multifunctional methyltransferase subunit TRM112-like protein	1	1	4	3.49801e+06
A2RSY6	Trmt1l	TRMT1-like protein	1	1	1	448083
Q8K1J6	Trnt1	CCA tRNA nucleotidyltransferase 1, mitochondrial	1	1	3	927929
Q8BW49	Ttc12	Tetratricopeptide repeat protein 12	1	1	4	1.58484e+06
Q8CD92	Ttc27	Tetratricopeptide repeat protein 27	3	3	4	952663
Q8R3H9	Ttc4	Tetratricopeptide repeat protein 4	1	1	1	306558
Q5NC05	Ttf2	Transcription termination factor 2	1	1	1	191197
Q80UG8	Ttll4	Tubulin polyglutamylase TTLL4	1	1	1	1.55846e+06
A2ASS6	Ttn	Titin	1	1	1	14957132
P68369; P05213; P68373	Tuba1a; Tuba1b; Tuba1c	Tubulin alpha-1A chain; Tubulin alpha-1B chain; Tubulin alpha-1C chain	5	16	68	1.5177e+08
P68368	Tuba4a	Tubulin alpha-4A chain	1	12	51	1673240
Q7TMM9	Tubb2a	Tubulin beta-2A chain	1	18	134	4.72893e+07
Q9CWF2	Tubb2b	Tubulin beta-2B chain	1	18	135	3.31416e+06
P68372	Tubb4b	Tubulin beta-4B chain	3	19	167	2.47271e+08
P99024	Tubb5	Tubulin beta-5 chain	3	19	177	1.00335e+08
Q922F4	Tubb6	Tubulin beta-6 chain	3	13	91	1.6552e+06
P83887; Q8VCK3	Tubg1; Tubg2	Tubulin gamma-1 chain; Tubulin gamma-2 chain	1	1	1	1.0027e+06
Q8BFR5	Tufm	Elongation factor Tu, mitochondrial	6	6	12	9137910
O88413	Tulp3	Tubby-related protein 3	1	1	1	680024
Q8R3F9	Tut1	Speckle targeted PIP5K1A-regulated poly(A) polymerase	1	1	1	254271
Q91YR1	Twf1	Twinfilin-1	1	2	2
Q9Z0P5	Twf2	Twinfilin-2	2	3	3	1.6922e+06
Q6PAM1	Txlna	Alpha-taxilin	1	1	1	401763
P10639	Txn	Thioredoxin	1	1	3	2.2226e+06
Q9CQM5	Txndc17	Thioredoxin domain-containing protein 17	1	1	4	2.23525e+06
Q8CDN6	Txnl1	Thioredoxin-like protein 1	1	1	3	5.70552e+06
Q9JMH6	Txnrd1	Thioredoxin reductase 1, cytoplasmic	3	3	5	5.33916e+06
P07607	Tyms	Thymidylate synthase	1	1	1	128559
Q9D883	U2af1	Splicing factor U2AF 35 kDa subunit	1	1	3	901868
P26369	U2af2	Splicing factor U2AF 65 kDa subunit	2	2	2	2.03359e+06
Q6NV83	U2surp	U2 snRNP-associated SURP motif-containing protein	1	1	1	491236
Q3TW96	Uap1l1	UDP-N-acetylhexosamine pyrophosphorylase-like protein 1	2	2	3	1.19207e+06
Q02053	Uba1	Ubiquitin-like modifier-activating enzyme 1	8	8	24	1.7182e+07
Q9Z1F9	Uba2	SUMO-activating enzyme subunit 2	5	5	11	5.73922e+06
Q8C7R4	Uba6	Ubiquitin-like modifier-activating enzyme 6	1	1	1	834301
Q91VX2	Ubap2	Ubiquitin-associated protein 2	3	3	6	4.15472e+06
Q80X50	Ubap2l	Ubiquitin-associated protein 2-like	6	6	16	3.53485e+06
Q9D1C1	Ube2c	Ubiquitin-conjugating enzyme E2 C	3	3	10	2.35889e+06
P61079	Ube2d3	Ubiquitin-conjugating enzyme E2 D3	2	2	3	3.22808e+06
P68037	Ube2l3	Ubiquitin-conjugating enzyme E2 L3	2	2	3	1.18983e+06
P61082	Ube2m	NEDD8-conjugating enzyme Ubc12	2	2	3	2.66947e+06
P61089	Ube2n	Ubiquitin-conjugating enzyme E2 N	2	2	3	1.04044e+06
Q6ZPJ3	Ube2o	(E3-independent) E2 ubiquitin-conjugating enzyme UBE2O	2	2	4	1.86353e+06
Q921J4	Ube2s	Ubiquitin-conjugating enzyme E2 S	1	1	4	332770
Q9CZY3	Ube2v1	Ubiquitin-conjugating enzyme E2 variant 1	1	2	4	2561399
Q9D2M8	Ube2v2	Ubiquitin-conjugating enzyme E2 variant 2	1	2	2	2.16226e+06
Q3UE37	Ube2z	Ubiquitin-conjugating enzyme E2 Z	1	1	1	190141
Q9ES00	Ube4b	Ubiquitin conjugation factor E4 B	7	7	17	6.9681e+06
Q78JW9	Ubfd1	Ubiquitin domain-containing protein UBFD1	2	2	4	459003
P21126	Ubl4a	Ubiquitin-like protein 4A	1	1	1	861193
Q91W67	Ubl7	Ubiquitin-like protein 7	1	1	1	1497295
Q8R317	Ubqln1	Ubiquilin-1	1	1	1	96831.4
Q99NB8	Ubqln4	Ubiquilin-4	1	1	3	241363
Q6WKZ8	Ubr2	E3 ubiquitin-protein ligase UBR2	1	1	1
A2AN08	Ubr4	E3 ubiquitin-protein ligase UBR4	4	4	5	935551
Q80TP3	Ubr5	E3 ubiquitin-protein ligase UBR5	1	1	1	158443
P25976	Ubtf	Nucleolar transcription factor 1	3	3	5	2.98895e+06
Q922Y1	Ubxn1	UBX domain-containing protein 1	4	4	10	4.03148e+06
Q9R0P9	Uchl1	Ubiquitin carboxyl-terminal hydrolase isozyme L1	2	2	6	1.6638e+06
Q9JKB1; P58321	Uchl3; Uchl4	Ubiquitin carboxyl-terminal hydrolase isozyme L3; Ubiquitin carboxyl-terminal hydrolase isozyme L4	2	2	4	1.03105e+06
Q9WUP7	Uchl5	Ubiquitin carboxyl-terminal hydrolase isozyme L5	2	2	2	1.20425e+06
Q99PM9	Uck2	Uridine-cytidine kinase 2	2	2	3	598155
Q8CCJ3	Ufl1	E3 UFM1-protein ligase 1	2	2	2	791195
O70475	Ugdh	UDP-glucose 6-dehydrogenase	2	2	6	857243
Q91ZJ5	Ugp2	UTP--glucose-1-phosphate uridylyltransferase	1	1	1	783650
Q8VDF2	Uhrf1	E3 ubiquitin-protein ligase UHRF1	8	8	15	1.4823e+06
P13439	Umps	Uridine 5'-monophosphate synthase	3	3	7	1.96568e+06
Q9EPU0	Upf1	Regulator of nonsense transcripts 1	16	17	40	2.49127e+07
P52624	Upp1	Uridine phosphorylase 1	2	2	2	2.62382e+06
Q9DB77	Uqcrc2	Cytochrome b-c1 complex subunit 2, mitochondrial	2	2	2	1.34208e+06
P70697	Urod	Uroporphyrinogen decarboxylase	1	1	1
Q9Z1Z0	Uso1	General vesicular transport factor p115	2	2	3	907108
P52479	Usp10	Ubiquitin carboxyl-terminal hydrolase 10	8	8	18	2.29814e+07
Q9JMA1	Usp14	Ubiquitin carboxyl-terminal hydrolase 14	4	4	11	4477268
Q3UJD6	Usp19	Ubiquitin carboxyl-terminal hydrolase 19	1	1	2	155023
B1AY13	Usp24	Ubiquitin carboxyl-terminal hydrolase 24	1	1	1	156151
B1AQJ2	Usp36	Ubiquitin carboxyl-terminal hydrolase 36	1	1	1
P35123	Usp4	Ubiquitin carboxyl-terminal hydrolase 4	1	1	1
Q3V0C5	Usp48	Ubiquitin carboxyl-terminal hydrolase 48	4	4	6	2232767
P56399	Usp5	Ubiquitin carboxyl-terminal hydrolase 5	8	8	13	6.81778e+06
Q6A4J8	Usp7	Ubiquitin carboxyl-terminal hydrolase 7	4	4	4	2.1462e+06
P70398	Usp9x	Probable ubiquitin carboxyl-terminal hydrolase FAF-X	7	7	14	6.022e+06
Q6J1H4	Utf1	Undifferentiated embryonic cell transcription factor 1	1	1	3	238963
Q9CZJ1	Utp11	Probable U3 small nucleolar RNA-associated protein 11	1	1	1	371524
Q640M1	Utp14a	U3 small nucleolar RNA-associated protein 14 homolog A	2	2	6	1.04986e+06
Q8C7V3	Utp15	U3 small nucleolar RNA-associated protein 15 homolog	1	1	2	281264
Q5SSI6	Utp18	U3 small nucleolar RNA-associated protein 18 homolog	5	5	6	4.0023e+06
Q5XG71	Utp20	Small subunit processome component 20 homolog	4	4	7	2.17942e+06
Q9CX11	Utp23	rRNA-processing protein UTP23 homolog	1	1	1	849184
Q8R2N2	Utp4	U3 small nucleolar RNA-associated protein 4 homolog	1	1	1	139930
Q8VCY6	Utp6	U3 small nucleolar RNA-associated protein 6 homolog	4	4	16	3.54607e+06
Q9WV55	Vapa	Vesicle-associated membrane protein-associated protein A	1	1	1	273720
Q9Z1Q9	Vars	Valine--tRNA ligase	17	17	43	2.47277e+07
P70460	Vasp	Vasodilator-stimulated phosphoprotein	3	3	7	524684
Q62465	Vat1	Synaptic vesicle membrane protein VAT-1 homolog	1	1	3	375861
P61759	Vbp1	Prefoldin subunit 3	1	1	3	540253
Q64727	Vcl	Vinculin	2	2	7	611364
Q01853	Vcp	Transitional endoplasmic reticulum ATPase	16	17	40	3.31587e+07
Q60932	Vdac1	Voltage-dependent anion-selective channel protein 1	2	2	3	2.83993e+06
Q60930	Vdac2	Voltage-dependent anion-selective channel protein 2	3	3	6	4.48651e+06
P20152	Vim	Vimentin	34	38	233	3.50066e+08
Q80TY5	Vps13b	Vacuolar protein sorting-associated protein 13B	1	1	1	1.28063e+06
Q9CQ80	Vps25	Vacuolar protein-sorting-associated protein 25	1	1	2	336205
Q9D2N9	Vps33a	Vacuolar protein sorting-associated protein 33A	1	1	1	231419
P46467	Vps4b	Vacuolar protein sorting-associated protein 4B	1	1	1
Q80X41	Vrk1	Serine/threonine-protein kinase VRK1	3	3	5	1.84181e+06
P29788	Vtn	Vitronectin	1	1	2	720552
P32921	Wars	Tryptophan--tRNA ligase, cytoplasmic	3	3	5	3.57621e+06
Q6PGL7	Washc2	WASH complex subunit 2	1	1	1	221934
Q8C2E7	Washc5	WASH complex subunit 5	1	1	2	120212
Q923D5	Wbp11	WW domain-binding protein 11	3	3	3	1.1211e+06
P59328	Wdhd1	WD repeat and HMG-box DNA-binding protein 1	2	2	3	511727
O88342	Wdr1	WD repeat-containing protein 1	6	6	14	9.1329e+06
Q9JJA4	Wdr12	Ribosome biogenesis protein WDR12	1	1	3	506489
Q4VBE8	Wdr18	WD repeat-containing protein 18	1	1	1	722675
Q8BHB4	Wdr3	WD repeat-containing protein 3	3	3	3	1.5971e+06
Q8K4P0	Wdr33	pre-mRNA 3' end processing protein WDR33	1	1	1	1.17791e+06
Q8CBE3	Wdr37	WD repeat-containing protein 37	1	1	1	178876
Q6ZQL4	Wdr43	WD repeat-containing protein 43	3	3	4	3.40658e+06
Q9Z0H1	Wdr46	WD repeat-containing protein 46	2	2	10	1.04379e+06
P61965	Wdr5	WD repeat-containing protein 5	1	1	2	814119
Q9ERF3	Wdr61	WD repeat-containing protein 61	1	1	1
Q3TWF6	Wdr70	WD repeat-containing protein 70	1	1	1	2.41856e+06
D3YYM4	Wdr72	WD repeat-containing protein 72	1	1	1	5.2596e+06
Q9CWR1	Wdr73	WD repeat-containing protein 73	1	1	2	356006
Q3U821	Wdr75	WD repeat-containing protein 75	1	1	2	451195
A6PWY4	Wdr76	WD repeat-containing protein 76	1	1	1	382865
Q8BFQ4	Wdr82	WD repeat-containing protein 82	3	3	6	1.36291e+06
Q8BGF3	Wdr92	WD repeat-containing protein 92	1	1	1
Q80ZK9	Wdtc1	WD and tetratricopeptide repeats protein 1	1	1	4	896475
Q9ER69	Wtap	Pre-mRNA-splicing regulator WTAP	1	1	1	259405
Q9DBH0	Wwp2	NEDD4-like E3 ubiquitin-protein ligase WWP2	1	1	1	750030
Q6P1B1	Xpnpep1	Xaa-Pro aminopeptidase 1	1	1	2	676110
Q6P5F9	Xpo1	Exportin-1	4	4	6	3.6346e+06
Q924C1	Xpo5	Exportin-5	1	1	1	344360
Q924Z6	Xpo6	Exportin-6	1	1	1	167317
Q60596	Xrcc1	DNA repair protein XRCC1	1	1	1	202395
P27641	Xrcc5	X-ray repair cross-complementing protein 5	3	3	5	1.8399e+06
P23475	Xrcc6	X-ray repair cross-complementing protein 6	4	4	7	3.6726e+06
Q9DBR1	Xrn2	5'-3' exoribonuclease 2	7	7	14	7.14401e+06
Q91WQ3	Yars	Tyrosine--tRNA ligase, cytoplasmic	6	6	10	4.85955e+06
P62960	Ybx1	Nuclease-sensitive element-binding protein 1	8	14	40	5.87823e+07
Q9JKB3	Ybx3	Y-box-binding protein 3	6	12	26	3.3993e+06
Q04736	Yes1	Tyrosine-protein kinase Yes	2	2	3	699192
Q9R0I7	Ylpm1	YLP motif-containing protein 1	1	1	2	96055.3
Q3U5F4	Yrdc	YrdC domain-containing protein, mitochondrial	1	1	1	161719
E9Q5K9	Ythdc1	YTH domain-containing protein 1	2	2	2	917051
B2RR83	Ythdc2	Probable ATP-dependent RNA helicase YTHDC2	1	1	1	156524
Q91YT7	Ythdf2	YTH domain-containing family protein 2	2	2	8	3.85827e+06
Q8BYK6	Ythdf3	YTH domain-containing family protein 3	2	2	2	706946
Q9CQV8	Ywhab	14-3-3 protein beta/alpha	3	6	33	7.43802e+06
P62259	Ywhae	14-3-3 protein epsilon	7	8	31	1.94295e+07
P61982	Ywhag	14-3-3 protein gamma	5	8	40	2.39617e+07
P68510	Ywhah	14-3-3 protein eta	2	3	21	5.62818e+06
P68254	Ywhaq	14-3-3 protein theta	5	6	25	1.25845e+07
P63101	Ywhaz	14-3-3 protein zeta/delta	9	10	37	1.13335e+08
Q6NZF1	Zc3h11a	Zinc finger CCCH domain-containing protein 11A	2	2	3	324510
Q8BJ05	Zc3h14	Zinc finger CCCH domain-containing protein 14	2	2	2	250696
Q3TIV5	Zc3h15	Zinc finger CCCH domain-containing protein 15	1	1	2	322239
Q0P678	Zc3h18	Zinc finger CCCH domain-containing protein 18	1	1	1	374109
Q3UPF5	Zc3hav1	Zinc finger CCCH-type antiviral protein 1	4	4	10	2.9649e+06
Q5BLK4	Zcchc6	Terminal uridylyltransferase 7	1	1	3	337591
Q9CYA6	Zcchc8	Zinc finger CCHC domain-containing protein 8	2	2	10	853963
Q9CZ96	Zcrb1	Zinc finger CCHC-type and RNA-binding motif-containing protein 1	1	1	2	105869
Q5SS00	Zdbf2	DBF4-type zinc finger-containing protein 2 homolog	1	1	1	1.00689e+06
O88532	Zfr	Zinc finger RNA-binding protein	1	1	3	1.09638e+06
Q9JMD0	Znf207	BUB3-interacting and GLEBS motif-containing protein ZNF207	1	1	6	2.42556e+06
Q9ERU3	Znf22	Zinc finger protein 22	1	1	2	282034
Q6P3Y5	Znf280c	Zinc finger protein 280C	1	1	1	284591
O88291	Znf326	DBIRD complex subunit ZNF326	3	3	4	1.75899e+06
Q8C0P7	Znf451	E3 SUMO-protein ligase ZNF451	1	1	1	702313
Q6P0X2	Znf511	Zinc finger protein 511	1	1	1	140137
Q69Z99	Znf512	Zinc finger protein 512	1	1	1	140286
Q9DB42	Znf593	Zinc finger protein 593	2	2	3	1.06503e+06
Q91VY9	Znf622	Zinc finger protein 622	5	5	8	5.64565e+06
Q61464	Znf638	Zinc finger protein 638	1	1	2	201634
Q3UFB2	Znhit6	Box C/D snoRNA protein 1	1	1	3	251671
Q62523	Zyx	Zyxin	1	1	2	880659
[truncated: 5,000 more columns]

## Sheet: 4 - DKO2 ES N1
Accession	Gene	Description	# Unique Peptides	# Peptides	# PSMs	Abundance: 4	Column1	Column2	Column3	Column4	Column5	Column6	Column7	Column8	Column9	Column10	Column11	Column12	Column13	Column14	Column15	Column16	Column17	Column18	Column19	Column20	Column21	Column22	Column23	Column24	Column25	Column26	Column27	Column28	Column29	Column30	Column31	Column32	Column33	Column34	Column35	Column36	Column37	Column38	Column39	Column40	Column41	Column42	Column43
A2AG58	A2AG58	Uncharacterized protein CXorf23 homolog	2	2	5	1.55775e+06
P58742	Aaas	Aladin	1	1	1	214372
Q8BGQ7	Aars	Alanine--tRNA ligase, cytoplasmic	7	7	13	8.85699e+06
Q9JKX4	Aatf	Protein AATF	5	5	19	3.55213e+06
Q8K442; Q8K440	Abca8a; Abca8b	ATP-binding cassette sub-family A member 8-A; ATP-binding cassette sub-family A member 8-B	1	1	2	569366
P61222	Abce1	ATP-binding cassette sub-family E member 1	7	7	24	1.57506e+07
Q6P542	Abcf1	ATP-binding cassette sub-family F member 1	5	5	11	8.23507e+06
Q99LE6	Abcf2	ATP-binding cassette sub-family F member 2	5	5	14	6.83538e+06
Q8K4F5	Abhd11	Protein ABHD11	1	1	1	151571
Q9QYL7	Abt1	Activator of basal transcription 1	1	1	3	1.2007e+06
Q921H8	Acaa1a	3-ketoacyl-CoA thiolase A, peroxisomal	2	2	12	1.66985e+06
Q8BWT1	Acaa2	3-ketoacyl-CoA thiolase, mitochondrial	1	1	1	509760
P45952	Acadm	Medium-chain specific acyl-CoA dehydrogenase, mitochondrial	2	2	6	2136154
Q07417	Acads	Short-chain specific acyl-CoA dehydrogenase, mitochondrial	2	2	4	952844
Q9JIX8	Acin1	Apoptotic chromatin condensation inducer in the nucleus	1	1	1	804218
Q91V92	Acly	ATP-citrate synthase	8	8	20	8.81815e+06
P28271	Aco1	Cytoplasmic aconitate hydratase	1	1	1	226873
Q99KI0	Aco2	Aconitate hydratase, mitochondrial	4	4	7	4.32972e+06
Q91V12	Acot7	Cytosolic acyl coenzyme A thioester hydrolase	1	1	1
Q9D358	Acp1	Low molecular weight phosphotyrosine protein phosphatase	1	1	7	1.79976e+06
Q8BP40	Acp6	Lysophosphatidic acid phosphatase type 6	3	3	6	2.46164e+06
P68033; P68134	Actc1; Acta1	Actin, alpha cardiac muscle 1; Actin, alpha skeletal muscle	2	12	69	1.31025e+07
P60710	Actb	Actin, cytoplasmic 1	5	15	80	1.15789e+08
Q7TPR4	Actn1	Alpha-actinin-1	4	9	22	1.17455e+07
P57780	Actn4	Alpha-actinin-4	1	6	12	198027
P61161	Actr2	Actin-related protein 2	1	1	2	186462
Q99JY9; Q641P0	Actr3; Actr3b	Actin-related protein 3; Actin-related protein 3B	2	2	3	239753
Q99JW2	Acy1	Aminoacylase-1	1	1	1	282791
P56376	Acyp1	Acylphosphatase-1	1	1	2	893049
P28474	Adh5	Alcohol dehydrogenase class-3	1	1	1	1337671
Q99JT9	Adi1	1,2-dihydroxy-3-keto-5-methylthiopentene dioxygenase	1	1	2	553171
Q9Z103	Adnp	Activity-dependent neuroprotector homeobox protein	1	1	2	275889
P54923	Adprh	[Protein ADP-ribosylarginine] hydrolase	2	2	3	1.58665e+06
P54822	Adsl	Adenylosuccinate lyase	3	3	4	2.72995e+06
P46664	Adss	Adenylosuccinate synthetase isozyme 2	5	5	8	5.19269e+06
P28650	Adssl1	Adenylosuccinate synthetase isozyme 1	1	1	1	82956.9
Q9QZQ1	Afdn	Afadin	2	2	3	1.17233e+06
Q8K2K6	Agfg1	Arf-GAP domain and FG repeat-containing protein 1	1	1	1	612221
Q8CJG0	Ago2	Protein argonaute-2	2	2	2	1.01229e+06
Q8CJF7	Ahctf1	Protein ELYS	2	2	2	870638
P50247	Ahcy	Adenosylhomocysteinase	11	11	27	2.04931e+07
Q8BK64	Ahsa1	Activator of 90 kDa heat shock protein ATPase homolog 1	2	2	5	807186
Q8R010	Aimp2	Aminoacyl tRNA synthase complex-interacting multifunctional protein 2	1	1	1	1.43983e+06
Q9R0Y5	Ak1	Adenylate kinase isoenzyme 1	2	2	5	2.96644e+06
Q9WTP6	Ak2	Adenylate kinase 2, mitochondrial	4	4	10	3.70384e+06
Q9WUR9	Ak4	Adenylate kinase 4, mitochondrial	2	2	4	2.53571e+06
O08715	Akap1	A-kinase anchor protein 1, mitochondrial	1	1	1	57169.3
Q9WTQ5	Akap12	A-kinase anchor protein 12	8	8	25	1.71964e+07
Q9DBR0	Akap8	A-kinase anchor protein 8	4	4	11	2.32197e+06
Q9JII6	Akr1a1	Alcohol dehydrogenase [NADP(+)]	2	3	6	3.42708e+06
P45376	Akr1b1	Aldose reductase	5	5	13	5.58834e+06
Q9DCT1	Akr1e2	1,5-anhydro-D-fructose reductase	1	2	5	466047
P07724	Alb	Serum albumin	2	2	17	1.08703e+08
Q9Z110	Aldh18a1	Delta-1-pyrroline-5-carboxylate synthase	2	2	2	1.43651e+06
P47738	Aldh2	Aldehyde dehydrogenase, mitochondrial	7	7	13	7.71496e+06
Q9DBF1	Aldh7a1	Alpha-aminoadipic semialdehyde dehydrogenase	1	1	1	313760
Q9JLJ2	Aldh9a1	4-trimethylaminobutyraldehyde dehydrogenase	1	1	2	715316
P05064	Aldoa	Fructose-bisphosphate aldolase A	6	7	18	3.50857e+07
P05063	Aldoc	Fructose-bisphosphate aldolase C	1	2	5	218055
Q9D8C3	Alg13	Putative bifunctional UDP-N-acetylglucosamine transferase and deubiquitinase ALG13	3	3	5	930330
O08583	Alyref	THO complex subunit 4	5	5	25	1.65382e+07
Q8CFA2	Amt	Aminomethyltransferase, mitochondrial	1	1	3	443348
O35381	Anp32a	Acidic leucine-rich nuclear phosphoprotein 32 family member A	1	1	4	1.98836e+06
Q9EST5	Anp32b	Acidic leucine-rich nuclear phosphoprotein 32 family member B	1	1	7	2861580
P10107	Anxa1	Annexin A1	9	9	25	1.01614e+07
P07356	Anxa2	Annexin A2	7	7	14	1.01307e+07
P48036	Anxa5	Annexin A5	3	3	7	375693
P14824	Anxa6	Annexin A6	4	4	8	2.4491e+06
P61967	Ap1s1	AP-1 complex subunit sigma-1A	1	1	1	166122
P17426; P17427	Ap2a1; Ap2a2	AP-2 complex subunit alpha-1; AP-2 complex subunit alpha-2	1	1	1	503403
Q9DBG3	Ap2b1	AP-2 complex subunit beta	2	2	3	422788
P84091	Ap2m1	AP-2 complex subunit mu	2	2	2	1.39219e+06
Q9Z1T1	Ap3b1	AP-3 complex subunit beta-1	1	1	1	544423
P28352	Apex1	DNA-(apurinic or apyrimidinic site) lyase	4	4	7	3.09008e+06
O35841	Api5	Apoptosis inhibitor 5	2	2	4	1.43236e+06
Q8K3H0	Appl1	DCC-interacting protein 13-alpha	1	1	3	138632
P08030	Aprt	Adenine phosphoribosyltransferase	3	3	5	3.69989e+06
Q8CFQ3	Aqr	Intron-binding protein aquarius	1	1	1	794911
Q8R5G7	Arap3	Arf-GAP with Rho-GAP domain, ANK repeat and PH domain-containing protein 3	1	1	1	774560
P84078; P61205	Arf1; Arf3	ADP-ribosylation factor 1; ADP-ribosylation factor 3	2	3	5	4.64872e+06
P61750	Arf4	ADP-ribosylation factor 4	1	2	2	914011
Q3UL36	Arglu1	Arginine and glutamate-rich protein 1	1	1	1	904470
Q99PT1	Arhgdia	Rho GDP-dissociation inhibitor 1	5	5	13	1.2925e+07
Q61210	Arhgef1	Rho guanine nucleotide exchange factor 1	2	2	4	494520
Q6P9R4	Arhgef18	Rho guanine nucleotide exchange factor 18	9	9	40	2.40419e+07
Q60875	Arhgef2	Rho guanine nucleotide exchange factor 2	1	1	1	352554
A2BH40	Arid1a	AT-rich interactive domain-containing protein 1A	1	1	1	292489
Q9Z1K6	Arih2	E3 ubiquitin-protein ligase ARIH2	1	1	3	314540
Q8VEH3	Arl8a	ADP-ribosylation factor-like protein 8A	1	1	2	332855
Q9WV32	Arpc1b	Actin-related protein 2/3 complex subunit 1B	2	2	6	1.58863e+06
Q9JM76	Arpc3	Actin-related protein 2/3 complex subunit 3	2	2	5	2360564
P59999	Arpc4	Actin-related protein 2/3 complex subunit 4	2	2	3	1.90581e+06
Q9CPW4	Arpc5	Actin-related protein 2/3 complex subunit 5	1	1	2	1.09043e+06
P60840; P56212	Ensa; Arpp19	Alpha-endosulfine; cAMP-regulated phosphoprotein 19	1	1	2	931093
Q91YI4	Arrb2	Beta-arrestin-2	1	1	1	245041
P98203	Arvcf	Armadillo repeat protein deleted in velo-cardio-facial syndrome homolog	1	1	4	190066
Q91WR3	Ascc2	Activating signal cointegrator 1 complex subunit 2	1	1	1	99588.5
Q91X20	Ash2l	Set1/Ash2 histone methyltransferase complex subunit ASH2	2	2	6	1.3694e+06
O54984	Asna1	ATPase Asna1	4	4	10	1.04148e+06
Q61024	Asns	Asparagine synthetase [glutamine-hydrolyzing]	8	8	18	2.22116e+07
Q8VBT9	Aspscr1	Tether containing UBX domain for GLUT4	1	1	3	477206
P16460	Ass1	Argininosuccinate synthase	5	5	20	1.32801e+07
Q9CWJ9	Atic	Bifunctional purine biosynthesis protein PURH	12	12	39	1.63503e+07
Q8VDN2	Atp1a1	Sodium/potassium-transporting ATPase subunit alpha-1	4	4	5	2.3456e+06
O55143	Atp2a2	Sarcoplasmic/endoplasmic reticulum calcium ATPase 2	6	6	11	4.71716e+06
Q03265	Atp5a1	ATP synthase subunit alpha, mitochondrial	15	15	53	4.58451e+07
P56480	Atp5b	ATP synthase subunit beta, mitochondrial	11	11	24	1.27855e+07
Q91VR2	Atp5c1	ATP synthase subunit gamma, mitochondrial	1	1	5	752769
Q9D3D9	Atp5d	ATP synthase subunit delta, mitochondrial	1	1	1	699202
P56382	Atp5e	ATP synthase subunit epsilon, mitochondrial	1	1	3	1.38876e+06
Q9CQQ7	Atp5f1	ATP synthase F(0) complex subunit B1, mitochondrial	1	1	2	196964
Q9DCX2	Atp5h	ATP synthase subunit d, mitochondrial	1	1	2	270308
Q06185	Atp5i	ATP synthase subunit e, mitochondrial	1	1	2	563241
P56135	Atp5j2	ATP synthase subunit f, mitochondrial	1	1	1	1.16432e+06
Q9DB20	Atp5o	ATP synthase subunit O, mitochondrial	1	1	1	1278809
P50516	Atp6v1a	V-type proton ATPase catalytic subunit A	5	5	9	2.10909e+06
P62814	Atp6v1b2	V-type proton ATPase subunit B, brain isoform	4	4	9	5.06719e+06
P57746	Atp6v1d	V-type proton ATPase subunit D	1	1	2	317631
P50518	Atp6v1e1	V-type proton ATPase subunit E 1	1	1	1	708562
Q61687	Atrx	Transcriptional regulator ATRX	2	2	2	328375
P54254	Atxn1	Ataxin-1	1	1	1
P28658	Atxn10	Ataxin-10	2	2	2	894543
O70305	Atxn2	Ataxin-2	1	1	1	449093
Q7TQH0	Atxn2l	Ataxin-2-like protein	2	2	4	697594
P97477	Aurka	Aurora kinase A	4	4	7	4.02302e+06
B1ARW8	B1ARW8	Uncharacterized protein C1orf122 homolog	1	1	2	56621
Q60739	Bag1	BAG family molecular chaperone regulator 1	1	1	1	245093
Q9Z1R2	Bag6	Large proline-rich protein BAG6	2	2	2	597770
O54962	Banf1	Barrier-to-autointegration factor	3	3	10	2.98125e+06
Q07813	Bax	Apoptosis regulator BAX	1	1	1	168369
Q9Z277	Baz1b	Tyrosine-protein kinase BAZ1B	5	5	7	3.08877e+06
Q91YE5	Baz2a	Bromodomain adjacent to zinc finger domain protein 2A	3	3	3	2.12412e+07
Q811G0	Bbs9	Protein PTHB1	1	1	1	6.83519e+06
Q9CWI3	Bccip	BRCA2 and CDKN1A-interacting protein	1	1	3	348036
P50136	Bckdha	2-oxoisovalerate dehydrogenase subunit alpha, mitochondrial	1	1	1
Q9CPT0	Bcl2l14	Apoptosis facilitator Bcl-2-like protein 14	1	1	1	409979
Q8K019	Bclaf1	Bcl-2-associated transcription factor 1	5	5	10	4.26534e+06
O88738	Birc6	Baculoviral IAP repeat-containing protein 6	5	5	13	2.3803e+06
Q923D2	Blvrb	Flavin reductase (NADPH)	1	1	3	269957
E9Q6J5	Bod1l	Biorientation of chromosomes in cell division protein 1-like 1	6	6	15	6.79883e+06
Q8BGS2	Bola2	BolA-like protein 2	2	2	6	1.87631e+06
P97452	Bop1	Ribosome biogenesis protein BOP1	6	6	11	7.73012e+06
Q9Z0S1	Bpnt1	3'(2'),5'-bisphosphate nucleotidase 1	2	2	2	929799
P48754	Brca1	Breast cancer type 1 susceptibility protein homolog	1	1	1	207263
Q7JJ13	Brd2	Bromodomain-containing protein 2	1	1	1
Q3UQU0	Brd9	Bromodomain-containing protein 9	1	1	1	173381
Q9DCA5	Brix1	Ribosome biogenesis protein BRX1 homolog	3	3	11	10588188
Q64152	Btf3	Transcription factor BTF3	9	9	45	4.34718e+07
Q9CQH7	Btf3l4	Transcription factor BTF3 homolog 4	2	2	6	6.66892e+06
Q9WVA3	Bub3	Mitotic checkpoint protein BUB3	3	3	6	2.87233e+06
Q9CY21	Bud23	Probable 18S rRNA (guanine-N(7))-methyltransferase	1	1	2
O54825	Bysl	Bystin	6	6	11	4.27495e+06
Q9CQC6	Bzw1	Basic leucine zipper and W2 domain-containing protein 1	4	4	12	2.82689e+06
Q91VK1	Bzw2	Basic leucine zipper and W2 domain-containing protein 2	3	3	8	1.98007e+06
Q02105	C1qc	Complement C1q subcomponent subunit C	2	2	22	77851815
P01027	C3	Complement C3	7	7	19	1.11419e+07
P01029	C4b	Complement C4-B	1	1	2	867731
Q9CXW3	Cacybp	Calcyclin-binding protein	4	4	13	2.2042e+06
B2RQC6	Cad	CAD protein	12	12	26	8.83628e+06
P0DP28	Calm3	Calmodulin-3	6	6	26	1.54715e+07
P14211	Calr	Calreticulin	1	1	2	618627
A2A891	Camta1	Calmodulin-binding transcription activator 1	1	1	1
Q6ZQ38	Cand1	Cullin-associated NEDD8-dissociated protein 1	2	3	13	5.38653e+06
Q6ZQ73	Cand2	Cullin-associated NEDD8-dissociated protein 2	1	2	4	1.24687e+06
P35564	Canx	Calnexin	1	1	1	620478
P40124	Cap1	Adenylyl cyclase-associated protein 1	4	4	14	4.40372e+06
P24452	Capg	Macrophage-capping protein	1	1	1	423348
Q9ESK3	Capn10	Calpain-10	1	1	1	7.52053e+06
O88456; Q9D7J7	Capns1; Capns2	Calpain small subunit 1; Calpain small subunit 2	1	1	1	353633
Q60865	Caprin1	Caprin-1	9	9	41	2.72215e+07
P47753	Capza1	F-actin-capping protein subunit alpha-1	2	3	13	5.65299e+06
P47754	Capza2	F-actin-capping protein subunit alpha-2	1	2	10	476439
P47757	Capzb	F-actin-capping protein subunit beta	3	3	13	4.97733e+06
Q9WVG6	Carm1	Histone-arginine methyltransferase CARM1	1	1	3	695805
Q3V3V9	Carmil2	Capping protein, Arp2/3 and myosin-I linker protein 2	1	1	2	362272
Q3UFQ8	Carmil3	Capping protein, Arp2/3 and myosin-I linker protein 3	1	1	1	132857
Q9ER72	Cars	Cysteine--tRNA ligase, cytoplasmic	2	2	3	1.22164e+06
P24270	Cat	Catalase	1	1	1	612747
O54724	Cavin1	Caveolae-associated protein 1	3	3	5	3.89048e+06
Q63918	Cavin2	Caveolae-associated protein 2	1	1	1	361882
P48758	Cbr1	Carbonyl reductase [NADPH] 1	4	4	9	3.37864e+06
Q8K354	Cbr3	Carbonyl reductase [NADPH] 3	2	2	4	145858
P83917	Cbx1	Chromobox protein homolog 1	1	2	12	2418678
P23198	Cbx3	Chromobox protein homolog 3	3	4	14	1.19769e+07
Q61686	Cbx5	Chromobox protein homolog 5	2	2	3	1.8743e+06
Q8K1A6	Cc2d1a	Coiled-coil and C2 domain-containing protein 1A	1	1	1	224771
Q8CH18	Ccar1	Cell division cycle and apoptosis regulator protein 1	1	1	1	190340
Q9D8X2	Ccdc124	Coiled-coil domain-containing protein 124	4	4	8	2.99865e+06
Q9CR29	Ccdc43	Coiled-coil domain-containing protein 43	1	1	2	2033673
Q9D024	Ccdc47	Coiled-coil domain-containing protein 47	2	2	3	625496
Q3UJV1	Ccdc61	Coiled-coil domain-containing protein 61	1	1	1	253031
Q9JJ89	Ccdc86	Coiled-coil domain-containing protein 86	1	1	4	1.02261e+06
P24860	Ccnb1	G2/mitotic-specific cyclin-B1	1	1	4	1.89133e+06
O88874	Ccnk	Cyclin-K	1	1	1
Q9QWV9	Ccnt1	Cyclin-T1	1	1	2	568521
P80314	Cct2	T-complex protein 1 subunit beta	12	12	34	2.44683e+07
P80318	Cct3	T-complex protein 1 subunit gamma	10	10	27	2.00436e+07
P80315	Cct4	T-complex protein 1 subunit delta	9	9	26	1.61852e+07
P80316	Cct5	T-complex protein 1 subunit epsilon	10	10	27	1.23958e+07
P80317	Cct6a	T-complex protein 1 subunit zeta	12	12	38	3.33202e+07
P80313	Cct7	T-complex protein 1 subunit eta	8	8	26	1.91319e+07
P42932	Cct8	T-complex protein 1 subunit theta	16	16	45	3.24389e+07
Q61081	Cdc37	Hsp90 co-chaperone Cdc37	5	5	9	4.70922e+06
Q9DC48	Cdc40	Pre-mRNA-processing factor 17	1	1	6	649677
P60766	Cdc42	Cell division control protein 42 homolog	1	1	2	207269
Q6A068	Cdc5l	Cell division cycle 5-like protein	2	2	2	1.81183e+06
P11440	Cdk1	Cyclin-dependent kinase 1	9	9	29	9.44328e+06
P24788	Cdk11b	Cyclin-dependent kinase 11B	2	2	2
Q99LM2	Cdk5rap3	CDK5 regulatory subunit-associated protein 3	1	1	1	275626
Q03147; Q9BWQ5	Cdk7; Dclk3	Cyclin-dependent kinase 7; Serine/threonine protein kinase DCLK3	1	1	1	486216
Q99J95	Cdk9	Cyclin-dependent kinase 9	4	4	8	1.81687e+06
Q4VAA2	Cdv3	Protein CDV3	3	3	9	8.78654e+06
P53569	Cebpz	CCAAT/enhancer-binding protein zeta	7	7	16	8.25337e+06
P28659; Q9Z0H4	Celf1; Celf2	CUGBP Elav-like family member 1; CUGBP Elav-like family member 2	1	1	2	902983
Q9CZ92	Cenpp	Centromere protein P	1	1	2	259375
Q9CXS4	Cenpv	Centromere protein V	2	2	12	3.09317e+06
Q99NF3	Cep41	Centrosomal protein of 41 kDa	1	1	1	130322
Q8BT07	Cep55	Centrosomal protein of 55 kDa	1	1	1
Q924Z4	Cers2	Ceramide synthase 2	1	1	1	147422
O88271	Cfdp1	Craniofacial development protein 1	1	1	1	454982
P18760	Cfl1	Cofilin-1	4	4	23	3.94645e+07
Q8BHG9	Cggbp1	CGG triplet repeat-binding protein 1	2	2	2	781324
Q9D0N7	Chaf1b	Chromatin assembly factor 1 subunit B	1	1	1	360095
Q9CRB9	Chchd3	MICOS complex subunit Mic19	5	5	18	1.25162e+07
Q91VN4	Chchd6	MICOS complex subunit Mic25	1	1	1	118146
P40201	Chd1	Chromodomain-helicase-DNA-binding protein 1	2	2	4	510585
Q6PDQ2	Chd4	Chromodomain-helicase-DNA-binding protein 4	8	8	12	5.03593e+06
O35280	Chek1	Serine/threonine-protein kinase Chk1	2	2	2	1.12882e+06
Q8CGZ0	Cherp	Calcium homeostasis endoplasmic reticulum protein	5	5	11	1.84064e+06
Q921W0	Chmp1a	Charged multivesicular body protein 1a	1	1	1	367637
Q9CQ10	Chmp3	Charged multivesicular body protein 3	1	1	1	246669
Q9D8B3	Chmp4b	Charged multivesicular body protein 4b	2	2	2	2.05665e+06
Q9D7F7	Chmp4c	Charged multivesicular body protein 4c	1	1	1	472319
Q9D1P4	Chordc1	Cysteine and histidine-rich domain-containing protein 1	2	2	2	234191
Q9CY57	Chtop	Chromatin target of PRMT1 protein	4	4	13	1.09718e+07
Q8WTY4	Ciapin1	Anamorsin	1	1	1
Q9D0V8	Cinp	Cyclin-dependent kinase 2-interacting protein	1	1	1	858006
P60824	Cirbp	Cold-inducible RNA-binding protein	3	3	6	1.20373e+06
P49025	Cit	Citron Rho-interacting kinase	1	1	1	180752
Q8BMK4	Ckap4	Cytoskeleton-associated protein 4	2	2	6	1.00997e+06
A2AGT5	Ckap5	Cytoskeleton-associated protein 5	3	3	5	963750
Q04447	Ckb	Creatine kinase B-type	8	8	28	5.845e+07
Q80TV8	Clasp1	CLIP-associating protein 1	2	2	2	563758
Q8BRT1	Clasp2	CLIP-associating protein 2	1	1	1	191113
Q9Z1Q5	Clic1	Chloride intracellular channel protein 1	1	1	2	1.02766e+06
Q9QYB1	Clic4	Chloride intracellular channel protein 4	2	2	2	3.56606e+07
Q99KN9	Clint1	Clathrin interactor 1	1	1	1	125691
Q60649	Clpb	Caseinolytic peptidase B protein homolog	1	1	1	342437
Q68FD5	Cltc	Clathrin heavy chain 1	11	11	23	1.96788e+07
Q5SW19	Cluh	Clustered mitochondria protein homolog	3	3	7	3.28703e+06
Q99KK2	Cmas	N-acylneuraminate cytidylyltransferase	1	1	1	1.17872e+06
Q9DBP5	Cmpk1	UMP-CMP kinase	2	2	3	2.37142e+06
Q9D1A2	Cndp2	Cytosolic non-specific dipeptidase	7	7	12	4.80958e+06
Q9DAW9	Cnn3	Calponin-3	5	5	12	1.22182e+07
Q6ZQ08	Cnot1	CCR4-NOT transcription complex subunit 1	2	2	2	4.78708e+06
Q9JKY0	Cnot9	CCR4-NOT transcription complex subunit 9	2	2	7	1.02019e+06
Q921H9	Coa7	Cytochrome c oxidase assembly factor 7	1	1	1	338056
Q5SU73	Coil	Coilin	1	1	1	338668
Q8CIE6	Copa	Coatomer subunit alpha	4	4	13	4.566e+06
Q9JIF7	Copb1	Coatomer subunit beta	1	1	1
O55029	Copb2	Coatomer subunit beta'	3	3	5	1.64437e+06
O89079	Cope	Coatomer subunit epsilon	1	1	1	560659
O35864	Cops5	COP9 signalosome complex subunit 5	2	2	2	1.3002e+06
O88545	Cops6	COP9 signalosome complex subunit 6	1	1	1	427825
Q9WUM3	Coro1b	Coronin-1B	3	3	3	1.27099e+06
Q9WUM4	Coro1c	Coronin-1C	1	1	3	294975
P12787	Cox5a	Cytochrome c oxidase subunit 5A, mitochondrial	3	3	9	3.04847e+06
Q61147	Cp	Ceruloplasmin	1	1	1
Q8C166	Cpne1	Copine-1	1	1	2	209905
Q6NVF9	Cpsf6	Cleavage and polyadenylation specificity factor subunit 6	3	3	4	3.33399e+06
Q8BTV2	Cpsf7	Cleavage and polyadenylation specificity factor subunit 7	2	2	2	915932
P62965	Crabp1	Cellular retinoic acid-binding protein 1	2	2	3	1.02818e+06
P63154	Crnkl1	Crooked neck-like protein 1	1	1	1	237654
Q8CJ40	Crocc	Rootletin	1	1	1	1.04616e+06
P47199	Cryz	Quinone oxidoreductase	1	1	1	1.3542e+06
Q91W50	Csde1	Cold shock domain-containing protein E1	5	5	11	8.3719e+06
Q9ERK4	Cse1l	Exportin-2	6	6	11	3.68065e+06
Q8BK63	Csnk1a1	Casein kinase I isoform alpha	3	3	3	2.3915e+06
Q9DC28; Q9JMK2	Csnk1d; Csnk1e	Casein kinase I isoform delta; Casein kinase I isoform epsilon	1	1	3	508638
Q60737	Csnk2a1	Casein kinase II subunit alpha	3	3	6	1.49097e+06
P97315	Csrp1	Cysteine and glycine-rich protein 1	2	2	4	1.95115e+06
P97314	Csrp2	Cysteine and glycine-rich protein 2	3	3	6	4.13452e+06
Q62426	Cstb	Cystatin-B	1	1	1	879819
Q99LC2	Cstf1	Cleavage stimulation factor subunit 1	1	1	1	749034
Q8BIQ5	Cstf2	Cleavage stimulation factor subunit 2	3	4	8	2.52673e+06
Q8C7E9	Cstf2t	Cleavage stimulation factor subunit 2 tau variant	2	3	3	380952
Q99LI7	Cstf3	Cleavage stimulation factor subunit 3	1	1	1	766055
P56546	Ctbp2	C-terminal-binding protein 2	3	3	5	3.10642e+06
Q8VCN5	Cth	Cystathionine gamma-lyase	2	2	2	161807
P26231	Ctnna1	Catenin alpha-1	3	3	8	3.712e+06
Q02248	Ctnnb1	Catenin beta-1	4	5	17	3.71805e+06
P30999	Ctnnd1	Catenin delta-1	1	1	1	252277
P70698	Ctps1	CTP synthase 1	2	2	3	874091
Q60598	Cttn	Src substrate cortactin	3	3	6	1.38944e+06
Q9WTX6	Cul1	Cullin-1	1	1	1	246314
Q9D4H8	Cul2	Cullin-2	1	1	1	399849
A2A432	Cul4b	Cullin-4B	3	3	4	1037521
Q9JHS9	Cwc15	Spliceosome-associated protein CWC15 homolog	1	1	1	1.88572e+06
Q9DBF7	Cwc25	Pre-mRNA-splicing factor CWC25 homolog	1	1	1	195416
Q9DCN2	Cyb5r3	NADH-cytochrome b5 reductase 3	2	2	4	1.74582e+06
P62897	Cycs	Cytochrome c, somatic	2	2	7	3819121
Q7TMB8; Q5SQX6	Cyfip1; Cyfip2	Cytoplasmic FMR1-interacting protein 1; Cytoplasmic FMR1-interacting protein 2	1	1	1	785794
Q9D172	D10Jhu81e	ES1 protein homolog, mitochondrial	1	1	3	549799
P61804	Dad1	Dolichyl-diphosphooligosaccharide--protein glycosyltransferase subunit DAD1	1	1	1	693737
Q922B2	Dars	Aspartate--tRNA ligase, cytoplasmic	5	5	15	6.17279e+06
Q9JII5	Dazap1	DAZ-associated protein 1	3	3	5	5.43038e+06
Q64368	Dazl	Deleted in azoospermia-like	1	1	2	676259
P31786	Dbi	Acyl-CoA-binding protein	3	3	8	4.42713e+06
Q923B1	Dbr1	Lariat debranching enzyme	1	1	1	410221
Q6PAC3	Dcaf13	DDB1- and CUL4-associated factor 13	2	2	5	3.6712e+06
Q8N7N5	Dcaf8	DDB1- and CUL4-associated factor 8	1	1	4	506149
Q99KJ8	Dctn2	Dynactin subunit 2	1	1	2	103483
Q3U1J4	Ddb1	DNA damage-binding protein 1	6	6	11	5.45143e+06
O54734	Ddost	Dolichyl-diphosphooligosaccharide--protein glycosyltransferase 48 kDa subunit	1	1	2	1.54251e+06
Q91VR5	Ddx1	ATP-dependent RNA helicase DDX1	9	9	27	8.51202e+06
Q80Y44	Ddx10	Probable ATP-dependent RNA helicase DDX10	2	2	4	1.34198e+06
Q501J6	Ddx17	Probable ATP-dependent RNA helicase DDX17	8	14	57	2.50645e+07
Q8K363	Ddx18	ATP-dependent RNA helicase DDX18	8	8	23	1.39982e+07
Q61655	Ddx19a	ATP-dependent RNA helicase DDX19A	2	2	2	1.16399e+06
Q9JJY4	Ddx20	Probable ATP-dependent RNA helicase DDX20	1	1	3	746050
Q9JIK5	Ddx21	Nucleolar RNA helicase 2	22	22	85	1.09624e+08
Q9ESV0	Ddx24	ATP-dependent RNA helicase DDX24	7	7	11	4.30572e+06
Q921N6	Ddx27	Probable ATP-dependent RNA helicase DDX27	10	10	21	1.3074e+07
Q6NZQ2	Ddx31	Probable ATP-dependent RNA helicase DDX31	3	3	5	1.67017e+06
Q8VDW0	Ddx39a	ATP-dependent RNA helicase DDX39A	3	10	35	1.70548e+08
Q9Z1N5	Ddx39b	Spliceosome RNA helicase Ddx39b	1	8	34	3836157
Q62167	Ddx3x	ATP-dependent RNA helicase DDX3X	4	18	65	3.4958e+07
Q62095	Ddx3y	ATP-dependent RNA helicase DDX3Y	1	15	46	502963
Q810A7	Ddx42	ATP-dependent RNA helicase DDX42	2	2	3	519886
Q569Z5	Ddx46	Probable ATP-dependent RNA helicase DDX46	4	4	8	3.19414e+06
Q9CWX9	Ddx47	Probable ATP-dependent RNA helicase DDX47	5	5	8	7.96039e+06
Q61656	Ddx5	Probable ATP-dependent RNA helicase DDX5	16	22	116	2.29535e+08
Q99MJ9	Ddx50	ATP-dependent RNA helicase DDX50	1	1	1	458748
Q6P9R1	Ddx51	ATP-dependent RNA helicase DDX51	2	2	2	588208
Q8K301	Ddx52	Probable ATP-dependent RNA helicase DDX52	2	2	3	529039
Q8K4L0	Ddx54	ATP-dependent RNA helicase DDX54	8	8	11	3.58216e+06
Q9D0R4	Ddx56	Probable ATP-dependent RNA helicase DDX56	4	4	8	1.33537e+06
P54823	Ddx6	Probable ATP-dependent RNA helicase DDX6	5	5	13	8.97669e+06
Q7TNV0	Dek	Protein DEK	5	5	13	1.02515e+07
Q9CQJ6	Denr	Density-regulated protein	1	1	1
P31001	Des	Desmin	10	14	45	1.27395e+07
Q80UP3	Dgkz	Diacylglycerol kinase zeta	1	1	1	114276
O88455	Dhcr7	7-dehydrocholesterol reductase	1	1	2	417161
P00375	Dhfr	Dihydrofolate reductase	2	2	12	7.26248e+06
Q99L04	Dhrs1	Dehydrogenase/reductase SDR family member 1	1	1	1	269968
Q99LB2	Dhrs4	Dehydrogenase/reductase SDR family member 4	1	1	1	244435
O35286	Dhx15	Pre-mRNA-splicing factor ATP-dependent RNA helicase DHX15	9	10	24	1.29635e+07
Q6PGC1	Dhx29	ATP-dependent RNA helicase DHX29	2	2	4	886480
Q99PU8	Dhx30	Putative ATP-dependent RNA helicase DHX30	3	3	6	1.99909e+06
Q80VY9	Dhx33	Putative ATP-dependent RNA helicase DHX33	2	2	5	461636
Q8VHK9	Dhx36	ATP-dependent RNA helicase DHX36	1	1	1	396483
A2A4P0	Dhx8	ATP-dependent RNA helicase DHX8	2	3	4	324540
O70133	Dhx9	ATP-dependent RNA helicase A	14	14	40	3.26189e+07
O08808	Diaph1	Protein diaphanous homolog 1	1	1	2	364991
Q9D0D4	Dimt1	Probable dimethyladenosine transferase	1	1	4	986131
Q9CSH3	Dis3	Exosome complex exonuclease RRP44	5	5	7	2.37835e+06
Q9ESX5	Dkc1	H/ACA ribonucleoprotein complex subunit 4	4	4	8	5.40834e+06
Q8BMF4	Dlat	Dihydrolipoyllysine-residue acetyltransferase component of pyruvate dehydrogenase complex, mitochondrial	1	1	2	810694
O08749	Dld	Dihydrolipoyl dehydrogenase, mitochondrial	1	1	1	262792
Q8K4R9	Dlgap5	Disks large-associated protein 5	1	1	1	428767
Q9D2G2	Dlst	Dihydrolipoyllysine-residue succinyltransferase component of 2-oxoglutarate dehydrogenase complex, mitochondrial	1	1	1	756176
Q9QZ59; Q8BG36; Q80WT2; Q8CFG4; A2A9A2; Q8CGW9	Dmrt1; Dmrt2; Dmrt3; Dmrta1; Dmrta2; Dmrtc2	Doublesex- and mab-3-related transcription factor 1; Doublesex- and mab-3-related transcription factor 2; Doublesex- and mab-3-related transcription factor 3; Doublesex- and mab-3-related transcription factor A1; Doublesex- and mab-3-related transcription factor A2; Doublesex- and mab-3-related transcription factor C2	1	1	2	199942
Q6ZQJ5	Dna2	DNA replication ATP-dependent helicase/nuclease DNA2	2	3	8	575008
Q69Z23	Dnah17	Dynein heavy chain 17, axonemal	1	1	1	213464
P63037	Dnaja1	DnaJ homolog subfamily A member 1	1	1	1	971961
Q9QYJ0	Dnaja2	DnaJ homolog subfamily A member 2	1	1	2	1.99543e+06
Q99M87	Dnaja3	DnaJ homolog subfamily A member 3, mitochondrial	1	1	2	134891
Q5U458	Dnajc11	DnaJ homolog subfamily C member 11	1	1	1	66723.7
P54103	Dnajc2	DnaJ homolog subfamily C member 2	4	4	7	1.73041e+06
E9Q8D0	Dnajc21	DnaJ homolog subfamily C member 21	2	2	6	2.11733e+06
Q9QYI3	Dnajc7	DnaJ homolog subfamily C member 7	1	1	1	472158
Q6NZB0	Dnajc8	DnaJ homolog subfamily C member 8	3	3	8	4.86655e+06
Q91WN1	Dnajc9	DnaJ homolog subfamily C member 9	1	1	3	256188
Q8K1M6	Dnm1l	Dynamin-1-like protein	3	3	4	1.09915e+06
P13864	Dnmt1	DNA (cytosine-5)-methyltransferase 1	12	12	23	1.16623e+07
Q9Z2W0	Dnpep	Aspartyl aminopeptidase	2	2	4	1.59781e+06
Q80VJ3	Dnph1	2'-deoxynucleoside 5'-phosphate N-hydrolase 1	1	1	1	208776
Q8R2M2	Dnttip2	Deoxynucleotidyltransferase terminal-interacting protein 2	3	3	4	2.88105e+06
Q9CYU6	Dph7	Diphthine methyltransferase	1	1	1	74657.3
O70152	Dpm1	Dolichol-phosphate mannosyltransferase subunit 1	1	1	1	166066
Q8QZY3	Dppa3	Developmental pluripotency-associated protein 3	1	1	1	1.1e+06
Q9CQS7	Dppa5a	Developmental pluripotency-associated protein 5A	8	8	19	7.15411e+06
Q99LT0	Dpy30	Protein dpy-30 homolog	1	1	7	572951
O08553	Dpysl2	Dihydropyrimidinase-related protein 2	1	1	5	639866
Q9D6N5	Drap1	Dr1-associated corepressor	1	1	2	66253
P32233	Drg1	Developmentally-regulated GTP-binding protein 1	6	6	20	1.06614e+07
Q61495; Q7TSF1	Dsg1a; Dsg1b	Desmoglein-1-alpha; Desmoglein-1-beta	3	3	22	6.25973e+06
E9Q557	Dsp	Desmoplakin	25	25	56	3.12297e+07
Q91ZU6	Dst	Dystonin	1	1	1
Q9R0P5	Dstn	Destrin	3	3	10	5.03662e+06
P97930	Dtymk	Thymidylate kinase	2	2	5	791532
Q9D0T2	Dusp12	Dual specificity protein phosphatase 12	1	1	1	954013
Q60838	Dvl2	Segment polarity protein dishevelled homolog DVL-2	1	1	2	411983
Q9JHU4	Dync1h1	Cytoplasmic dynein 1 heavy chain 1	18	18	28	8.56657e+06
O88487	Dync1i2	Cytoplasmic dynein 1 intermediate chain 2	3	3	6	2.06004e+06
P63168	Dynll1	Dynein light chain 1, cytoplasmic	1	1	2	1.93077e+06
P62627	Dynlrb1	Dynein light chain roadblock-type 1	2	2	3	978188
Q9D903	Ebna1bp2	Probable rRNA-processing protein EBP2	7	7	26	1.17144e+07
Q8BH95	Echs1	Enoyl-CoA hydratase, mitochondrial	1	1	1	184517
Q9JMG1	Edf1	Endothelial differentiation-related factor 1	3	3	6	1.8094e+06
Q921E6	Eed	Polycomb protein EED	1	1	1	470047
P10126	Eef1a1	Elongation factor 1-alpha 1	20	20	131	3.21724e+08
O70251	Eef1b	Elongation factor 1-beta	3	3	9	1.54301e+07
P57776	Eef1d	Elongation factor 1-delta	8	8	24	5.55466e+07
Q9D8N0	Eef1g	Elongation factor 1-gamma	7	7	30	2.85196e+07
P58252	Eef2	Elongation factor 2	23	24	116	2.18656e+08
Q9JHW4	Eefsec	Selenocysteine-specific elongation factor	1	1	1	431136
O08810	Eftud2	116 kDa U5 small nuclear ribonucleoprotein component	10	11	38	1.3939e+07
Q9WVK4	Ehd1	EH domain-containing protein 1	2	2	4	1.05772e+06
P48024; Q9CXU9	Eif1; Eif1b	Eukaryotic translation initiation factor 1; Eukaryotic translation initiation factor 1b	1	1	2
Q60872	Eif1a	Eukaryotic translation initiation factor 1A	5	5	9	1.08355e+07
Q3THJ3	Eif1ad	Probable RNA-binding protein EIF1AD	1	1	1	146347
Q8BJW6	Eif2a	Eukaryotic translation initiation factor 2A	6	6	28	1.09757e+07
Q99LC8	Eif2b1	Translation initiation factor eIF-2B subunit alpha	1	1	1	299785
Q61749	Eif2b4	Translation initiation factor eIF-2B subunit delta	2	2	9	2.33783e+06
Q6ZWX6	Eif2s1	Eukaryotic translation initiation factor 2 subunit 1	7	7	20	2.55658e+07
Q99L45	Eif2s2	Eukaryotic translation initiation factor 2 subunit 2	6	6	15	9.22491e+06
Q9Z0N1	Eif2s3x	Eukaryotic translation initiation factor 2 subunit 3, X-linked	3	5	15	1.05148e+07
Q9Z0N2	Eif2s3y	Eukaryotic translation initiation factor 2 subunit 3, Y-linked	1	3	9	390840
P23116	Eif3a	Eukaryotic translation initiation factor 3 subunit A	29	29	82	6.9641e+07
Q8JZQ9	Eif3b	Eukaryotic translation initiation factor 3 subunit B	9	9	37	2.52644e+07
Q8R1B4	Eif3c	Eukaryotic translation initiation factor 3 subunit C	20	20	49	4.42475e+07
O70194	Eif3d	Eukaryotic translation initiation factor 3 subunit D	10	10	42	2.22048e+07
P60229	Eif3e	Eukaryotic translation initiation factor 3 subunit E	12	12	42	1.54531e+07
Q9DCH4	Eif3f	Eukaryotic translation initiation factor 3 subunit F	6	6	16	4.85417e+06
Q9Z1D1	Eif3g	Eukaryotic translation initiation factor 3 subunit G	7	7	18	7.8343e+06
Q91WK2	Eif3h	Eukaryotic translation initiation factor 3 subunit H	5	5	12	5.07853e+06
Q9QZD9	Eif3i	Eukaryotic translation initiation factor 3 subunit I	5	5	11	4.92723e+06
Q9DBZ5	Eif3k	Eukaryotic translation initiation factor 3 subunit K	3	3	3	2.7579e+06
Q8QZY1	Eif3l	Eukaryotic translation initiation factor 3 subunit L	3	3	10	6.189e+06
Q99JX4	Eif3m	Eukaryotic translation initiation factor 3 subunit M	1	1	2	220424
P60843	Eif4a1	Eukaryotic initiation factor 4A-I	11	19	116	1.01201e+08
P10630	Eif4a2	Eukaryotic initiation factor 4A-II	1	9	62	884148
Q91VC3	Eif4a3	Eukaryotic initiation factor 4A-III	9	10	19	9.4094e+07
Q8BGD9	Eif4b	Eukaryotic translation initiation factor 4B	7	7	25	1.50253e+07
Q6NZJ6	Eif4g1	Eukaryotic translation initiation factor 4 gamma 1	12	12	21	1.08577e+07
Q62448	Eif4g2	Eukaryotic translation initiation factor 4 gamma 2	1	1	1	587248
Q9WUK2	Eif4h	Eukaryotic translation initiation factor 4H	3	3	14	9.17851e+06
P59325	Eif5	Eukaryotic translation initiation factor 5	1	1	6	2.97161e+06
P63242	Eif5a	Eukaryotic translation initiation factor 5A-1	5	5	15	2.07685e+07
Q05D44	Eif5b	Eukaryotic translation initiation factor 5B	3	3	7	5.10322e+06
O55135	Eif6	Eukaryotic translation initiation factor 6	1	1	7	3.98333e+06
P70372	Elavl1	ELAV-like protein 1	12	12	46	4.50732e+07
Q60899; Q60900; Q61701	Elavl2; Elavl3; Elavl4	ELAV-like protein 2; ELAV-like protein 3; ELAV-like protein 4	1	1	2	571679
P62869	Elob	Elongin-B	3	3	5	1.0825e+06
Q91WG4	Elp2	Elongator complex protein 2	1	1	4	874902
O70378	Emc8	ER membrane protein complex subunit 8	1	1	1
O08579	Emd	Emerin	3	3	8	2.27131e+06
O35130	Emg1	Ribosomal RNA small subunit methyltransferase NEP1	2	2	5	2.42967e+06
Q3UMY5	Eml4	Echinoderm microtubule-associated protein-like 4	2	2	3	1.1222e+06
Q03173	Enah	Protein enabled homolog	1	1	1
P17182	Eno1	Alpha-enolase	23	23	101	1.36571e+08
Q9Z2H5	Epb41l1	Band 4.1-like protein 1	1	1	2	141887
O70318	Epb41l2	Band 4.1-like protein 2	3	3	8	1.52487e+06
P34914	Ephx2	Bifunctional epoxide hydrolase 2	1	1	2	180333
Q8CGC7	Eprs	Bifunctional glutamate/proline--tRNA ligase	7	7	15	7.25316e+06
P42567	Eps15	Epidermal growth factor receptor substrate 15	1	1	1
P49135	Ercc3	TFIIH basal transcription factor complex helicase XPB subunit	2	2	3	795418
P84089	Erh	Enhancer of rudimentary homolog	3	3	6	6.58173e+06
Q9R0P3	Esd	S-formylglutathione hydrolase	4	4	12	4.75047e+06
Q3V1V3	Esf1	ESF1 homolog	5	5	9	2.14007e+06
Q3U7R1	Esyt1	Extended synaptotagmin-1	1	1	1	124121
Q8BWY3	Etf1	Eukaryotic peptide chain release factor subunit 1	4	4	11	1.02137e+07
Q9DCW4	Etfb	Electron transfer flavoprotein subunit beta	3	3	3	1.81889e+06
Q61545	Ewsr1	RNA-binding protein EWS	4	4	16	2.19192e+07
O35382	Exoc4	Exocyst complex component 4	1	1	1	235919
Q9DAA6	Exosc1	Exosome complex component CSL4	1	1	2	405569
P56960	Exosc10	Exosome component 10	4	4	5	1.93306e+06
Q8VBV3	Exosc2	Exosome complex component RRP4	1	1	1
Q921I9	Exosc4	Exosome complex component RRP41	1	1	1	636426
Q9D0M0	Exosc7	Exosome complex exonuclease RRP42	1	1	1	396716
Q61188	Ezh2	Histone-lysine N-methyltransferase EZH2	1	1	1	541317
P26040	Ezr	Ezrin	5	8	21	1.46991e+07
P11404	Fabp3	Fatty acid-binding protein, heart	1	1	1	518640
Q3TDN2	Faf2	FAS-associated factor 2	1	1	1	76658.5
Q9WUD8	Faim	Fas apoptotic inhibitory molecule 1	1	1	1	175444
Q9CQY2	Fam103a1	RNMT-activating mini protein	1	1	2	262746
Q6A0A9	FAM120A	Constitutive coactivator of PPAR-gamma-like protein 1	2	2	2	914279
Q3UW53	Fam129a	Protein Niban	1	1	1	976110
Q9CR98	Fam136a	Protein FAM136A	2	2	4	3.24861e+06
P58468	Fam207a	Protein FAM207A	2	2	4	2.10335e+06
Q69ZR9	Fam208a	Protein TASOR	1	1	2	231087
Q8CF02	Fam25c	Protein FAM25C	1	1	1	126655
Q921M7	Fam49b	Protein FAM49B	1	1	4	329186
Q9WV03; Q9WTJ8	Fam50a; Fam50b	Protein FAM50A; Protein FAM50B	1	1	3	1.48444e+06
Q80VD1	Fam98b	Protein FAM98B	1	1	1	437616
Q8K368	Fanci	Fanconi anemia group I protein homolog	1	1	1	197333
Q8C0C7	Farsa	Phenylalanine--tRNA ligase alpha subunit	5	5	9	5.16156e+06
Q9WUA2	Farsb	Phenylalanine--tRNA ligase beta subunit	1	1	2	726690
P19096	Fasn	Fatty acid synthase	10	10	24	1.07154e+07
P62862	Fau	40S ribosomal protein S30	2	2	5	1.18652e+07
P35550	Fbl	rRNA 2'-O-methyltransferase fibrillarin	10	11	40	6.67415e+07
Q80WS3	Fbll1	rRNA/tRNA 2'-O-methyltransferase fibrillarin-like protein 1	1	2	10	6.11538e+06
Q6PB97	Fbxl19	F-box/LRR-repeat protein 19	1	1	1
Q920E5	Fdps	Farnesyl pyrophosphate synthase	2	2	5	1.6384e+06
P46656	Fdx1	Adrenodoxin, mitochondrial	1	1	1	218181
P39749	Fen1	Flap endonuclease 1	2	2	9	1.62834e+06
Q8CIB5	Fermt2	Fermitin family homolog 2	4	4	4	1.58072e+06
P97807	Fh	Fumarate hydratase, mitochondrial	1	1	1	430439
A6PWD2	Fhad1	Forkhead-associated domain-containing protein 1	1	1	1	238205
Q8BPY9	Fignl1	Fidgetin-like protein 1	1	1	1	297812
P26883	Fkbp1a	Peptidyl-prolyl cis-trans isomerase FKBP1A	3	3	14	1.22955e+07
Q62446	Fkbp3	Peptidyl-prolyl cis-trans isomerase FKBP3	12	12	28	3.94719e+07
P30416	Fkbp4	Peptidyl-prolyl cis-trans isomerase FKBP4	9	9	24	3.15559e+07
Q64378	Fkbp5	Peptidyl-prolyl cis-trans isomerase FKBP5	2	2	2	747768
Q8BTM8	Flna	Filamin-A	14	14	28	1.32572e+07
Q80X90	Flnb	Filamin-B	12	12	25	3.29987e+07
P35922	Fmr1	Synaptic functional regulator FMR1	5	6	12	2.33782e+06
Q80TY0	Fnbp1	Formin-binding protein 1	1	1	1	201068
Q6ZQ03	Fnbp4	Formin-binding protein 4	1	1	1
Q6NWW9	Fndc3b	Fibronectin type III domain-containing protein 3B	1	1	1	177310
P97376	Frg1	Protein FRG1	2	2	2	2.16968e+06
Q61553	Fscn1	Fascin	4	4	6	6.14872e+06
Q8BGW1	Fto	Alpha-ketoglutarate-dependent dioxygenase FTO	1	1	1	166087
Q9DBE9	Ftsj3	pre-rRNA processing protein FTSJ3	9	9	19	1.55228e+07
Q91WJ8	Fubp1	Far upstream element-binding protein 1	10	11	36	2.67696e+07
P56959	Fus	RNA-binding protein FUS	9	9	32	3.49017e+07
Q61584	Fxr1	Fragile X mental retardation syndrome-related protein 1	13	14	53	45678524
Q9WVR4	Fxr2	Fragile X mental retardation syndrome-related protein 2	4	5	10	1.974e+06
Q91Z49	Fyttd1	UAP56-interacting factor	5	5	12	2.21398e+06
P97855	G3bp1	Ras GTPase-activating protein-binding protein 1	9	9	33	2.29101e+07
P97379	G3bp2	Ras GTPase-activating protein-binding protein 2	4	4	14	1.11478e+07
P60521	Gabarapl2	Gamma-aminobutyric acid receptor-associated protein-like 2	1	1	1	325629
Q99KY4	Gak	Cyclin-G-associated kinase	1	1	1	92889
Q9R0N0	Galk1	Galactokinase	3	3	17	5.94772e+06
Q68FH4	Galk2	N-acetylgalactosamine kinase	1	1	1	225023
Q8BHN3	Ganab	Neutral alpha-glucosidase AB	1	1	2	230547
P16858	Gapdh	Glyceraldehyde-3-phosphate dehydrogenase	16	16	127	4.48345e+08
Q9CY66	Gar1	H/ACA ribonucleoprotein complex subunit 1	4	4	12	7.99171e+06
Q9CZD3	Gars	Glycine--tRNA ligase	4	4	12	4.21013e+06
Q64737	Gart	Trifunctional purine biosynthetic protein adenosine-3	8	8	14	1.52634e+07
Q8CHY6	Gatad2a	Transcriptional repressor p66 alpha	2	2	2	1.23135e+06
Q8VHR5	Gatad2b	Transcriptional repressor p66-beta	1	1	2	398387
O09172	Gclm	Glutamate--cysteine ligase regulatory subunit	2	2	6	5.98918e+06
E9PVA8	Gcn1	eIF-2-alpha kinase activator GCN1	8	8	15	1.04961e+07
Q61598	Gdi2	Rab GDP dissociation inhibitor beta	6	6	15	2.19291e+07
Q8BX17	Gemin5	Gem-associated protein 5	1	1	2	404152
Q6P5E6	Gga2	ADP-ribosylation factor-binding protein GGA2	2	2	2	435722
Q6Y7W8	Gigyf2	GRB10-interacting GYF protein 2	1	1	5	848583
Q9CYL5	Glipr2	Golgi-associated plant pathogenesis-related protein 1	1	1	1	394487
Q9CPU0	Glo1	Lactoylglutathione lyase	1	1	2	1.36774e+06
Q9CPV4	Glod4	Glyoxalase domain-containing protein 4	3	3	5	2.79003e+06
Q9CQM9	Glrx3	Glutaredoxin-3	2	2	2	1.46226e+06
P26443	Glud1	Glutamate dehydrogenase 1, mitochondrial	7	7	15	2.49607e+07
Q922P9	Glyr1	Putative oxidoreductase GLYR1	2	2	2	127178
Q9CQI3	Gmfb	Glia maturation factor beta	2	2	4	1.11096e+06
Q3THK7	Gmps	GMP synthase [glutamine-hydrolyzing]	6	6	6	2.11389e+07
P08752	Gnai2	Guanine nucleotide-binding protein G(i) subunit alpha-2	2	2	4	3.82171e+06
Q99LH1	Gnl2	Nucleolar GTP-binding protein 2	8	8	23	1.50621e+07
Q8CI11	Gnl3	Guanine nucleotide-binding protein-like 3	11	11	18	1.46481e+07
Q6PGG6	Gnl3l	Guanine nucleotide-binding protein-like 3-like protein	3	3	8	2.27874e+06
O88958	Gnpda1	Glucosamine-6-phosphate isomerase 1	1	1	2	700807
Q91XA2	Golm1	Golgi membrane protein 1	1	1	1	422216
P05201	Got1	Aspartate aminotransferase, cytoplasmic	2	2	7	2.85669e+06
P06745	Gpi	Glucose-6-phosphate isomerase	5	5	9	1.79303e+06
O88495	Gpr50	Melatonin-related receptor	1	1	1	364187
Q8VHN7	Gpr98	G-protein coupled receptor 98	1	1	1	2.2576e+06
Q99LD4	Gps1	COP9 signalosome complex subunit 1	1	1	2	203718
O70325	Gpx4	Phospholipid hydroperoxide glutathione peroxidase, mitochondrial	1	1	1	1.14561e+06
Q60631	Grb2	Growth factor receptor-bound protein 2	2	2	3	751619
Q91Z53	Grhpr	Glyoxylate reductase/hydroxypyruvate reductase	1	1	2	978462
Q99LP6	Grpel1	GrpE protein homolog 1, mitochondrial	1	1	1	582991
Q8C5Q4	Grsf1	G-rich sequence factor 1	1	1	2	292711
Q9WV60	Gsk3b	Glycogen synthase kinase-3 beta	1	1	1
P13020	Gsn	Gelsolin	2	2	3	1.10778e+06
Q8R050	Gspt1	Eukaryotic peptide chain release factor GTP-binding subunit ERF3A	3	3	8	1.81132e+06
P47791	Gsr	Glutathione reductase, mitochondrial	3	3	6	3.05989e+06
P24472	Gsta4	Glutathione S-transferase A4	4	4	10	6.42794e+06
P10649	Gstm1	Glutathione S-transferase Mu 1	3	3	6	1.60163e+06
P19157	Gstp1	Glutathione S-transferase P 1	3	3	15	7.80341e+06
Q9D0D5	Gtf2e1	General transcription factor IIE subunit 1	1	1	1	257627
Q9D902	Gtf2e2	General transcription factor IIE subunit 2	2	2	3	818887
Q3THK3	Gtf2f1	General transcription factor IIF subunit 1	1	1	1	222742
Q8R0A0	Gtf2f2	General transcription factor IIF subunit 2	2	2	4	1.25002e+06
Q9ESZ8	Gtf2i	General transcription factor II-I	2	2	2	395269
Q8K284	Gtf3c1	General transcription factor 3C polypeptide 1	1	1	1
O08582	Gtpbp1	GTP-binding protein 1	3	3	4	504370
Q99ME9	Gtpbp4	Nucleolar GTP-binding protein 1	10	10	21	1.82258e+07
Q8R080	Gtse1	G2 and S phase-expressed protein 1	2	2	4	932692
P52785	Gucy2e	Guanylyl cyclase GC-E	1	1	2	112404
P10922	H1f0	Histone H1.0	5	5	17	1.52606e+07
Q3THW5; P0C0S6	H2afv; H2afz	Histone H2A.V; Histone H2A.Z	3	4	24	1.15423e+07
P27661	H2afx	Histone H2AX	3	7	61	4.07467e+07
Q9QZQ8	H2afy	Core histone macro-H2A.1	9	10	47	3.93811e+07
Q8CCK0	H2afy2	Core histone macro-H2A.2	6	7	25	1.34582e+07
Q61425	Hadh	Hydroxyacyl-coenzyme A dehydrogenase, mitochondrial	4	4	6	2.18901e+06
Q99JY0	Hadhb	Trifunctional enzyme subunit beta, mitochondrial	1	1	5	652671
Q99KB8	Hagh	Hydroxyacylglutathione hydrolase, mitochondrial	1	1	1	505927
P35492	Hal	Histidine ammonia-lyase	1	1	1	2.07516e+06
Q61035	Hars	Histidine--tRNA ligase, cytoplasmic	2	2	3	1.73308e+06
Q8BY71	Hat1	Histone acetyltransferase type B catalytic subunit	5	5	7	6.19991e+06
P01942	Hba	Hemoglobin subunit alpha	3	3	9	7.38211e+06
P02104	Hbb-y	Hemoglobin subunit epsilon-Y2	1	1	3	1.41213e+06
Q61191	Hcfc1	Host cell factor 1	1	1	1	544626
O09106; P70288	Hdac1; Hdac2	Histone deacetylase 1; Histone deacetylase 2	2	2	6	3.02057e+06
P51859	Hdgf	Hepatoma-derived growth factor	5	6	17	1.00715e+07
[truncated: 1,129 more rows]
[truncated: 5,000 more columns]

## Sheet: 5 - WT1 ES N2
Accession	Gene	Description	# Unique Peptides	# Peptides	# PSMs	Abundance: 5	Column1	Column2	Column3	Column4	Column5	Column6	Column7	Column8	Column9	Column10	Column11	Column12	Column13	Column14	Column15	Column16	Column17	Column18	Column19	Column20	Column21	Column22	Column23	Column24	Column25	Column26	Column27	Column28	Column29	Column30	Column31	Column32	Column33	Column34	Column35	Column36	Column37	Column38	Column39	Column40	Column41	Column42	Column43
[truncated: 1,412 more rows]
[truncated: 5,000 more columns]

[truncated: 11 more sheets: 6 - WT2 ES N2, 7 - DKO1 ES N2, 8 - DKO2 ES N2, 9 - WT1 MEF N1, 10 - WT2 MEF N1, 11 - DKO1 MEF N1, 12 - DKO2 MEF N1, 13 - WT1 MEF N2, 14 - WT2 MEF N2, 15 - DKO1 MEF N2, 16 - DKO2 MEF N2]
