# Supplementary material for: Multiple epigenetic factors co-localize with HMGN proteins in A-compartment chromatin
Source: Epigenetics Chromatin. 2022 Jun 27;15:23. doi: 10.1186/s13072-022-00457-4 (PMC9235084; doi:10.1186/s13072-022-00457-4)
Supplement: Supplementary file 3 — Additional file 3: Table S1. Proteins—HMGN1 and HMGN2 partners in both cell types. [file 13072_2022_457_MOESM3_ESM.xlsx]

## Sheet: ES_N1
Accession	Gene	Description	Abundance
Q80US4	Actr5	Actin-related protein 5	1.05888e+06
Q9Z248	Aebp2	Zinc finger protein AEBP2	1.41867e+06
Q9CZI9	Aen	Apoptosis-enhancing nuclease	692336
Q8CJF7	Ahctf1	Protein ELYS	2.28178e+07
O35841	Api5	Apoptosis inhibitor 5	2.05082e+07
Q8BM75	Arid5b	AT-rich interactive domain-containing protein 5B	572176
Q9WUL7	Arl3	ADP-ribosylation factor-like protein 3	2.20753e+06
Q9JM93	Arl6ip4	ADP-ribosylation factor-like protein 6-interacting protein 4	64008114
Q91X20	Ash2l	Set1/Ash2 histone methyltransferase complex subunit ASH2	1.72299e+07
Q61687	Atrx	Transcriptional regulator ATRX	1.13385e+07
O70126	Aurkb	Aurora kinase B	3.18239e+06
Q9Z277	Baz1b	Tyrosine-protein kinase BAZ1B	4.60562e+07
Q8K2F0	Brd3	Bromodomain-containing protein 3	1.19092e+06
Q9CY21	Bud23	Probable 18S rRNA (guanine-N(7))-methyltransferase	1.78573e+07
Q8JZM7	Cdc73	Parafibromin	4.39014e+06
Q14B71	Cdca2	Cell division cycle-associated protein 2	1.65113e+06
Q9CPY3	Cdca5	Sororin	1.93482e+06
Q8BHX3	Cdca8	Borealin	1.07358e+07
Q3TJM4	Cenpt	Centromere protein T	338584
P40201	Chd1	Chromodomain-helicase-DNA-binding protein 1	1.7836e+07
Q09XV5; Q8BYH8	Chd8; Chd9	Chromodomain-helicase-DNA-binding protein 8; Chromodomain-helicase-DNA-binding protein 9	829588
Q9CZT6	Cmss1	Protein CMSS1	2.7329e+06
Q8C5L3	Cnot2	CCR4-NOT transcription complex subunit 2	4.7354e+06
O54833	Csnk2a2	Casein kinase II subunit alpha'	528535
Q61164	Ctcf	Transcriptional repressor CTCF	472274
Q8BG15	Ctdspl2	CTD small phosphatase-like protein 2	6.36375e+06
Q8BG79	Cwf19l2	CWF19-like protein 2	1.08924e+06
Q9CXV9	Dcun1d5	DCN1-like protein 5	354926
Q6ZPL9	Ddx55	ATP-dependent RNA helicase DDX55	1.03102e+06
Q80VY9	Dhx33	Putative ATP-dependent RNA helicase DHX33	1.11439e+07
Q8C9B9	Dido1	Death-inducer obliterator 1	1.43386e+06
Q9D0D4	Dimt1	Probable dimethyladenosine transferase	1.70702e+07
O88508	Dnmt3a	DNA (cytosine-5)-methyltransferase 3A	3.47886e+06
O88509	Dnmt3b	DNA (cytosine-5)-methyltransferase 3B	2.32542e+06
Q91XI1	Dus3l	tRNA-dihydrouridine(47) synthase [NAD(P)(+)]-like	567602
Q921E6	Eed	Polycomb protein EED	1.34742e+07
O08580; Q61539	Esrra; Esrrb	Steroid hormone receptor ERR1; Steroid hormone receptor ERR2	1.81224e+06
Q91WE2	Fam192a	Protein FAM192A	1.81947e+06
Q922P9	Glyr1	Putative oxidoreductase GLYR1	1.90651e+07
Q9DC51	Gnai3	Guanine nucleotide-binding protein G(k) subunit alpha	3.7333e+06
P62915	Gtf2b	Transcription initiation factor IIB	5.30284e+06
Q8BMQ2	Gtf3c4	General transcription factor 3C polypeptide 4	1.68463e+06
P27661	H2afx	Histone H2AX	8.48397e+08
Q8BQM4	Heatr3	HEAT repeat-containing protein 3	6.40242e+06
Q8R409	Hexim1	Protein HEXIM1	3.76362e+06
P18608	Hmgn1	Non-histone chromosomal protein HMG-14	1.88141e+08
Q9WU62	Incenp	Inner centromere protein	2.21101e+07
Q62315	Jarid2	Protein Jumonji	8.3794e+06
Q5DTX6	Jcad	Junctional protein associated with coronary artery disease	447552
P59997	Kdm2a	Lysine-specific demethylase 2A	806343
Q80Y84	Kdm5b	Lysine-specific demethylase 5B	5.94826e+06
P97329	Kif20a	Kinesin-like protein KIF20A	6.68506e+06
Q3V300	Kif22	Kinesin-like protein KIF22	5.47576e+06
Q9QWT9	Kifc1	Kinesin-like protein KIFC1	2.01042e+07
O08550	Kmt2b	Histone-lysine N-methyltransferase 2B	932780
Q9Z2Q2	Knop1	Lysine-rich nucleolar protein 1	1.25252e+06
Q8VDQ9	Kri1	Protein KRI1 homolog	3.97804e+06
P97386	Lig3	DNA ligase 3	1.09716e+06
Q8JZS0; O88952	Lin7a; Lin7c	Protein lin-7 homolog A; Protein lin-7 homolog C	3.19633e+06
Q5PSV9	Mdc1	Mediator of DNA damage checkpoint protein 1	5.55574e+06
Q9Z2D6	Mecp2	Methyl-CpG-binding protein 2	1.54694e+06
Q9CQG2	Mettl16	Methyltransferase-like protein 16	2.21589e+06
Q8BVH9	Mettl6	Methyltransferase-like protein 6	441199
A2AWL7	Mga	MAX gene-associated protein	1.17544e+06
P26187	Mgmt	Methylated-DNA--protein-cysteine methyltransferase	2.76253e+06
Q80WQ8	Mis18bp1	Mis18-binding protein 1	721454
Q69ZX6	Morc2a	MORC family CW-type zinc finger protein 2A	356485
Q9CQL7	Mrfap1	MORF4 family-associated protein 1	5.06189e+06
Q9D0G0	Mrps30	28S ribosomal protein S30, mitochondrial	4.21979e+06
Q9Z2D1	Mtmr2	Myotubularin-related protein 2	225299
Q99P21	Mutyh	Adenine DNA glycosylase	924825
Q8VE10	Naa40	N-alpha-acetyltransferase 40	1.02452e+06
Q8R2U2	Nepro	Nucleolus and neural progenitor protein	2.53439e+06
Q9WV70	Noc2l	Nucleolar complex protein 2 homolog	2.08089e+07
Q8VI84	Noc3l	Nucleolar complex protein 3 homolog	8.17898e+06
Q3UHX0	Nol8	Nucleolar protein 8	2.5593e+06
O88491	Nsd1	Histone-lysine N-methyltransferase, H3 lysine-36 and H4 lysine-20 specific	6.85324e+06
Q8BVE8	Nsd2	Histone-lysine N-methyltransferase NSD2	785451
E9Q7G0	Numa1	Nuclear mitotic apparatus protein 1	2.11007e+07
Q9CWU9	Nup37	Nucleoporin Nup37	848951
Q9Z1N2	Orc1	Origin recognition complex subunit 1	3.48196e+07
Q60862	Orc2	Origin recognition complex subunit 2	1.93676e+06
Q9JK30	Orc3	Origin recognition complex subunit 3	4.71962e+06
Q8VDG3	Parn	Poly(A)-specific ribonuclease PARN	1.90836e+06
Q8VDD9	Phip	PH-interacting protein	4.52294e+06
Q9CZX5	Pinx1	PIN2/TERF1-interacting telomerase inhibitor 1	1.13543e+06
Q8BZH4	Pogz	Pogo transposable element with ZNF domain	2.55449e+06
Q9DB28	Pop5	Ribonuclease P/MRP protein subunit POP5	566599
Q91VJ5	Pqbp1	Polyglutamine-binding protein 1	402620
Q80SY5	Prpf38b	Pre-mRNA-splicing factor 38B	3331575
Q9DAW6	Prpf4	U4/U6 small nuclear ribonucleoprotein Prp4	2.92142e+06
P26350	Ptma	Prothymosin alpha	1.00009e+06
P58389	Ptpa	Serine/threonine-protein phosphatase 2A activator	465012
Q06180	Ptpn2	Tyrosine-protein phosphatase non-receptor type 2	5.63229e+06
Q5XFZ0	Q5XFZ0	UPF0711 protein C18orf21 homolog	702981
Q80WR5	Q80WR5	UPF0688 protein C1orf174 homolog	1.253e+06
Q9CWU4	Q9CWU4	UPF0690 protein C1orf52 homolog	693036
P62821	Rab1A	Ras-related protein Rab-1A	2.07086e+06
Q6PR54	Rif1	Telomere-associated protein RIF1	1.51902e+07
Q9CQ71	Rpa3	Replication protein A 14 kDa subunit	1.9898e+06
Q9DB85	Rrp8	Ribosomal RNA-processing protein 8	9.09609e+06
P59708	Sf3b6	Splicing factor 3B subunit 6	1.08587e+06
Q6P5D8	Smchd1	Structural maintenance of chromosomes flexible hinge domain-containing protein 1	1.08576e+07
A3KGB4	Tbc1d8b	TBC1 domain family member 8B	665365
Q4JK59	Tet2	Methylcytosine dioxygenase TET2	445303
Q3URQ0	Tex10	Testis-expressed protein 10	7.34196e+06
Q91YJ3	Thyn1	Thymocyte nuclear protein 1	8.48863e+06
Q6QNU9	Tlr12	Toll-like receptor 12	628773
Q9CR02	Tma16	Translation machinery-associated protein 16	3.93994e+06
Q9D2E2	Toe1	Target of EGR1 protein 1	814862
G5E870	Trip12	E3 ubiquitin-protein ligase TRIP12	5.49545e+07
B1AQJ2	Usp36	Ubiquitin carboxyl-terminal hydrolase 36	1.83913e+06
Q6J1H4	Utf1	Undifferentiated embryonic cell transcription factor 1	1.29706e+07
Q9CZJ1	Utp11	Probable U3 small nucleolar RNA-associated protein 11	4.39038e+06
Q6EJB6	Utp14b	U3 small nucleolar RNA-associated protein 14 homolog B	1.46844e+06
Q8K3G5	Vrk3	Inactive serine/threonine-protein kinase VRK3	1.65222e+06
Q8VCG3	Wdr74	WD repeat-containing protein 74	3.02683e+06
Q9JJ48	Zc3h8	Zinc finger CCCH domain-containing protein 8	1.08878e+06
Q9JLM4	Zmym3	Zinc finger MYM-type protein 3	307176
E9Q6W4	Znf296	Zinc finger protein 296	3.77733e+06

## Sheet: ES_N2
Accession	Gene	Description	Abundance
Q8BGQ7	Aars	Alanine--tRNA ligase, cytoplasmic	3.25637e+06
Q9JKX4	Aatf	Protein AATF	1.34888e+06
P61222	Abce1	ATP-binding cassette sub-family E member 1	7.81711e+06
Q6P542	Abcf1	ATP-binding cassette sub-family F member 1	3.55064e+06
Q9QYL7	Abt1	Activator of basal transcription 1	788495
P56376	Acyp1	Acylphosphatase-1	782956
Q99JT9	Adi1	1,2-dihydroxy-3-keto-5-methylthiopentene dioxygenase	390940
Q8CJF7	Ahctf1	Protein ELYS	7.89649e+06
Q9DBR0	Akap8	A-kinase anchor protein 8	553139
P45376	Akr1b1	Aldose reductase	3.28721e+06
P28352	Apex1	DNA-(apurinic or apyrimidinic site) lyase	4.74066e+06
O35841	Api5	Apoptosis inhibitor 5	169339
P08030	Aprt	Adenine phosphoribosyltransferase	2.97049e+06
P84078; P61205	Arf1; Arf3	ADP-ribosylation factor 1; ADP-ribosylation factor 3	2.27887e+06
Q61176	Arg1	Arginase-1	1.30206e+06
Q3UL36	Arglu1	Arginine and glutamate-rich protein 1	753027
Q8VEH3	Arl8a	ADP-ribosylation factor-like protein 8A	147741
Q91X20	Ash2l	Set1/Ash2 histone methyltransferase complex subunit ASH2	1.40681e+06
O54984	Asna1	ATPase Asna1	860792
Q9CWJ9	Atic	Bifunctional purine biosynthesis protein PURH	889515
O55143	Atp2a2	Sarcoplasmic/endoplasmic reticulum calcium ATPase 2	1.8745e+06
P56382	Atp5e	ATP synthase subunit epsilon, mitochondrial	926664
Q61687	Atrx	Transcriptional regulator ATRX	926886
P97477	Aurka	Aurora kinase A	181168
O54962	Banf1	Barrier-to-autointegration factor	1.70338e+07
Q9Z277	Baz1b	Tyrosine-protein kinase BAZ1B	9.27486e+06
Q91YE5	Baz2a	Bromodomain adjacent to zinc finger domain protein 2A	1.24416e+07
Q9CWI3	Bccip	BRCA2 and CDKN1A-interacting protein	432691
Q9CPT0	Bcl2l14	Apoptosis facilitator Bcl-2-like protein 14	1.15785e+06
Q8K019	Bclaf1	Bcl-2-associated transcription factor 1	709639
Q8BGS2	Bola2	BolA-like protein 2	826261
P97452	Bop1	Ribosome biogenesis protein BOP1	3.72687e+06
O88665	Brd7	Bromodomain-containing protein 7	294949
Q9DCA5	Brix1	Ribosome biogenesis protein BRX1 homolog	9.89701e+06
Q64152	Btf3	Transcription factor BTF3	2.15332e+07
Q9CQH7	Btf3l4	Transcription factor BTF3 homolog 4	4.12271e+06
Q9WVA3	Bub3	Mitotic checkpoint protein BUB3	876757
O54825	Bysl	Bystin	1735000
Q9CQC6	Bzw1	Basic leucine zipper and W2 domain-containing protein 1	2.21411e+06
Q9CXW3	Cacybp	Calcyclin-binding protein	756543
P40124	Cap1	Adenylyl cyclase-associated protein 1	2.05043e+06
P47753	Capza1	F-actin-capping protein subunit alpha-1	2.49472e+06
P47754	Capza2	F-actin-capping protein subunit alpha-2	338206
Q9WVG6	Carm1	Histone-arginine methyltransferase CARM1	327631
P24270	Cat	Catalase	613642
P48758	Cbr1	Carbonyl reductase [NADPH] 1	3.12255e+06
P83917	Cbx1	Chromobox protein homolog 1	5.0529e+06
P23198	Cbx3	Chromobox protein homolog 3	1.85535e+07
Q61686	Cbx5	Chromobox protein homolog 5	4.70079e+06
Q9D024	Ccdc47	Coiled-coil domain-containing protein 47	372039
Q9JJ89	Ccdc86	Coiled-coil domain-containing protein 86	966867
P24860	Ccnb1	G2/mitotic-specific cyclin-B1	874280
Q9QWV9	Ccnt1	Cyclin-T1	301176
P80318	Cct3	T-complex protein 1 subunit gamma	5.91958e+06
Q9DC48	Cdc40	Pre-mRNA-processing factor 17	382299
P60766	Cdc42	Cell division control protein 42 homolog	158624
Q8BHX3	Cdca8	Borealin	1.56714e+06
P11440	Cdk1	Cyclin-dependent kinase 1	9.34701e+06
Q03147; Q9BWQ5; Q62137	Cdk7; Dclk3; Jak3	Cyclin-dependent kinase 7; Serine/threonine protein kinase DCLK3; Tyrosine-protein kinase JAK3	320266
P53569	Cebpz	CCAAT/enhancer-binding protein zeta	5.14111e+06
Q9CXS4	Cenpv	Centromere protein V	5.48839e+06
Q6ZQ06	Cep162	Centrosomal protein of 162 kDa	5.54406e+07
Q8BHG9	Cggbp1	CGG triplet repeat-binding protein 1	1.12315e+06
P40201	Chd1	Chromodomain-helicase-DNA-binding protein 1	964045
Q6PDQ2	Chd4	Chromodomain-helicase-DNA-binding protein 4	2.50123e+06
Q9D8B3	Chmp4b	Charged multivesicular body protein 4b	856462
Q9D1P4	Chordc1	Cysteine and histidine-rich domain-containing protein 1	239996
Q9CY57	Chtop	Chromatin target of PRMT1 protein	3.40994e+06
A2AGT5	Ckap5	Cytoskeleton-associated protein 5	274103
Q61418	Clcn4	H(+)/Cl(-) exchange transporter 4	108391
Q5SW19	Cluh	Clustered mitochondria protein homolog	841876
Q99KK2	Cmas	N-acylneuraminate cytidylyltransferase	1.28691e+06
Q9DBP5	Cmpk1	UMP-CMP kinase	227245
Q9D1A2	Cndp2	Cytosolic non-specific dipeptidase	1.29956e+06
Q9DAW9	Cnn3	Calponin-3	2.40478e+06
Q5SU73	Coil	Coilin	250877
P11087	Col1a1	Collagen alpha-1(I) chain	335404
O55029	Copb2	Coatomer subunit beta'	383463
Q9ERK4	Cse1l	Exportin-2	2.59112e+06
Q60737	Csnk2a1	Casein kinase II subunit alpha	1.17356e+06
P97314	Csrp2	Cysteine and glycine-rich protein 2	798364
Q8BIQ5	Cstf2	Cleavage stimulation factor subunit 2	812122
P56546	Ctbp2	C-terminal-binding protein 2	1.47244e+06
Q61164	Ctcf	Transcriptional repressor CTCF	182833
Q8BG15	Ctdspl2	CTD small phosphatase-like protein 2	1.94923e+06
Q8R1F0	D8Ertd738e	Leydig cell tumor 10 kDa protein homolog	3.61551e+06
P31786	Dbi	Acyl-CoA-binding protein	2.46439e+06
Q8N7N5	Dcaf8	DDB1- and CUL4-associated factor 8	192706
Q8K363	Ddx18	ATP-dependent RNA helicase DDX18	1.42296e+07
Q9ESV0	Ddx24	ATP-dependent RNA helicase DDX24	5.83203e+06
Q921N6	Ddx27	Probable ATP-dependent RNA helicase DDX27	1.01519e+07
Q6NZQ2	Ddx31	Probable ATP-dependent RNA helicase DDX31	1.30196e+06
Q8VDW0	Ddx39a	ATP-dependent RNA helicase DDX39A	1.47714e+08
Q569Z5	Ddx46	Probable ATP-dependent RNA helicase DDX46	1.19158e+06
Q9CWX9	Ddx47	Probable ATP-dependent RNA helicase DDX47	5.70125e+06
Q8K4L0	Ddx54	ATP-dependent RNA helicase DDX54	2.46207e+06
Q9D0R4	Ddx56	Probable ATP-dependent RNA helicase DDX56	1.55791e+06
P54823	Ddx6	Probable ATP-dependent RNA helicase DDX6	2.38141e+06
Q7TNV0	Dek	Protein DEK	2.89866e+07
Q6PGC1	Dhx29	ATP-dependent RNA helicase DHX29	344417
Q80VY9	Dhx33	Putative ATP-dependent RNA helicase DHX33	604604
Q8VHK9	Dhx36	ATP-dependent RNA helicase DHX36	542863
Q9D0D4	Dimt1	Probable dimethyladenosine transferase	3.41589e+06
Q9CSH3	Dis3	Exosome complex exonuclease RRP44	743785
Q9ESX5	Dkc1	H/ACA ribonucleoprotein complex subunit 4	4.4001e+06
E9Q8D0	Dnajc21	DnaJ homolog subfamily C member 21	966741
Q6NZB0	Dnajc8	DnaJ homolog subfamily C member 8	3.58099e+06
P13864	Dnmt1	DNA (cytosine-5)-methyltransferase 1	1.51453e+07
O88508	Dnmt3a	DNA (cytosine-5)-methyltransferase 3A	599636
O88509	Dnmt3b	DNA (cytosine-5)-methyltransferase 3B	442713
Q8R2M2	Dnttip2	Deoxynucleotidyltransferase terminal-interacting protein 2	1.85263e+06
Q9CQS7	Dppa5a	Developmental pluripotency-associated protein 5A	2.48137e+06
Q99LT0	Dpy30	Protein dpy-30 homolog	518385
P32233	Drg1	Developmentally-regulated GTP-binding protein 1	4.48718e+06
O88485; O88487	Dync1i1; Dync1i2	Cytoplasmic dynein 1 intermediate chain 1; Cytoplasmic dynein 1 intermediate chain 2	375116
P63168	Dynll1	Dynein light chain 1, cytoplasmic	1450176
Q9D903	Ebna1bp2	Probable rRNA-processing protein EBP2	9.77956e+06
Q9JMG1	Edf1	Endothelial differentiation-related factor 1	1.01027e+06
Q921E6	Eed	Polycomb protein EED	3.00097e+06
Q9JHW4	Eefsec	Selenocysteine-specific elongation factor	325775
Q60872	Eif1a	Eukaryotic translation initiation factor 1A	5.9547e+06
Q8BJW6	Eif2a	Eukaryotic translation initiation factor 2A	5.58355e+06
Q61749	Eif2b4	Translation initiation factor eIF-2B subunit delta	661096
Q99L45	Eif2s2	Eukaryotic translation initiation factor 2 subunit 2	4.80488e+06
Q9Z0N1	Eif2s3x	Eukaryotic translation initiation factor 2 subunit 3, X-linked	4.70964e+06
Q8R1B4	Eif3c	Eukaryotic translation initiation factor 3 subunit C	9.79611e+06
O70194	Eif3d	Eukaryotic translation initiation factor 3 subunit D	3.86062e+06
P60229	Eif3e	Eukaryotic translation initiation factor 3 subunit E	1.93162e+06
Q9DCH4	Eif3f	Eukaryotic translation initiation factor 3 subunit F	495230
Q9Z1D1	Eif3g	Eukaryotic translation initiation factor 3 subunit G	1.16783e+06
Q9QZD9	Eif3i	Eukaryotic translation initiation factor 3 subunit I	866112
Q91VC3	Eif4a3	Eukaryotic initiation factor 4A-III	2.52589e+06
Q6NZJ6	Eif4g1	Eukaryotic translation initiation factor 4 gamma 1	2.17103e+06
Q9WUK2	Eif4h	Eukaryotic translation initiation factor 4H	2.51822e+06
Q05D44	Eif5b	Eukaryotic translation initiation factor 5B	562427
O55135	Eif6	Eukaryotic translation initiation factor 6	3.87018e+06
P62869	Elob	Elongin-B	457686
O35130	Emg1	Ribosomal RNA small subunit methyltransferase NEP1	989659
P49135	Ercc3	TFIIH basal transcription factor complex helicase XPB subunit	388094
Q3V1V3	Esf1	ESF1 homolog	1.1011e+06
Q8BWY3	Etf1	Eukaryotic peptide chain release factor subunit 1	8.51945e+06
Q6KAR6	Exoc3	Exocyst complex component 3	278692
P56960	Exosc10	Exosome component 10	1.73608e+06
Q61188	Ezh2	Histone-lysine N-methyltransferase EZH2	1.64735e+06
Q921M7	Fam49b	Protein FAM49B	151100
Q9WV03; Q9WTJ8	Fam50a; Fam50b	Protein FAM50A; Protein FAM50B	987328
Q8C0C7	Farsa	Phenylalanine--tRNA ligase alpha subunit	1.93723e+06
P62862	Fau	40S ribosomal protein S30	1.22731e+07
Q920E5	Fdps	Farnesyl pyrophosphate synthase	783815
P39749	Fen1	Flap endonuclease 1	1.87921e+06
Q62446	Fkbp3	Peptidyl-prolyl cis-trans isomerase FKBP3	2.55888e+07
P97376	Frg1	Protein FRG1	2.27863e+06
Q9DBE9	Ftsj3	pre-rRNA processing protein FTSJ3	1.16147e+07
Q9WVR4	Fxr2	Fragile X mental retardation syndrome-related protein 2	423444
P97855	G3bp1	Ras GTPase-activating protein-binding protein 1	2.99606e+06
Q9R0N0	Galk1	Galactokinase	1.46128e+06
Q64737	Gart	Trifunctional purine biosynthetic protein adenosine-3	3.81802e+06
Q61598	Gdi2	Rab GDP dissociation inhibitor beta	1.86146e+07
Q9CPV4	Glod4	Glyoxalase domain-containing protein 4	2.53763e+06
Q9CQM9	Glrx3	Glutaredoxin-3	125929
Q922P9	Glyr1	Putative oxidoreductase GLYR1	3.61274e+06
Q9CQI3	Gmfb	Glia maturation factor beta	601214
Q3THK7	Gmps	GMP synthase [glutamine-hydrolyzing]	2.63481e+06
P08752	Gnai2	Guanine nucleotide-binding protein G(i) subunit alpha-2	1.23679e+06
Q8CI11	Gnl3	Guanine nucleotide-binding protein-like 3	1.80551e+07
Q6PGG6	Gnl3l	Guanine nucleotide-binding protein-like 3-like protein	1.50731e+06
O88958	Gnpda1	Glucosamine-6-phosphate isomerase 1	624866
Q60631	Grb2	Growth factor receptor-bound protein 2	217328
Q91Z53	Grhpr	Glyoxylate reductase/hydroxypyruvate reductase	627575
P47791	Gsr	Glutathione reductase, mitochondrial	1.72235e+06
Q3THW5; P0C0S6	H2afv; H2afz	Histone H2A.V; Histone H2A.Z	4.98161e+07
P27661	H2afx	Histone H2AX	4.96989e+08
Q9QZQ8	H2afy	Core histone macro-H2A.1	8.65872e+07
Q61035	Hars	Histidine--tRNA ligase, cytoplasmic	1.10358e+06
Q8BY71	Hat1	Histone acetyltransferase type B catalytic subunit	3.3366e+06
O09106; P70288	Hdac1; Hdac2	Histone deacetylase 1; Histone deacetylase 2	2.73416e+06
P51859	Hdgf	Hepatoma-derived growth factor	1.20287e+07
Q60848	Hells	Lymphocyte-specific helicase	6.31815e+06
P43275	Hist1h1a	Histone H1.1	4.96939e+08
P43276	Hist1h1b	Histone H1.5	7.15466e+08
P15864	Hist1h1c	Histone H1.2	1.19444e+08
P43277	Hist1h1d	Histone H1.3	2.58038e+09
Q8CGP5; Q8CGP6; C0HKE6; Q8CGP7; Q8BFU2; Q8R1M2	Hist1h2af; Hist1h2ah; Hist1h2ai; Hist1h2ak; Hist3h2a; H2afj	Histone H2A type 1-F; Histone H2A type 1-H; Histone H2A type 1-I; Histone H2A type 1-K; Histone H2A type 3; Histone H2A.J	1.7093e+09
Q6ZWY9; Q64478; P10854; Q64525	Hist1h2bc; Hist1h2bh; Hist1h2bm; Hist2h2bb	Histone H2B type 1-C/E/G; Histone H2B type 1-H; Histone H2B type 1-M; Histone H2B type 2-B	1.17063e+07
Q8CGP1	Hist1h2bk	Histone H2B type 1-K	1.05847e+09
P22907	Hmbs	Porphobilinogen deaminase	174699
Q9DC33	Hmg20a	High mobility group protein 20A	394163
P17095	Hmga1	High mobility group protein HMG-I/HMG-Y	5.82084e+07
P63158	Hmgb1	High mobility group protein B1	4.69691e+07
P30681	Hmgb2	High mobility group protein B2	1.96058e+08
P18608	Hmgn1	Non-histone chromosomal protein HMG-14	664915
P09602	Hmgn2	Non-histone chromosomal protein HMG-17	5.30169e+06
Q9JL35	Hmgn5	High mobility group nucleosome-binding domain-containing protein 5	1.03722e+06
Q9Z130	Hnrnpdl	Heterogeneous nuclear ribonucleoprotein D-like	678573
Q00PI9	Hnrnpul2	Heterogeneous nuclear ribonucleoprotein U-like protein 2	672106
Q8CFE2	Hpf1	Histone PARylation factor 1	1.29022e+06
P00493	Hprt1	Hypoxanthine-guanine phosphoribosyltransferase	1.19924e+06
P11499	Hsp90ab1	Heat shock protein HSP 90-beta	1.13732e+08
Q61316	Hspa4	Heat shock 70 kDa protein 4	8.64679e+06
Q8BK58	Hspbap1	HSPB1-associated protein 1	773570
O88844	Idh1	Isocitrate dehydrogenase [NADP] cytoplasmic	656576
Q9CXY6	Ilf2	Interleukin enhancer-binding factor 2	272178
Q9Z1X4	Ilf3	Interleukin enhancer-binding factor 3	1.31039e+07
Q921Y2	Imp3	U3 small nucleolar ribonucleoprotein protein IMP3	1.77884e+06
Q9WU62	Incenp	Inner centromere protein	4.6538e+06
Q9JKF1	Iqgap1	Ras GTPase-activating-like protein IQGAP1	621210
Q6ZPI0	Jade1	Protein Jade-1	322504
Q62315	Jarid2	Protein Jumonji	1.92274e+06
Q8BRB7	Kat6b	Histone acetyltransferase KAT6B	841445
Q5SVQ0	Kat7	Histone acetyltransferase KAT7	1.06273e+06
Q6ZQ88	Kdm1a	Lysine-specific histone demethylase 1A	292969
Q6PCM1	Kdm3a	Lysine-specific demethylase 3A	432977
P97329	Kif20a	Kinesin-like protein KIF20A	932477
Q9QWT9	Kifc1	Kinesin-like protein KIFC1	1.86277e+06
P52293	Kpna2	Importin subunit alpha-1	5.43607e+06
O35344	Kpna3	Importin subunit alpha-4	608701
Q8BGA5	Krr1	KRR1 small subunit processome component homolog	3.32778e+06
Q587J6	L1td1	LINE-1 type transposase domain-containing protein 1	328932
Q9CR70	Lage3	EKC/KEOPS complex subunit Lage3	235522
Q05CL8	Larp7	La-related protein 7	2.91725e+06
Q8BMJ2	Lars	Leucine--tRNA ligase, cytoplasmic	201920
A2BE28	Las1l	Ribosomal biogenesis protein LAS1L	447721
Q61792	Lasp1	LIM and SH3 domain protein 1	861706
Q3U9G9	Lbr	Lamin-B receptor	1.0316e+08
P37913	Lig1	DNA ligase 1	2.10249e+06
P14733	Lmnb1	Lamin-B1	6.68293e+07
P21619	Lmnb2	Lamin-B2	1.7431e+06
Q9CRC8	Lrrc40	Leucine-rich repeat-containing protein 40	425830
Q505F5	Lrrc47	Leucine-rich repeat-containing protein 47	3.87783e+06
Q922Q8	Lrrc59	Leucine-rich repeat-containing protein 59	4.60795e+06
Q8BUI3	LRWD1	Leucine-rich repeat and WD repeat-containing protein 1	2.47482e+06
Q3UM18	Lsg1	Large subunit GTPase 1 homolog	3.6975e+06
Q9CYI4	Luc7l	Putative RNA-binding protein Luc7-like 1	797524
Q7TNC4	Luc7l2	Putative RNA-binding protein Luc7-like 2	669941
Q08288	Lyar	Cell growth-regulating nucleolar protein	1.75835e+06
P61327; Q9CQL1	Magoh; Magohb	Protein mago nashi homolog; Protein mago nashi homolog 2	604597
Q8BGS0	Mak16	Protein MAK16 homolog	1.04391e+06
P70236	Map2k6	Dual specificity mitogen-activated protein kinase kinase 6	423909
P27546	Map4	Microtubule-associated protein 4	2.38104e+06
P63085	Mapk1	Mitogen-activated protein kinase 1	765023
Q3THS6	Mat2a	S-adenosylmethionine synthase isoform type-2	3.39071e+06
P97310	Mcm2	DNA replication licensing factor MCM2	1.58875e+07
P25206	Mcm3	DNA replication licensing factor MCM3	1.17338e+07
P49717	Mcm4	DNA replication licensing factor MCM4	1.33017e+07
P49718	Mcm5	DNA replication licensing factor MCM5	1.31015e+07
P97311	Mcm6	DNA replication licensing factor MCM6	6.9335e+06
Q61881	Mcm7	DNA replication licensing factor MCM7	1.12641e+07
Q5PSV9	Mdc1	Mediator of DNA damage checkpoint protein 1	1.49313e+06
P14152	Mdh1	Malate dehydrogenase, cytoplasmic	2.57048e+06
Q9Z2D6	Mecp2	Methyl-CpG-binding protein 2	362823
Q8BP48	Metap1	Methionine aminopeptidase 1	983541
P34884	Mif	Macrophage migration inhibitory factor	1.22798e+06
E9PVX6	Mki67	Proliferation marker protein Ki-67	4.97249e+07
P51949	Mnat1	CDK-activating kinase assembly factor MAT1	540133
Q8K396	Mnd1	Meiotic nuclear division protein 1 homolog	295236
Q9R0Q4	Morf4l2	Mortality factor 4-like protein 2	4.21537e+06
P23249	Mov10	Putative helicase MOV-10	3.02381e+06
Q04841	Mpg	DNA-3-methyladenine glycosylase	222311
Q810V0	Mphosph10	U3 small nucleolar ribonucleoprotein protein MPP10	820863
Q9CQL7	Mrfap1	MORF4 family-associated protein 1	312849
Q9D0I8	Mrto4	mRNA turnover protein 4 homolog	8.46005e+06
P43247	Msh2	DNA mismatch repair protein Msh2	1.16249e+07
P54276	Msh6	DNA mismatch repair protein Msh6	1.58143e+07
P26041	Msn	Moesin	744854
Q9R190	Mta2	Metastasis-associated protein MTA2	1.05359e+06
Q9CQ65	Mtap	S-methyl-5'-thioadenosine phosphorylase	1.69692e+06
Q80WJ7	Mtdh	Protein LYRIC	1.0185e+06
Q02395	Mtf2	Metal-response element-binding transcription factor 2	2.16959e+06
Q922D8	Mthfd1	C-1-tetrahydrofolate synthase, cytoplasmic	5.95614e+06
Q7TPV4	Mybbp1a	Myb-binding protein 1A	4.57826e+07
Q9QY36; Q3UX61	Naa10; Naa11	N-alpha-acetyltransferase 10; N-alpha-acetyltransferase 11	1.45044e+06
Q80UM3	Naa15	N-alpha-acetyltransferase 15, NatA auxiliary subunit	2.46353e+06
Q8VE10	Naa40	N-alpha-acetyltransferase 40	295502
Q6PGB6	Naa50	N-alpha-acetyltransferase 50	1.19819e+06
Q60817	Naca	Nascent polypeptide-associated complex subunit alpha	2.87292e+07
Q99KQ4	Nampt	Nicotinamide phosphoribosyltransferase	4.43963e+06
P28656	Nap1l1	Nucleosome assembly protein 1-like 1	172734
Q8BP47	Nars	Asparagine--tRNA ligase, cytoplasmic	3.48407e+06
Q99MD9	Nasp	Nuclear autoantigenic sperm protein	1.30075e+06
Q8K224	Nat10	RNA cytidine acetyltransferase	3.08071e+06
Q8VCM8	Ncln	Nicalin	497022
P29595	Nedd8	NEDD8	1.48629e+06
O09130	Nfatc2ip	NFATC2-interacting protein	4.17637e+06
Q91VE6	Nifk	MKI67 FHA domain-interacting nucleolar phosphoprotein	1.28466e+07
Q8BHK1	Nipa1	Magnesium transporter NIPA1	529889
Q8VEJ4	Nle1	Notchless protein homolog 1	377338
Q99L48	Nmd3	60S ribosomal export protein NMD3	1.30448e+06
O70310	Nmt1	Glycylpeptide N-tetradecanoyltransferase 1	1.97426e+06
O70311	Nmt2	Glycylpeptide N-tetradecanoyltransferase 2	1.11435e+06
Q9WV70	Noc2l	Nucleolar complex protein 2 homolog	654393
Q8BHY2	Noc4l	Nucleolar complex protein 4 homolog	1.17284e+06
Q8R5K4	Nol6	Nucleolar protein 6	3.3744e+06
Q9CQS2	Nop10	H/ACA ribonucleoprotein complex subunit 3	1.3024e+06
Q9CPT5	Nop16	Nucleolar protein 16	1.15193e+06
Q922K7	Nop2	Probable 28S rRNA (cytosine-C(5))-methyltransferase	2.22794e+07
Q8BK35	Nop53	Ribosome biogenesis protein NOP53	6.21244e+06
Q8BMC4	Nop9	Nucleolar protein 9	662247
Q9CPP0	Npm3	Nucleoplasmin-3	1.55757e+06
Q8VC65	Nrm	Nurim	332191
Q9CR47	Nsa2	Ribosome biogenesis protein NSA2 homolog	4.16955e+06
Q8BVE8	Nsd2	Histone-lysine N-methyltransferase NSD2	212253
Q1HFZ0	Nsun2	tRNA (cytosine(34)-C(5))-methyltransferase	1.09006e+07
Q8K4F6	Nsun5	Probable 28S rRNA (cytosine-C(5))-methyltransferase	1.03505e+06
O35685	Nudc	Nuclear migration protein nudC	1.57687e+06
Q9CQ48	Nudcd2	NudC domain-containing protein 2	1.06565e+06
Q9ERH4	Nusap1	Nucleolar and spindle-associated protein 1	446917
Q9DBY8	Nvl	Nuclear valosin-containing protein-like	2.13701e+06
Q9CZ30	Ola1	Obg-like ATPase 1	2.24602e+06
Q9Z1N2	Orc1	Origin recognition complex subunit 1	3.99817e+06
Q9JK30	Orc3	Origin recognition complex subunit 3	923639
Q7TQI3	Otub1	Ubiquitin thioesterase OTUB1	564812
Q8K2H2	Otud6b	OTU domain-containing protein 6B	247169
P50580	Pa2g4	Proliferation-associated protein 2G4	8.35172e+07
Q8CCS6	Pabpn1	Polyadenylate-binding protein 2	4.78477e+06
Q9DCL9	Paics	Multifunctional protein ADE2	2.39342e+06
Q9DCE5	Pak1ip1	p21-activated protein kinase-interacting protein 1	3.58775e+07
P11103	Parp1	Poly [ADP-ribose] polymerase 1	4.1922e+07
Q6P8I4	Pcnp	PEST proteolytic signal-containing nuclear protein	1.96668e+06
Q3UHX2	Pdap1	28 kDa heat- and acid-stable phosphoprotein	2.57377e+06
Q6NS46	Pdcd11	Protein RRP5 homolog	6.14016e+06
Q9WU78	Pdcd6ip	Programmed cell death 6-interacting protein	167429
P27773	Pdia3	Protein disulfide-isomerase A3	818105
O70400	Pdlim1	PDZ and LIM domain protein 1	725703
Q6A026	Pds5a	Sister chromatid cohesion protein PDS5 homolog A	561416
Q4VA53	Pds5b	Sister chromatid cohesion protein PDS5 homolog B	2.9647e+06
Q9EQ61	Pes1	Pescadillo homolog	8.35329e+06
Q03958	Pfdn6	Prefoldin subunit 6	429240
P12382	Pfkl	ATP-dependent 6-phosphofructokinase, liver type	482203
Q9DBJ1	Pgam1	Phosphoglycerate mutase 1	6.06335e+06
P09411	Pgk1	Phosphoglycerate kinase 1	1.67235e+07
Q61753	Phgdh	D-3-phosphoglycerate dehydrogenase	1.5595e+06
Q8VDD9	Phip	PH-interacting protein	1.00273e+06
Q9QUR7	Pin1	Peptidyl-prolyl cis-trans isomerase NIMA-interacting 1	2.80916e+06
Q9CWW6	Pin4	Peptidyl-prolyl cis-trans isomerase NIMA-interacting 4	330259
P27612	Plaa	Phospholipase A-2-activating protein	325599
Q9D1G2	Pmvk	Phosphomevalonate kinase	390480
Q9CPS7	Pno1	RNA-binding protein PNO1	944245
Q8BG81	Poldip3	Polymerase delta-interacting protein 3	1438534
Q8CFI7	Polr2b	DNA-directed RNA polymerase II subunit RPB2	488446
Q923G2	Polr2h	DNA-directed RNA polymerases I, II, and III subunit RPABC3	430396
Q91YU8	Ppan	Suppressor of SWI4 1 homolog	263392
Q9CR16	Ppid	Peptidyl-prolyl cis-trans isomerase D	2.83824e+06
Q9D868	Ppih	Peptidyl-prolyl cis-trans isomerase H	230182
P62137	Ppp1ca	Serine/threonine-protein phosphatase PP1-alpha catalytic subunit	368744
P63087	Ppp1cc	Serine/threonine-protein phosphatase PP1-gamma catalytic subunit	825617
Q76MZ3	Ppp2r1a	Serine/threonine-protein phosphatase 2A 65 kDa regulatory subunit A alpha isoform	2.05882e+06
O08709	Prdx6	Peroxiredoxin-6	3.99934e+06
Q9QUR6	Prep	Prolyl endopeptidase	1.48414e+06
Q9D820	Prorsd1	Prolyl-tRNA synthetase associated domain-containing protein 1	2.10955e+06
Q99KP6	Prpf19	Pre-mRNA-processing factor 19	3.43243e+06
Q922U1	Prpf3	U4/U6 small nuclear ribonucleoprotein Prp3	493145
Q8CCF0	Prpf31	U4/U6 small nuclear ribonucleoprotein Prp31	1.3744e+06
Q99PV0	Prpf8	Pre-mRNA-processing-splicing factor 8	1.55449e+06
Q9D7G0	Prps1	Ribose-phosphate pyrophosphokinase 1	1.56946e+06
Q3TLH4	Prrc2c	Protein PRRC2C	906724
Q99K85	Psat1	Phosphoserine aminotransferase	2599912
Q99JF8	Psip1	PC4 and SFRS1-interacting protein	2.41128e+07
P49722	Psma2	Proteasome subunit alpha type-2	590024
Q9QUM9	Psma6	Proteasome subunit alpha type-6	3.04227e+06
O09061	Psmb1	Proteasome subunit beta type-1	2.21625e+06
P54775	Psmc4	26S proteasome regulatory subunit 6B	459317
P62334	Psmc6	26S proteasome regulatory subunit 10B	1.2633e+06
Q9CX56	Psmd8	26S proteasome non-ATPase regulatory subunit 8	458346
Q9CR00	Psmd9	26S proteasome non-ATPase regulatory subunit 9	242019
Q3UEB3	Puf60	Poly(U)-binding-splicing factor PUF60	604034
Q8BKS9	Pum3	Pumilio homolog 3	719020
Q8CHP5	Pym1	Partner of Y14 and mago	2.39163e+06
Q3U6N9	Q3U6N9	UPF0488 protein C8orf33 homolog	457447
Q5XFZ0	Q5XFZ0	UPF0711 protein C18orf21 homolog	129507
Q8BHG2	Q8BHG2	UPF0587 protein C1orf123 homolog	859145
Q9CQE8	Q9CQE8	UPF0568 protein C14orf166 homolog	1.48765e+06
Q9CXL3	Q9CXL3	Uncharacterized protein C7orf50 homolog	1099402
Q9D937	Q9D937	Uncharacterized protein C11orf98 homolog	1.16018e+07
Q9CQD1; P61021; P35278	Rab5a; Rab5b; Rab5c	Ras-related protein Rab-5A; Ras-related protein Rab-5B; Ras-related protein Rab-5C	944793
P70388	Rad50	DNA repair protein RAD50	477815
P34022	Ranbp1	Ran-specific GTPase-activating protein	503874
P62835; Q99JI6	Rap1a; Rap1b	Ras-related protein Rap-1a; Ras-related protein Rap-1b	8.87958e+06
Q60972	Rbbp4	Histone-binding protein RBBP4	1.57209e+07
Q60973	Rbbp7	Histone-binding protein RBBP7	1.23899e+07
Q8R3C6	Rbm19	Probable RNA-binding protein 19	671444
Q8BHS3	Rbm22	Pre-mRNA-splicing factor RBM22	394329
Q8CGC6	Rbm28	RNA-binding protein 28	6.52183e+06
Q8C5L7	Rbm34	RNA-binding protein 34	376211
Q8VE37	Rcc1	Regulator of chromosome condensation	1.8359e+07
Q8BK67	Rcc2	Protein RCC2	6.90955e+07
Q9D0F6	Rfc5	Replication factor C subunit 5	729834
Q9QUI0; Q62159	Rhoa; Rhoc	Transforming protein RhoA; Transforming protein RhoC	172785
Q6PR54	Rif1	Telomere-associated protein RIF1	1.57135e+06
Q80ZV0	Rnaseh2b	Ribonuclease H2 subunit B	860964
Q9CQJ4	Rnf2	E3 ubiquitin-protein ligase RING2	886173
O55236	Rngtt	mRNA-capping enzyme	327271
Q91VI7	Rnh1	Ribonuclease inhibitor	230260
Q8VEE4	Rpa1	Replication protein A 70 kDa DNA-binding subunit	1977780
Q7TND5	Rpf1	Ribosome production factor 1	1.47567e+06
Q9JJ80	Rpf2	Ribosome production factor 2 homolog	9.15438e+06
P86048	Rpl10l	60S ribosomal protein L10-like	3.33346e+06
O09167	Rpl21	60S ribosomal protein L21	3.90103e+07
P62751	Rpl23a	60S ribosomal protein L23a	1.15091e+09
P62889	Rpl30	60S ribosomal protein L30	5.51634e+06
Q9D8M4	Rpl7l1	60S ribosomal protein L7-like 1	6.023e+06
Q91WE3	Rpp25	Ribonuclease P protein subunit p25	181354
O88796	Rpp30	Ribonuclease P protein subunit p30	403559
P63276	Rps17	40S ribosomal protein S17	1.8544e+07
Q6ZWU9	Rps27	40S ribosomal protein S27	1.01931e+07
Q6ZWY3	Rps27l	40S ribosomal protein S27-like	1.6394e+07
P97461	Rps5	40S ribosomal protein S5	6.79737e+06
P14206	Rpsa	40S ribosomal protein SA	3.70246e+07
Q99PL5	Rrbp1	Ribosome-binding protein 1	3.33522e+06
P11157	Rrm2	Ribonucleoside-diphosphate reductase subunit M2	724150
P56183	Rrp1	Ribosomal RNA processing protein 1 homolog A	1.03897e+06
Q6P5B0	Rrp12	RRP12-like protein	2.206e+06
Q9CYX7	Rrp15	RRP15-like protein	3.65507e+06
Q91YK2	Rrp1b	Ribosomal RNA processing protein 1 homolog B	1.09978e+07
Q9CYH6	Rrs1	Ribosome biogenesis regulatory protein homolog	1.31885e+07
Q8BVY0	Rsl1d1	Ribosomal L1 domain-containing protein 1	3.34958e+07
Q99LF4	Rtcb	tRNA-splicing ligase RtcB homolog	3.94644e+06
Q8CCI5	Rybp	RING1 and YY1-binding protein	1.37864e+06
P97352	S100a13	Protein S100-A13	849867
Q9R1T2	Sae1	SUMO-activating enzyme subunit 1	1.01556e+06
Q9Z315	Sart1	U4/U6.U5 tri-snRNP-associated protein 1	194133
Q80UZ2	Sdad1	Protein SDA1 homolog	1.06851e+08
O08547	Sec22b	Vesicle-trafficking protein SEC22b	185731
Q9CQS8	Sec61b	Protein transport protein Sec61 subunit beta	1.12524e+06
Q8R2U0	Seh1l	Nucleoporin SEH1	201130
Q3UQA7	Selenoh	Selenoprotein H	4.90404e+06
Q9EP97	Senp3	Sentrin-specific protease 3	529988
Q9CY58	Serbp1	Plasminogen activator inhibitor 1 RNA-binding protein	9.27624e+06
Q9EQU5	Set	Protein SET	8.57239e+07
Q99NB9	Sf3b1	Splicing factor 3B subunit 1	1.69331e+06
Q9CZU3	Skiv2l2	Superkiller viralicidic activity 2-like 2	2.11565e+06
Q3TKT4	Smarca4	Transcription activator BRG1	1.32044e+06
Q91ZW3	Smarca5	SWI/SNF-related matrix-associated actin-dependent regulator of chromatin subfamily A member 5	3.34321e+07
Q04692	Smarcad1	SWI/SNF-related matrix-associated actin-dependent regulator of chromatin subfamily A containing DEAD/H box 1	758462
P97496	Smarcc1	SWI/SNF complex subunit SMARCC1	1.61159e+06
O54941	Smarce1	SWI/SNF-related matrix-associated actin-dependent regulator of chromatin subfamily E member 1	199655
Q9CU62	Smc1a	Structural maintenance of chromosomes protein 1A	1.27131e+06
Q8CG48	Smc2	Structural maintenance of chromosomes protein 2	232400
Q9CW03	Smc3	Structural maintenance of chromosomes protein 3	7.27578e+06
Q8CG47	Smc4	Structural maintenance of chromosomes protein 4	1.61007e+06
Q8CG46	Smc5	Structural maintenance of chromosomes protein 5	277412
Q3UKJ7	Smu1	WD40 repeat-containing protein SMU1	1.98477e+06
Q78PY7	Snd1	Staphylococcal nuclease domain-containing protein 1	7.444e+06
Q6P4T2	Snrnp200	U5 small nuclear ribonucleoprotein 200 kDa helicase	1.59457e+06
Q62189	Snrpa	U1 small nuclear ribonucleoprotein A	3.68048e+06
P57784	Snrpa1	U2 small nuclear ribonucleoprotein A'	2.08719e+06
Q9CQI7	Snrpb2	U2 small nuclear ribonucleoprotein B''	382495
P62305	Snrpe	Small nuclear ribonucleoprotein E	2.48939e+06
Q9CSN1	Snw1	SNW domain-containing protein 1	1.82613e+06
Q9D8U8	Snx5	Sorting nexin-5	876457
P08228	Sod1	Superoxide dismutase [Cu-Zn]	4.10174e+06
P48432	Sox2	Transcription factor SOX-2	4.03305e+06
Q7TNE3	Spag7	Sperm-associated antigen 7	329574
Q61142	Spin1	Spindlin-1	2.78383e+06
Q62261	Sptbn1	Spectrin beta chain, non-erythrocytic 1	300667
Q497V5	Srbd1	S1 RNA-binding domain-containing protein 1	1.99602e+06
Q64674	Srm	Spermidine synthase	2.28218e+06
O70551	Srpk1	SRSF protein kinase 1	1.19217e+06
Q99MR6	Srrt	Serrate RNA effector molecule homolog	557950
O35326	Srsf5	Serine/arginine-rich splicing factor 5	523141
P32067	Ssb	Lupus La protein homolog	2.90253e+07
Q9CY50	Ssr1	Translocon-associated protein subunit alpha	2.00176e+06
Q08943	Ssrp1	FACT complex subunit SSRP1	9.21408e+06
Q60864	Stip1	Stress-induced-phosphoprotein 1	3.76692e+06
Q9Z1Z2	Strap	Serine-threonine kinase receptor-associated protein	1.89649e+06
P11031	Sub1	Activated RNA polymerase II transcriptional coactivator p15	7.53282e+06
Q9CX34	Sugt1	Protein SGT1 homolog	534721
P63166	Sumo1	Small ubiquitin-related modifier 1	850237
Q920B9	Supt16h	FACT complex subunit SPT16	1.53388e+07
O55201	Supt5h	Transcription elongation factor SPT5	303239
Q62383	Supt6h	Transcription elongation factor SPT6	263815
P70279	Surf6	Surfeit locus protein 6	5.16258e+06
Q80U70	Suz12	Polycomb protein Suz12	1.74057e+07
Q7TMK9	Syncrip	Heterogeneous nuclear ribonucleoprotein Q	7.58716e+06
Q9WVA4	Tagln2	Transgelin-2	2.80404e+06
Q93092	Taldo1	Transaldolase	4.00158e+06
Q9D0R2	Tars	Threonine--tRNA ligase, cytoplasmic	186387
Q9D1E6	Tbcb	Tubulin-folding cofactor B	363674
Q8C4J7	Tbl3	Transducin beta-like protein 3	1.28169e+06
P10711	Tcea1	Transcription elongation factor A protein 1	3.66074e+06
Q8C1A5	Thop1	Thimet oligopeptidase	1.57933e+06
Q569Z6	Thrap3	Thyroid hormone receptor-associated protein 3	1.18799e+06
Q99J36	Thumpd1	THUMP domain-containing protein 1	298539
Q91YJ3	Thyn1	Thymocyte nuclear protein 1	1.66289e+06
Q8BH58	Tiprl	TIP41-like protein	412446
Q6QNU9	Tlr12	Toll-like receptor 12	176434
Q61029	Tmpo	Lamina-associated polypeptide 2, isoforms beta/delta/epsilon/gamma	1.00039e+07
Q6ZWY8	Tmsb10	Thymosin beta-10	1.05065e+07
Q9CZW5	Tomm70	Mitochondrial import receptor subunit TOM70	217669
Q01320	Top2a	DNA topoisomerase 2-alpha	4.34901e+07
Q9Z321	Top3b	DNA topoisomerase 3-beta-1	1.45936e+06
F6ZDS4	Tpr	Nucleoprotein TPR	1.85386e+06
P63028	Tpt1	Translationally-controlled tumor protein	5.53986e+06
A2APB8	Tpx2	Targeting protein for Xklp2	1.0619e+06
Q61510	Trim25	E3 ubiquitin/ISG15 ligase TRIM25	169668
Q62318	Trim28	Transcription intermediary factor 1-beta	2.49015e+07
G5E870	Trip12	E3 ubiquitin-protein ligase TRIP12	7.52663e+06
Q3UA06	Trip13	Pachytene checkpoint protein 2 homolog	264086
Q9DCG9	Trmt112	Multifunctional methyltransferase subunit TRM112-like protein	2.24366e+06
Q5SWD9	Tsr1	Pre-rRNA-processing protein TSR1 homolog	569145
P99024	Tubb5	Tubulin beta-5 chain	4.93295e+07
Q9CQM5	Txndc17	Thioredoxin domain-containing protein 17	1.23627e+06
Q9JMH6	Txnrd1	Thioredoxin reductase 1, cytoplasmic	2.01743e+06
Q9D883	U2af1	Splicing factor U2AF 35 kDa subunit	775711
Q9Z1F9	Uba2	SUMO-activating enzyme subunit 2	3.35755e+06
Q9D1C1	Ube2c	Ubiquitin-conjugating enzyme E2 C	298116
P61079	Ube2d3	Ubiquitin-conjugating enzyme E2 D3	2.45793e+06
P63280	Ube2i	SUMO-conjugating enzyme UBC9	1.37361e+06
P68037	Ube2l3	Ubiquitin-conjugating enzyme E2 L3	1.66393e+06
P61089	Ube2n	Ubiquitin-conjugating enzyme E2 N	978094
Q6ZPJ3	Ube2o	(E3-independent) E2 ubiquitin-conjugating enzyme UBE2O	232823
Q9CZY3	Ube2v1	Ubiquitin-conjugating enzyme E2 variant 1	1.65716e+06
Q922Y1	Ubxn1	UBX domain-containing protein 1	1.52562e+06
Q9R0P9	Uchl1	Ubiquitin carboxyl-terminal hydrolase isozyme L1	899088
Q8VDF2	Uhrf1	E3 ubiquitin-protein ligase UHRF1	4.10935e+06
P13439	Umps	Uridine 5'-monophosphate synthase	554076
P52479	Usp10	Ubiquitin carboxyl-terminal hydrolase 10	4.07468e+06
Q3V0C5	Usp48	Ubiquitin carboxyl-terminal hydrolase 48	2.01101e+06
Q6A4J8	Usp7	Ubiquitin carboxyl-terminal hydrolase 7	846275
Q6J1H4	Utf1	Undifferentiated embryonic cell transcription factor 1	2.84768e+06
Q640M1	Utp14a	U3 small nucleolar RNA-associated protein 14 homolog A	1.11735e+06
Q5SSI6	Utp18	U3 small nucleolar RNA-associated protein 18 homolog	3.83405e+06
Q5XG71	Utp20	Small subunit processome component 20 homolog	1.19357e+06
Q9CX11	Utp23	rRNA-processing protein UTP23 homolog	1.41478e+06
Q8R2N2	Utp4	U3 small nucleolar RNA-associated protein 4 homolog	370660
Q60930	Vdac2	Voltage-dependent anion-selective channel protein 2	2546130
Q80X41	Vrk1	Serine/threonine-protein kinase VRK1	7.88071e+06
O88342	Wdr1	WD repeat-containing protein 1	1.91396e+06
Q9JJA4	Wdr12	Ribosome biogenesis protein WDR12	750845
Q4VBE8	Wdr18	WD repeat-containing protein 18	808041
Q8BHB4	Wdr3	WD repeat-containing protein 3	1.34345e+06
Q9Z0H1	Wdr46	WD repeat-containing protein 46	1.04131e+06
P61965	Wdr5	WD repeat-containing protein 5	1.93247e+06
P23475	Xrcc6	X-ray repair cross-complementing protein 6	1.0867e+06
Q9DBR1	Xrn2	5'-3' exoribonuclease 2	3.34464e+06
P62960	Ybx1	Nuclease-sensitive element-binding protein 1	1.50603e+07
Q9JKB3	Ybx3	Y-box-binding protein 3	305402
P61982	Ywhag	14-3-3 protein gamma	3.05038e+06
P68510	Ywhah	14-3-3 protein eta	1.09334e+06
Q9ERU3	Znf22	Zinc finger protein 22	429070
Q6P3Y5	Znf280c	Zinc finger protein 280C	879749
Q8C0P7	Znf451	E3 SUMO-protein ligase ZNF451	257521
Q69Z99	Znf512	Zinc finger protein 512	1.93374e+06
Q9DB42	Znf593	Zinc finger protein 593	2.15916e+06
Q91VY9	Znf622	Zinc finger protein 622	5.18196e+06

## Sheet: MEF_N1
Accession	Gene	Description	Abundance
Q9JKX4	Aatf	Protein AATF	755417
Q8K442; Q8K440	Abca8a; Abca8b	ATP-binding cassette sub-family A member 8-A; ATP-binding cassette sub-family A member 8-B	484815
P61222	Abce1	ATP-binding cassette sub-family E member 1	4.25485e+06
Q6P542	Abcf1	ATP-binding cassette sub-family F member 1	2.14167e+06
Q99LE6	Abcf2	ATP-binding cassette sub-family F member 2	1.94279e+06
Q9D358	Acp1	Low molecular weight phosphotyrosine protein phosphatase	2.04992e+06
Q8CJG0	Ago2	Protein argonaute-2	172167
Q8CJF7	Ahctf1	Protein ELYS	3.44097e+06
Q9DCT1	Akr1e2	1,5-anhydro-D-fructose reductase	287539
P07724	Alb	Serum albumin	2.52304e+08
Q9EST5	Anp32b	Acidic leucine-rich nuclear phosphoprotein 32 family member B	1.50149e+06
P14824	Anxa6	Annexin A6	1.07581e+06
P28352	Apex1	DNA-(apurinic or apyrimidinic site) lyase	2.8525e+06
O35841	Api5	Apoptosis inhibitor 5	114511
P84078; P61205	Arf1; Arf3	ADP-ribosylation factor 1; ADP-ribosylation factor 3	182383
Q99PT1	Arhgdia	Rho GDP-dissociation inhibitor 1	7.07415e+06
Q61024	Asns	Asparagine synthetase [glutamine-hydrolyzing]	5.55367e+06
P16460	Ass1	Argininosuccinate synthase	4.71847e+06
O55143	Atp2a2	Sarcoplasmic/endoplasmic reticulum calcium ATPase 2	849599
Q61687	Atrx	Transcriptional regulator ATRX	764804
O54962	Banf1	Barrier-to-autointegration factor	9.42679e+06
Q9Z277	Baz1b	Tyrosine-protein kinase BAZ1B	5.84657e+06
Q91YE5	Baz2a	Bromodomain adjacent to zinc finger domain protein 2A	1.11436e+06
O88665	Brd7	Bromodomain-containing protein 7	237228
Q9DCA5	Brix1	Ribosome biogenesis protein BRX1 homolog	4.08769e+06
Q64152	Btf3	Transcription factor BTF3	1.66715e+07
Q9WVA3	Bub3	Mitotic checkpoint protein BUB3	454537
Q9CY21	Bud23	Probable 18S rRNA (guanine-N(7))-methyltransferase	660954
O54825	Bysl	Bystin	877458
Q9CQC6	Bzw1	Basic leucine zipper and W2 domain-containing protein 1	1.40455e+06
Q9CXW3	Cacybp	Calcyclin-binding protein	448701
Q6ZQ73	Cand2	Cullin-associated NEDD8-dissociated protein 2	549075
P47753	Capza1	F-actin-capping protein subunit alpha-1	1.16337e+06
P47757	Capzb	F-actin-capping protein subunit beta	1.08634e+06
Q9WVG6	Carm1	Histone-arginine methyltransferase CARM1	209728
P83917	Cbx1	Chromobox protein homolog 1	5.1361e+06
P23198	Cbx3	Chromobox protein homolog 3	1.27375e+07
Q61686	Cbx5	Chromobox protein homolog 5	2.74983e+06
Q9CR29	Ccdc43	Coiled-coil domain-containing protein 43	1.01998e+06
Q9QWV9	Ccnt1	Cyclin-T1	226389
Q61081	Cdc37	Hsp90 co-chaperone Cdc37	1.44097e+06
Q8BHX3	Cdca8	Borealin	1.85695e+06
P11440	Cdk1	Cyclin-dependent kinase 1	1.60294e+06
Q4VAA2	Cdv3	Protein CDV3	303201
P53569	Cebpz	CCAAT/enhancer-binding protein zeta	2.48635e+06
Q3TJM4	Cenpt	Centromere protein T	119193
Q9CXS4	Cenpv	Centromere protein V	2.28536e+06
P18760	Cfl1	Cofilin-1	3.24832e+07
Q9CXF7	Chd1l	Chromodomain-helicase-DNA-binding protein 1-like	210932
Q6PDQ2	Chd4	Chromodomain-helicase-DNA-binding protein 4	2.27338e+06
P60824	Cirbp	Cold-inducible RNA-binding protein	350616
A2AGT5	Ckap5	Cytoskeleton-associated protein 5	172852
Q5SW19	Cluh	Clustered mitochondria protein homolog	404225
Q8BK63	Csnk1a1	Casein kinase I isoform alpha	751430
Q9DC28; Q9JMK2	Csnk1d; Csnk1e	Casein kinase I isoform delta; Casein kinase I isoform epsilon	247760
Q60737	Csnk2a1	Casein kinase II subunit alpha	1.06799e+06
P97314	Csrp2	Cysteine and glycine-rich protein 2	943841
O88712; P56546	Ctbp1; Ctbp2	C-terminal-binding protein 1; C-terminal-binding protein 2	1.08316e+06
Q8BG15	Ctdspl2	CTD small phosphatase-like protein 2	1.39436e+06
P31786	Dbi	Acyl-CoA-binding protein	1595762
Q6PAC3	Dcaf13	DDB1- and CUL4-associated factor 13	596805
Q3U1J4	Ddb1	DNA damage-binding protein 1	1.05008e+06
Q80Y44	Ddx10	Probable ATP-dependent RNA helicase DDX10	413304
Q8K363	Ddx18	ATP-dependent RNA helicase DDX18	4.14219e+06
Q61655	Ddx19a	ATP-dependent RNA helicase DDX19A	149061
Q9JIK5	Ddx21	Nucleolar RNA helicase 2	8.23309e+07
Q921N6	Ddx27	Probable ATP-dependent RNA helicase DDX27	6.12677e+06
Q8VDW0	Ddx39a	ATP-dependent RNA helicase DDX39A	6.42698e+07
Q9CWX9	Ddx47	Probable ATP-dependent RNA helicase DDX47	2.92689e+06
Q99MJ9	Ddx50	ATP-dependent RNA helicase DDX50	357382
Q8K301	Ddx52	Probable ATP-dependent RNA helicase DDX52	419131
Q8K4L0	Ddx54	ATP-dependent RNA helicase DDX54	616187
Q9D0R4	Ddx56	Probable ATP-dependent RNA helicase DDX56	867298
P54823	Ddx6	Probable ATP-dependent RNA helicase DDX6	1.94776e+06
Q7TNV0	Dek	Protein DEK	1.90723e+07
O35286	Dhx15	Pre-mRNA-splicing factor ATP-dependent RNA helicase DHX15	5.95643e+06
Q80VY9	Dhx33	Putative ATP-dependent RNA helicase DHX33	280611
Q8VHK9	Dhx36	ATP-dependent RNA helicase DHX36	1.14165e+06
Q9D0D4	Dimt1	Probable dimethyladenosine transferase	1.73493e+06
Q9ESX5	Dkc1	H/ACA ribonucleoprotein complex subunit 4	1.56811e+06
E9Q8D0	Dnajc21	DnaJ homolog subfamily C member 21	357679
P13864	Dnmt1	DNA (cytosine-5)-methyltransferase 1	8.26862e+06
O88508	Dnmt3a	DNA (cytosine-5)-methyltransferase 3A	389926
Q8R2M2	Dnttip2	Deoxynucleotidyltransferase terminal-interacting protein 2	1.39852e+06
Q9CQS7	Dppa5a	Developmental pluripotency-associated protein 5A	1.74775e+06
Q99LT0	Dpy30	Protein dpy-30 homolog	403592
Q9D6N5	Drap1	Dr1-associated corepressor	54597.9
Q9R0P5	Dstn	Destrin	6.94782e+06
P97930	Dtymk	Thymidylate kinase	485681
P63168	Dynll1	Dynein light chain 1, cytoplasmic	1.00115e+06
Q9D903	Ebna1bp2	Probable rRNA-processing protein EBP2	7.41788e+06
Q9D8N0	Eef1g	Elongation factor 1-gamma	1.38211e+07
O08810	Eftud2	116 kDa U5 small nuclear ribonucleoprotein component	3.73874e+06
Q60872	Eif1a	Eukaryotic translation initiation factor 1A	1.62042e+06
Q8BMJ3	Eif1ax	Eukaryotic translation initiation factor 1A, X-chromosomal	283209
Q8BJW6	Eif2a	Eukaryotic translation initiation factor 2A	1.22463e+06
Q99L45	Eif2s2	Eukaryotic translation initiation factor 2 subunit 2	5.1384e+06
Q9Z0N1	Eif2s3x	Eukaryotic translation initiation factor 2 subunit 3, X-linked	1.31403e+06
Q8JZQ9	Eif3b	Eukaryotic translation initiation factor 3 subunit B	723921
P60229	Eif3e	Eukaryotic translation initiation factor 3 subunit E	630738
Q9Z1D1	Eif3g	Eukaryotic translation initiation factor 3 subunit G	2.21813e+06
P10630	Eif4a2	Eukaryotic initiation factor 4A-II	318603
Q91VC3	Eif4a3	Eukaryotic initiation factor 4A-III	8.51862e+07
Q6NZJ6	Eif4g1	Eukaryotic translation initiation factor 4 gamma 1	1.9433e+06
Q9WUK2	Eif4h	Eukaryotic translation initiation factor 4H	1.38058e+06
P63242; Q8BGY2	Eif5a; Eif5a2	Eukaryotic translation initiation factor 5A-1; Eukaryotic translation initiation factor 5A-2	7.86199e+06
Q05D44	Eif5b	Eukaryotic translation initiation factor 5B	345428
Q3V1V3	Esf1	ESF1 homolog	1.01097e+06
Q8BWY3	Etf1	Eukaryotic peptide chain release factor subunit 1	6.53906e+06
P57680	Evc	Ellis-van Creveld syndrome protein homolog	5.11493e+06
P56960	Exosc10	Exosome component 10	515289
Q61188	Ezh2	Histone-lysine N-methyltransferase EZH2	251629
Q9WV03; Q9WTJ8	Fam50a; Fam50b	Protein FAM50A; Protein FAM50B	842519
P19096	Fasn	Fatty acid synthase	1.27716e+06
Q920E5	Fdps	Farnesyl pyrophosphate synthase	505631
P39749	Fen1	Flap endonuclease 1	1.73798e+06
Q62446	Fkbp3	Peptidyl-prolyl cis-trans isomerase FKBP3	1.33039e+07
P30416	Fkbp4	Peptidyl-prolyl cis-trans isomerase FKBP4	4.47418e+06
Q2VIS4	Flg2	Filaggrin-2	113315
P97376	Frg1	Protein FRG1	1.77708e+06
Q9DBE9	Ftsj3	pre-rRNA processing protein FTSJ3	2.62353e+06
Q91WJ8	Fubp1	Far upstream element-binding protein 1	5.66116e+06
P56959	Fus	RNA-binding protein FUS	1.82245e+07
Q9WVR4	Fxr2	Fragile X mental retardation syndrome-related protein 2	535639
P97855	G3bp1	Ras GTPase-activating protein-binding protein 1	1.55917e+06
P97379	G3bp2	Ras GTPase-activating protein-binding protein 2	3.47288e+06
Q9R0N0	Galk1	Galactokinase	1.00116e+06
Q9CY66	Gar1	H/ACA ribonucleoprotein complex subunit 1	4.66088e+06
Q64737	Gart	Trifunctional purine biosynthetic protein adenosine-3	613118
Q61598	Gdi2	Rab GDP dissociation inhibitor beta	1.47843e+07
Q9CQM9	Glrx3	Glutaredoxin-3	1.25367e+06
Q922P9	Glyr1	Putative oxidoreductase GLYR1	2.31038e+06
Q3THK7	Gmps	GMP synthase [glutamine-hydrolyzing]	1.8331e+06
Q99LH1	Gnl2	Nucleolar GTP-binding protein 2	2.45174e+07
Q8CI11	Gnl3	Guanine nucleotide-binding protein-like 3	6.77238e+06
Q6PGG6	Gnl3l	Guanine nucleotide-binding protein-like 3-like protein	1.39918e+06
P47791	Gsr	Glutathione reductase, mitochondrial	1.48541e+06
Q9D902	Gtf2e2	General transcription factor IIE subunit 2	630534
Q99ME9	Gtpbp4	Nucleolar GTP-binding protein 1	8.78179e+06
Q3THW5; P0C0S6	H2afv; H2afz	Histone H2A.V; Histone H2A.Z	4.53468e+07
P27661	H2afx	Histone H2AX	2.15889e+08
Q9QZQ8	H2afy	Core histone macro-H2A.1	7.91542e+07
Q8CCK0	H2afy2	Core histone macro-H2A.2	1.02907e+07
Q61035	Hars	Histidine--tRNA ligase, cytoplasmic	635434
Q8BY71	Hat1	Histone acetyltransferase type B catalytic subunit	910012
O09106; P70288	Hdac1; Hdac2	Histone deacetylase 1; Histone deacetylase 2	1.23732e+06
P51859	Hdgf	Hepatoma-derived growth factor	3.68567e+06
Q60848	Hells	Lymphocyte-specific helicase	3.57641e+06
Q8R409	Hexim1	Protein HEXIM1	254363
P43275	Hist1h1a	Histone H1.1	2.72874e+08
P43276	Hist1h1b	Histone H1.5	1.87827e+08
P15864	Hist1h1c	Histone H1.2	4.06159e+08
P43274	Hist1h1e	Histone H1.4	1.91709e+08
Q07133	Hist1h1t	Histone H1t	856286
Q8CGP5; Q8CGP6; C0HKE6; Q8CGP7; Q8BFU2; Q8R1M2	Hist1h2af; Hist1h2ah; Hist1h2ai; Hist1h2ak; Hist3h2a; H2afj	Histone H2A type 1-F; Histone H2A type 1-H; Histone H2A type 1-I; Histone H2A type 1-K; Histone H2A type 3; Histone H2A.J	1.1871e+09
Q64475; P10853; Q8CGP1; Q8CGP2	Hist1h2bb; Hist1h2bf; Hist1h2bk; Hist1h2bp	Histone H2B type 1-B; Histone H2B type 1-F/J/L; Histone H2B type 1-K; Histone H2B type 1-P	8.82833e+08
P62806	Hist1h4a	Histone H4	3.17831e+09
Q6GSS7; Q64523	Hist2h2aa1; Hist2h2ac	Histone H2A type 2-A; Histone H2A type 2-C	4.67616e+08
P17095	Hmga1	High mobility group protein HMG-I/HMG-Y	5.33746e+07
P63158	Hmgb1	High mobility group protein B1	9.2821e+06
P30681	Hmgb2	High mobility group protein B2	8.45927e+07
P18608	Hmgn1	Non-histone chromosomal protein HMG-14	2.61594e+06
P09602	Hmgn2	Non-histone chromosomal protein HMG-17	1.25168e+06
Q9CX86	Hnrnpa0	Heterogeneous nuclear ribonucleoprotein A0	1.45067e+07
Q99020	Hnrnpab	Heterogeneous nuclear ribonucleoprotein A/B	3.60754e+07
Q9Z204	Hnrnpc	Heterogeneous nuclear ribonucleoproteins C1/C2	7.99773e+06
Q9Z2X1	Hnrnpf	Heterogeneous nuclear ribonucleoprotein F	6.88015e+06
O35737	Hnrnph1	Heterogeneous nuclear ribonucleoprotein H	7.21844e+06
Q00PI9	Hnrnpul2	Heterogeneous nuclear ribonucleoprotein U-like protein 2	415887
P11499	Hsp90ab1	Heat shock protein HSP 90-beta	1.00089e+08
Q61316	Hspa4	Heat shock 70 kDa protein 4	5.45421e+06
P63017	Hspa8	Heat shock cognate 71 kDa protein	1.93078e+08
Q8BU30	Iars	Isoleucine--tRNA ligase, cytoplasmic	107944
O88477	Igf2bp1	Insulin-like growth factor 2 mRNA-binding protein 1	1.54989e+07
Q9CXY6	Ilf2	Interleukin enhancer-binding factor 2	1.34894e+06
Q9Z1X4	Ilf3	Interleukin enhancer-binding factor 3	7.09547e+06
Q921Y2	Imp3	U3 small nucleolar ribonucleoprotein protein IMP3	202902
Q9WU62	Incenp	Inner centromere protein	2.87468e+06
Q3U1G5	Isg20l2	Interferon-stimulated 20 kDa exonuclease-like 2	456305
Q6ZPI0	Jade1	Protein Jade-1	309887
Q62315	Jarid2	Protein Jumonji	1.38808e+06
Q6PGH2	Jpt2	Jupiter microtubule associated homolog 2	954150
Q99MN1	Kars	Lysine--tRNA ligase	1.0264e+06
Q5SVQ0	Kat7	Histone acetyltransferase KAT7	691237
Q3U0V1	Khsrp	Far upstream element-binding protein 2	6.90817e+06
Q05CL8	Larp7	La-related protein 7	2.46077e+06
Q8BMJ2	Lars	Leucine--tRNA ligase, cytoplasmic	966505
A2BE28	Las1l	Ribosomal biogenesis protein LAS1L	208849
Q3U9G9	Lbr	Lamin-B receptor	4.6369e+06
P16125	Ldhb	L-lactate dehydrogenase B chain	1.54252e+06
P37913	Lig1	DNA ligase 1	2.1834e+06
Q9D945	Llph	Protein LLP homolog	9.46481e+06
P14733	Lmnb1	Lamin-B1	2.53196e+07
P21619	Lmnb2	Lamin-B2	1.4698e+06
Q505F5	Lrrc47	Leucine-rich repeat-containing protein 47	1.68924e+06
Q922Q8	Lrrc59	Leucine-rich repeat-containing protein 59	5.34114e+06
Q8BUI3	LRWD1	Leucine-rich repeat and WD repeat-containing protein 1	2.2145e+06
Q3UM18	Lsg1	Large subunit GTPase 1 homolog	2.09927e+06
Q7TNC4	Luc7l2	Putative RNA-binding protein Luc7-like 2	1.17655e+06
P61327; Q9CQL1	Magoh; Magohb	Protein mago nashi homolog; Protein mago nashi homolog 2	718455
Q8BGS0	Mak16	Protein MAK16 homolog	1.01821e+06
P63085	Mapk1	Mitogen-activated protein kinase 1	1.37011e+06
Q61166	Mapre1	Microtubule-associated protein RP/EB family member 1	1.35766e+06
P97310	Mcm2	DNA replication licensing factor MCM2	4.69921e+06
P25206	Mcm3	DNA replication licensing factor MCM3	7.00564e+06
P49717	Mcm4	DNA replication licensing factor MCM4	7.80644e+06
P49718	Mcm5	DNA replication licensing factor MCM5	5.91738e+06
P97311	Mcm6	DNA replication licensing factor MCM6	1.0856e+06
Q61881	Mcm7	DNA replication licensing factor MCM7	1.16527e+07
Q5PSV9	Mdc1	Mediator of DNA damage checkpoint protein 1	847923
P34884	Mif	Macrophage migration inhibitory factor	3.27881e+06
E9PVX6	Mki67	Proliferation marker protein Ki-67	1.29478e+07
P51949	Mnat1	CDK-activating kinase assembly factor MAT1	1.02329e+06
P60762	Morf4l1	Mortality factor 4-like protein 1	178124
Q9R0Q4	Morf4l2	Mortality factor 4-like protein 2	544167
P23249	Mov10	Putative helicase MOV-10	1.06444e+06
Q810V0	Mphosph10	U3 small nucleolar ribonucleoprotein protein MPP10	407551
Q3TYA6	Mphosph8	M-phase phosphoprotein 8	142983
Q61216	Mre11	Double-strand break repair protein MRE11	391566
Q9CQL7	Mrfap1	MORF4 family-associated protein 1	921316
Q9D0I8	Mrto4	mRNA turnover protein 4 homolog	2.16869e+06
P43247	Msh2	DNA mismatch repair protein Msh2	4.52544e+06
P54276	Msh6	DNA mismatch repair protein Msh6	9.23547e+06
Q9CQ65	Mtap	S-methyl-5'-thioadenosine phosphorylase	1.28923e+06
Q02395	Mtf2	Metal-response element-binding transcription factor 2	2.65162e+06
Q922D8	Mthfd1	C-1-tetrahydrofolate synthase, cytoplasmic	3.36509e+06
Q7TPV4	Mybbp1a	Myb-binding protein 1A	1.06636e+07
Q8C854	Myef2	Myelin expression factor 2	5.80834e+06
Q9QY36; Q9UX61	Naa10; Naa11	N-alpha-acetyltransferase 10; N-alpha-acetyltransferase 11	1.87433e+06
Q80UM3	Naa15	N-alpha-acetyltransferase 15, NatA auxiliary subunit	197757
Q60817	Naca	Nascent polypeptide-associated complex subunit alpha	4.18028e+07
Q99KQ4	Nampt	Nicotinamide phosphoribosyltransferase	742877
Q8K224	Nat10	RNA cytidine acetyltransferase	1.45925e+06
P09405	Ncl	Nucleolin	2.61109e+08
P29595	Nedd8	NEDD8	1.25649e+06
O09130	Nfatc2ip	NFATC2-interacting protein	3.29749e+06
Q9CRB2	Nhp2	H/ACA ribonucleoprotein complex subunit 2	798710
Q91VE6	Nifk	MKI67 FHA domain-interacting nucleolar phosphoprotein	1.28699e+07
Q9CXK8	Nip7	60S ribosome subunit biogenesis protein NIP7 homolog	158957
Q8VEJ4	Nle1	Notchless protein homolog 1	213266
Q99L48	Nmd3	60S ribosomal export protein NMD3	1717321
P15532; Q01768	Nme1; Nme2	Nucleoside diphosphate kinase A; Nucleoside diphosphate kinase B	4.75849e+06
O70310	Nmt1	Glycylpeptide N-tetradecanoyltransferase 1	518568
O70311	Nmt2	Glycylpeptide N-tetradecanoyltransferase 2	863366
Q9WV70	Noc2l	Nucleolar complex protein 2 homolog	1.53632e+06
Q8BHY2	Noc4l	Nucleolar complex protein 4 homolog	746221
Q8R5K4	Nol6	Nucleolar protein 6	2.60239e+06
Q9CQS2	Nop10	H/ACA ribonucleoprotein complex subunit 3	964751
Q9CPT5	Nop16	Nucleolar protein 16	399686
Q922K7	Nop2	Probable 28S rRNA (cytosine-C(5))-methyltransferase	1.74644e+07
Q8BK35	Nop53	Ribosome biogenesis protein NOP53	3.27288e+06
Q8BMC4	Nop9	Nucleolar protein 9	1.08619e+06
Q61937	Npm1	Nucleophosmin	7.41103e+07
Q9CPP0	Npm3	Nucleoplasmin-3	674076
Q9CR47	Nsa2	Ribosome biogenesis protein NSA2 homolog	2.06697e+06
Q8BVE8	Nsd2	Histone-lysine N-methyltransferase NSD2	229059
Q1HFZ0	Nsun2	tRNA (cytosine(34)-C(5))-methyltransferase	8.00971e+06
Q9CQF3	Nudt21	Cleavage and polyadenylation specificity factor subunit 5	645223
Q9Z1N2	Orc1	Origin recognition complex subunit 1	2.80162e+06
O88708	Orc4	Origin recognition complex subunit 4	1.07954e+06
Q62422	Ostf1	Osteoclast-stimulating factor 1	309539
Q7TQI3	Otub1	Ubiquitin thioesterase OTUB1	785592
P50580	Pa2g4	Proliferation-associated protein 2G4	3.43676e+07
Q8CCS6	Pabpn1	Polyadenylate-binding protein 2	4648629
Q61206	Pafah1b2	Platelet-activating factor acetylhydrolase IB subunit beta	245058
Q9DCL9	Paics	Multifunctional protein ADE2	302697
Q9DCE5	Pak1ip1	p21-activated protein kinase-interacting protein 1	1.7214e+06
Q99LX0	Park7	Protein DJ-1	448684
P11103	Parp1	Poly [ADP-ribose] polymerase 1	2.54019e+07
P60335	Pcbp1	Poly(rC)-binding protein 1	5.6999e+06
P17918	Pcna	Proliferating cell nuclear antigen	5.42006e+06
Q3UHX2	Pdap1	28 kDa heat- and acid-stable phosphoprotein	3.01755e+06
Q6NS46	Pdcd11	Protein RRP5 homolog	6.04201e+06
Q4VA53	Pds5b	Sister chromatid cohesion protein PDS5 homolog B	2.32309e+06
P70296	Pebp1	Phosphatidylethanolamine-binding protein 1	9719766
Q9DBD5	Pelp1	Proline-, glutamic acid- and leucine-rich protein 1	48329.7
Q9EQ61	Pes1	Pescadillo homolog	4.47756e+06
Q5SUR0	Pfas	Phosphoribosylformylglycinamidine synthase	1.71498e+06
P12382	Pfkl	ATP-dependent 6-phosphofructokinase, liver type	366789
P62962	Pfn1	Profilin-1	4.12125e+06
Q9DBJ1	Pgam1	Phosphoglycerate mutase 1	1.36183e+06
Q9QUR7	Pin1	Peptidyl-prolyl cis-trans isomerase NIMA-interacting 1	2.5654e+06
P51432	Plcb3	1-phosphatidylinositol 4,5-bisphosphate phosphodiesterase beta-3	137381
Q9CPS7	Pno1	RNA-binding protein PNO1	562293
Q8BG81	Poldip3	Polymerase delta-interacting protein 3	630138
Q8CFI7	Polr2b	DNA-directed RNA polymerase II subunit RPB2	400420
P17742	Ppia	Peptidyl-prolyl cis-trans isomerase A	2.6617e+08
Q9CR16	Ppid	Peptidyl-prolyl cis-trans isomerase D	1.09817e+06
Q9D868	Ppih	Peptidyl-prolyl cis-trans isomerase H	275099
Q61171	Prdx2	Peroxiredoxin-2	6.22593e+06
O08709	Prdx6	Peroxiredoxin-6	2.19992e+06
Q9QUR6	Prep	Prolyl endopeptidase	1.98413e+06
Q9JIF0	Prmt1	Protein arginine N-methyltransferase 1	1.29687e+06
Q99KP6	Prpf19	Pre-mRNA-processing factor 19	2.37165e+06
Q8CCF0	Prpf31	U4/U6 small nuclear ribonucleoprotein Prp31	900900
Q9R1C7	Prpf40a	Pre-mRNA-processing factor 40 homolog A	1.24218e+06
Q99PV0	Prpf8	Pre-mRNA-processing-splicing factor 8	580929
Q99K85	Psat1	Phosphoserine aminotransferase	1.45572e+06
Q99JF8	Psip1	PC4 and SFRS1-interacting protein	8.09278e+06
O70435	Psma3	Proteasome subunit alpha type-3	1.24141e+06
O09061	Psmb1	Proteasome subunit beta type-1	2.18293e+06
O55234	Psmb5	Proteasome subunit beta type-5	911875
Q60692	Psmb6	Proteasome subunit beta type-6	1.16096e+06
P14685	Psmd3	26S proteasome non-ATPase regulatory subunit 3	445834
Q8R326	Pspc1	Paraspeckle component 1	154916
Q99LS3	Psph	Phosphoserine phosphatase	432825
Q8BKS9	Pum3	Pumilio homolog 3	1.27393e+06
Q8CI94	Pygb	Glycogen phosphorylase, brain form	593102
Q8CHP5	Pym1	Partner of Y14 and mago	536757
Q8BHG2	Q8BHG2	UPF0587 protein C1orf123 homolog	555035
Q9CXL3	Q9CXL3	Uncharacterized protein C7orf50 homolog	1.04894e+06
Q9D937	Q9D937	Uncharacterized protein C11orf98 homolog	1.29076e+07
Q6PHN9	Rab35	Ras-related protein Rab-35	741376
P68040	Rack1	Receptor of activated protein C kinase 1	2.4026e+07
Q64012	Raly	RNA-binding protein Raly	2.13272e+06
P62827	Ran	GTP-binding nuclear protein Ran	3.19067e+07
Q60972	Rbbp4	Histone-binding protein RBBP4	1.50916e+07
Q60973	Rbbp7	Histone-binding protein RBBP7	1.92722e+06
D3Z4I3; Q62176	Rbm24; Rbm38	RNA-binding protein 24; RNA-binding protein 38	231488
B2RY56	Rbm25	RNA-binding protein 25	1.2324e+06
Q8CGC6	Rbm28	RNA-binding protein 28	1.4575e+06
Q8C5L7	Rbm34	RNA-binding protein 34	478626
Q8VH51	Rbm39	RNA-binding protein 39	3.44667e+06
Q9CWZ3	Rbm8a	RNA-binding protein 8A	3.25609e+06
Q8VE37	Rcc1	Regulator of chromosome condensation	1.07945e+07
Q8BK67	Rcc2	Protein RCC2	9.71428e+06
Q6PAQ4	Rexo4	RNA exonuclease 4	1120945
Q9D0F6	Rfc5	Replication factor C subunit 5	396956
Q6PR54	Rif1	Telomere-associated protein RIF1	337169
Q9CQJ4	Rnf2	E3 ubiquitin-protein ligase RING2	722829
O55236	Rngtt	mRNA-capping enzyme	221189
Q91VI7	Rnh1	Ribonuclease inhibitor	144793
Q99M28	Rnps1	RNA-binding protein with serine-rich domain 1	2.38523e+06
Q7TND5	Rpf1	Ribosome production factor 1	1.12809e+06
Q9JJ80	Rpf2	Ribosome production factor 2 homolog	7.41269e+06
P86048	Rpl10l	60S ribosomal protein L10-like	2989807
P84099	Rpl19	60S ribosomal protein L19	4.24026e+06
O09167	Rpl21	60S ribosomal protein L21	3.41425e+06
Q9D7S7	Rpl22l1	60S ribosomal protein L22-like 1	8.94589e+06
P62889	Rpl30	60S ribosomal protein L30	8.01607e+06
P62900	Rpl31	60S ribosomal protein L31	1.41128e+06
P61514	Rpl37a	60S ribosomal protein L37a	1.64379e+07
Q9D8M4	Rpl7l1	60S ribosomal protein L7-like 1	2.62397e+06
Q91YQ5	Rpn1	Dolichyl-diphosphooligosaccharide--protein glycosyltransferase subunit 1	2.0574e+06
O88796	Rpp30	Ribonuclease P protein subunit p30	760502
P62843	Rps15	40S ribosomal protein S15	4.47127e+06
P63276	Rps17	40S ribosomal protein S17	1.04068e+07
Q9CQR2	Rps21	40S ribosomal protein S21	1.16345e+07
P62849	Rps24	40S ribosomal protein S24	1.52766e+07
P62858	Rps28	40S ribosomal protein S28	7.72133e+06
P62702	Rps4x	40S ribosomal protein S4, X isoform	3.29033e+07
P14206	Rpsa	40S ribosomal protein SA	1.19282e+07
P56183	Rrp1	Ribosomal RNA processing protein 1 homolog A	516684
Q6P5B0	Rrp12	RRP12-like protein	979382
Q9CYX7	Rrp15	RRP15-like protein	4.0875e+06
Q91YK2	Rrp1b	Ribosomal RNA processing protein 1 homolog B	820679
Q9D1C9	Rrp7a	Ribosomal RNA-processing protein 7 homolog A	809574
Q91WM3	Rrp9	U3 small nucleolar RNA-interacting protein 2	2.63767e+06
Q9CYH6	Rrs1	Ribosome biogenesis regulatory protein homolog	1.09489e+07
Q8BVY0	Rsl1d1	Ribosomal L1 domain-containing protein 1	4.4008e+07
Q99L28	Rsl24d1	Probable ribosome biogenesis protein RLP24	5.75325e+06
Q8CCI5	Rybp	RING1 and YY1-binding protein	1.74171e+06
Q80UZ2	Sdad1	Protein SDA1 homolog	1.13777e+06
P61620	Sec61a1	Protein transport protein Sec61 subunit alpha isoform 1	187261
Q3UQA7	Selenoh	Selenoprotein H	2.79869e+06
Q9CY58	Serbp1	Plasminogen activator inhibitor 1 RNA-binding protein	1.09274e+06
Q9EQU5	Set	Protein SET	4.86339e+07
Q9D554	Sf3a3	Splicing factor 3A subunit 3	506088
Q99NB9	Sf3b1	Splicing factor 3B subunit 1	601867
Q921M3	Sf3b3	Splicing factor 3B subunit 3	1.74784e+06
Q91ZW3	Smarca5	SWI/SNF-related matrix-associated actin-dependent regulator of chromatin subfamily A member 5	1.87755e+07
Q04692	Smarcad1	SWI/SNF-related matrix-associated actin-dependent regulator of chromatin subfamily A containing DEAD/H box 1	580872
Q9CU62	Smc1a	Structural maintenance of chromosomes protein 1A	703425
Q8CG48	Smc2	Structural maintenance of chromosomes protein 2	650924
Q9CW03	Smc3	Structural maintenance of chromosomes protein 3	2.0871e+06
Q78PY7	Snd1	Staphylococcal nuclease domain-containing protein 1	2.98678e+06
Q6P4T2	Snrnp200	U5 small nuclear ribonucleoprotein 200 kDa helicase	1.88922e+06
Q62376	Snrnp70	U1 small nuclear ribonucleoprotein 70 kDa	2.86981e+06
Q62189	Snrpa	U1 small nuclear ribonucleoprotein A	2.66395e+06
Q9CQI7	Snrpb2	U2 small nuclear ribonucleoprotein B''	595337
P62315	Snrpd1	Small nuclear ribonucleoprotein Sm D1	5.55283e+06
P62317	Snrpd2	Small nuclear ribonucleoprotein Sm D2	2.10218e+06
P62320	Snrpd3	Small nuclear ribonucleoprotein Sm D3	8346940
P62305	Snrpe	Small nuclear ribonucleoprotein E	2.45861e+06
P62307	Snrpf	Small nuclear ribonucleoprotein F	414546
P08228	Sod1	Superoxide dismutase [Cu-Zn]	1.94199e+06
Q61142	Spin1	Spindlin-1	1.96988e+06
Q497V5	Srbd1	S1 RNA-binding domain-containing protein 1	1.10842e+06
Q64674	Srm	Spermidine synthase	1.02646e+06
O70551	Srpk1	SRSF protein kinase 1	965097
Q8BTI8	Srrm2	Serine/arginine repetitive matrix protein 2	2.92373e+06
Q62093	Srsf2	Serine/arginine-rich splicing factor 2	5.19987e+06
O35326	Srsf5	Serine/arginine-rich splicing factor 5	392321
P32067	Ssb	Lupus La protein homolog	1.07228e+07
Q62186	Ssr4	Translocon-associated protein subunit delta	403266
Q08943	Ssrp1	FACT complex subunit SSRP1	6.14498e+06
Q9CY97	Ssu72	RNA polymerase II subunit A C-terminal domain phosphatase SSU72	503789
P11031	Sub1	Activated RNA polymerase II transcriptional coactivator p15	5.65787e+06
Q9CX34	Sugt1	Protein SGT1 homolog	470217
Q920B9	Supt16h	FACT complex subunit SPT16	6.20554e+06
O55201	Supt5h	Transcription elongation factor SPT5	389572
Q62383	Supt6h	Transcription elongation factor SPT6	330893
P70279	Surf6	Surfeit locus protein 6	3.09634e+06
Q80U70	Suz12	Polycomb protein Suz12	8.15438e+06
Q7TMK9	Syncrip	Heterogeneous nuclear ribonucleoprotein Q	8.26749e+06
Q93092	Taldo1	Transaldolase	1.13566e+06
Q8C4J7	Tbl3	Transducin beta-like protein 3	993536
Q8CGF7	Tcerg1	Transcription elongation regulator 1	269338
Q08639	Tfdp1	Transcription factor Dp-1	226709
Q8C1A5	Thop1	Thimet oligopeptidase	776376
Q91YJ3	Thyn1	Thymocyte nuclear protein 1	792896
Q8BH58	Tiprl	TIP41-like protein	406887
P40142	Tkt	Transketolase	2.88033e+07
Q61029	Tmpo	Lamina-associated polypeptide 2, isoforms beta/delta/epsilon/gamma	841683
Q6ZWY8	Tmsb10	Thymosin beta-10	8.0138e+06
Q9D2E2	Toe1	Target of EGR1 protein 1	178991
Q04750	Top1	DNA topoisomerase 1	1.11996e+07
Q01320	Top2a	DNA topoisomerase 2-alpha	3.32738e+07
Q9Z321	Top3b	DNA topoisomerase 3-beta-1	1.23881e+06
F6ZDS4	Tpr	Nucleoprotein TPR	608305
P63028	Tpt1	Translationally-controlled tumor protein	4.62388e+06
A2APB8	Tpx2	Targeting protein for Xklp2	1.26512e+06
O55013	Trappc3	Trafficking protein particle complex subunit 3	126515
Q62318	Trim28	Transcription intermediary factor 1-beta	1.21993e+07
G5E870	Trip12	E3 ubiquitin-protein ligase TRIP12	2.45856e+06
Q3UA06	Trip13	Pachytene checkpoint protein 2 homolog	205164
Q9DCG9	Trmt112	Multifunctional methyltransferase subunit TRM112-like protein	1.25958e+06
Q6NY15	Tsga10	Testis-specific gene 10 protein	1.32363e+06
Q91YR1	Twf1	Twinfilin-1	379116
P10639	Txn	Thioredoxin	2.57954e+06
Q8CDN6	Txnl1	Thioredoxin-like protein 1	2.9057e+06
Q9JMH6	Txnrd1	Thioredoxin reductase 1, cytoplasmic	528313
Q9D883	U2af1	Splicing factor U2AF 35 kDa subunit	347629
P26369	U2af2	Splicing factor U2AF 65 kDa subunit	1116520
Q91VX2	Ubap2	Ubiquitin-associated protein 2	944808
Q80X50	Ubap2l	Ubiquitin-associated protein 2-like	482888
P0CG49; P0CG50; P62983; P62984	Ubb; Ubc; Rps27a; Uba52	Polyubiquitin-B; Polyubiquitin-C; Ubiquitin-40S ribosomal protein S27a; Ubiquitin-60S ribosomal protein L40	8.85212e+06
P61082	Ube2m	NEDD8-conjugating enzyme Ubc12	559505
P61089	Ube2n	Ubiquitin-conjugating enzyme E2 N	1.02198e+06
Q6ZPJ3	Ube2o	(E3-independent) E2 ubiquitin-conjugating enzyme UBE2O	1.1232e+06
Q921J4	Ube2s	Ubiquitin-conjugating enzyme E2 S	35012.3
Q78JW9	Ubfd1	Ubiquitin domain-containing protein UBFD1	205528
P25976	Ubtf	Nucleolar transcription factor 1	4.26815e+06
Q9R0P9	Uchl1	Ubiquitin carboxyl-terminal hydrolase isozyme L1	682413
Q8CCJ3	Ufl1	E3 UFM1-protein ligase 1	184506
Q8VDF2	Uhrf1	E3 ubiquitin-protein ligase UHRF1	2.0477e+06
P52479	Usp10	Ubiquitin carboxyl-terminal hydrolase 10	4.78819e+06
Q91W36	Usp3	Ubiquitin carboxyl-terminal hydrolase 3	90034.6
Q3V0C5	Usp48	Ubiquitin carboxyl-terminal hydrolase 48	1.52374e+06
Q6J1H4	Utf1	Undifferentiated embryonic cell transcription factor 1	1.81185e+06
Q9CZJ1	Utp11	Probable U3 small nucleolar RNA-associated protein 11	1.42305e+06
Q640M1	Utp14a	U3 small nucleolar RNA-associated protein 14 homolog A	436952
Q8C7V3	Utp15	U3 small nucleolar RNA-associated protein 15 homolog	374587
Q5SSI6	Utp18	U3 small nucleolar RNA-associated protein 18 homolog	1.36286e+06
Q8R2N2	Utp4	U3 small nucleolar RNA-associated protein 4 homolog	577596
Q8VCY6	Utp6	U3 small nucleolar RNA-associated protein 6 homolog	2.47088e+06
Q9Z1Q9	Vars	Valine--tRNA ligase	959645
Q64727	Vcl	Vinculin	120055
Q01853	Vcp	Transitional endoplasmic reticulum ATPase	2.35574e+06
Q60930	Vdac2	Voltage-dependent anion-selective channel protein 2	3.11149e+06
Q80X41	Vrk1	Serine/threonine-protein kinase VRK1	3.19855e+06
Q8K3G5	Vrk3	Inactive serine/threonine-protein kinase VRK3	278458
Q9JJA4	Wdr12	Ribosome biogenesis protein WDR12	609991
Q8BHB4	Wdr3	WD repeat-containing protein 3	305473
Q9Z0H1	Wdr46	WD repeat-containing protein 46	1.07178e+06
P61965	Wdr5	WD repeat-containing protein 5	1.67658e+06
Q3U821	Wdr75	WD repeat-containing protein 75	289207
Q8BFQ4	Wdr82	WD repeat-containing protein 82	149082
Q9DBR1	Xrn2	5'-3' exoribonuclease 2	1.25215e+06
P62960	Ybx1	Nuclease-sensitive element-binding protein 1	5.3305e+06
P62259	Ywhae	14-3-3 protein epsilon	5.2938e+06
Q9CYA6	Zcchc8	Zinc finger CCHC domain-containing protein 8	311643
Q9ERU3	Znf22	Zinc finger protein 22	650670
Q6P3Y5	Znf280c	Zinc finger protein 280C	758654
Q69Z99	Znf512	Zinc finger protein 512	1.49596e+06
Q9DB42	Znf593	Zinc finger protein 593	1.6397e+06
Q91VY9	Znf622	Zinc finger protein 622	1.95342e+06
Q3UFB2	Znhit6	Box C/D snoRNA protein 1	388553

## Sheet: MEF_N2
Accession	Gene	Description	Abundance
O54962	Banf1	Barrier-to-autointegration factor	6.48057e+06
P47757	Capzb	F-actin-capping protein subunit beta	949805
P23198	Cbx3	Chromobox protein homolog 3	8.34913e+06
Q9CY57	Chtop	Chromatin target of PRMT1 protein	955198
Q9JIK5	Ddx21	Nucleolar RNA helicase 2	3.04088e+07
Q7TNV0	Dek	Protein DEK	5.39823e+06
O70194	Eif3d	Eukaryotic translation initiation factor 3 subunit D	557303
Q9Z1D1	Eif3g	Eukaryotic translation initiation factor 3 subunit G	362090
Q9R0P3	Esd	S-formylglutathione hydrolase	791727
P62862	Fau	40S ribosomal protein S30	1.07648e+06
P10922	H1f0	Histone H1.0	2.81064e+07
Q3THW5; P0C0S6	H2afv; H2afz	Histone H2A.V; Histone H2A.Z	1.99049e+07
P27661	H2afx	Histone H2AX	1.27306e+08
Q9QZQ8	H2afy	Core histone macro-H2A.1	6.3778e+07
P43275	Hist1h1a	Histone H1.1	7.42851e+07
P15864	Hist1h1c	Histone H1.2	2.86711e+07
P43274	Hist1h1e	Histone H1.4	5.02804e+08
Q8CGP5; Q8CGP6; C0HKE6; Q8CGP7; Q8BFU2; Q8R1M2	Hist1h2af; Hist1h2ah; Hist1h2ai; Hist1h2ak; Hist3h2a; H2afj	Histone H2A type 1-F; Histone H2A type 1-H; Histone H2A type 1-I; Histone H2A type 1-K; Histone H2A type 3; Histone H2A.J	7.68423e+08
Q64475; P10853; Q8CGP1; Q8CGP2	Hist1h2bb; Hist1h2bf; Hist1h2bk; Hist1h2bp	Histone H2B type 1-B; Histone H2B type 1-F/J/L; Histone H2B type 1-K; Histone H2B type 1-P	6.46471e+08
P68433; P84228; P84244; P02301	Hist1h3a; Hist1h3b; H3f3a; H3f3c	Histone H3.1. Histone H3.2; Histone H3.3; Histone H3.3C	6.53142e+08
P62806	Hist1h4a	Histone H4	2.09813e+09
Q6GSS7; Q64523	Hist2h2aa1; Hist2h2ac	Histone H2A type 2-A; Histone H2A type 2-C	4.66927e+08
P17095	Hmga1	High mobility group protein HMG-I/HMG-Y	2.31375e+07
P63158	Hmgb1	High mobility group protein B1	1.0545e+07
P30681	Hmgb2	High mobility group protein B2	1.33673e+07
P18608	Hmgn1	Non-histone chromosomal protein HMG-14	7.88397e+06
Q3TEA8	Hp1bp3	Heterochromatin protein 1-binding protein 3	2.0509e+07
Q3U9G9	Lbr	Lamin-B receptor	1.84311e+06
Q9D945	Llph	Protein LLP homolog	2.13892e+06
P48678	Lmna	Prelamin-A/C	1.72939e+08
P14733	Lmnb1	Lamin-B1	1.88133e+07
Q7TNC4	Luc7l2	Putative RNA-binding protein Luc7-like 2	3.5846e+06
Q61937	Npm1	Nucleophosmin	2.24533e+07
Q6P9R2	Oxsr1	Serine/threonine-protein kinase OSR1	107254
P11103	Parp1	Poly [ADP-ribose] polymerase 1	1.1377e+06
Q61136	Prpf4b	Serine/threonine-protein kinase PRP4 homolog	855927
Q9D937	Q9D937	Uncharacterized protein C11orf98 homolog	3.83771e+06
P53026	Rpl10a	60S ribosomal protein L10a	8.16531e+06
P67984	Rpl22	60S ribosomal protein L22	6.62927e+06
P41105	Rpl28	60S ribosomal protein L28	2.63309e+06
P27659	Rpl3	60S ribosomal protein L3	5.15753e+06
Q9D8E6	Rpl4	60S ribosomal protein L4	2.18013e+07
P62264	Rps14	40S ribosomal protein S14	2.91063e+06
P62849	Rps24	40S ribosomal protein S24	652192
P62702	Rps4x	40S ribosomal protein S4, X isoform	1.89233e+06
P62242	Rps8	40S ribosomal protein S8	2.39767e+06
Q8CH25	Sltm	SAFB-like transcription modulator	690498
P27048; P63163	Snrpb; Snrpn	Small nuclear ribonucleoprotein-associated protein B; Small nuclear ribonucleoprotein-associated protein N	1.64893e+06
P62315	Snrpd1	Small nuclear ribonucleoprotein Sm D1	1.99186e+06
Q6PDM2	Srsf1	Serine/arginine-rich splicing factor 1	5.44059e+06
Q9R0U0	Srsf10	Serine/arginine-rich splicing factor 10	862567
Q8BL97	Srsf7	Serine/arginine-rich splicing factor 7	2444404
Q9D0B0	Srsf9	Serine/arginine-rich splicing factor 9	1.92433e+06
P11031	Sub1	Activated RNA polymerase II transcriptional coactivator p15	1.18083e+06
P40142	Tkt	Transketolase	1.0821e+07
Q61029	Tmpo	Lamina-associated polypeptide 2, isoforms beta/delta/epsilon/gamma	1.14576e+07
P62996	Tra2b	Transformer-2 protein homolog beta	5165725
P0CG49; P0CG50; P62983; P62984	Ubb; Ubc; Rps27a; Uba52	Polyubiquitin-B; Polyubiquitin-C; Ubiquitin-40S ribosomal protein S27a; Ubiquitin-60S ribosomal protein L40	4.17231e+06
Q9ERU3	Znf22	Zinc finger protein 22	4.17899e+06
