# Supplementary material for: Multiple epigenetic factors co-localize with HMGN proteins in A-compartment chromatin
Source: Epigenetics Chromatin. 2022 Jun 27;15:23. doi: 10.1186/s13072-022-00457-4 (PMC9235084; doi:10.1186/s13072-022-00457-4)
Supplement: Supplementary file 4 — Additional file 4: Table S2. GO analysis of HMGN1 and HMGN2 partners in both cell types. [file 13072_2022_457_MOESM4_ESM.xlsx]

## Sheet: ES_N1
Analysis Type:	PANTHER Overrepresentation Test (Released 20210224)
Annotation Version and Release Date:	GO Ontology database DOI: 10.5281/zenodo.4735677 Released 2021-05-01
Analyzed List:	upload_1 (Mus musculus)
Reference List:	Mus musculus (all genes in database)
Test Type:	FISHER
Correction:	FDR
Annotation data GO category	The number of members in the category	The number of memberss in list of identified proteins	The expected value	Fold Enrichment, observed vs expected	raw P-value	FDR	FDR-adjusted p-value, -log10 (ES_N1)
chromosome organization (GO:0051276)	949	38	5.05	7.53	7.13e-23	1.12e-18	17.9508
chromatin organization (GO:0006325)	648	32	3.45	9.28	9.26e-22	7.3e-18	17.1367
nucleic acid metabolic process (GO:0090304)	1754	47	9.33	5.04	1.66e-21	8.71e-18	17.06
nucleobase-containing compound metabolic process (GO:0006139)	2174	50	11.57	4.32	3.25e-20	1.28e-16	15.8928
heterocycle metabolic process (GO:0046483)	2296	50	12.22	4.09	3.23e-19	1.02e-15	14.9914
cellular aromatic compound metabolic process (GO:0006725)	2378	50	12.65	3.95	1.4e-18	3.67e-15	14.4353
cellular nitrogen compound metabolic process (GO:0034641)	2808	52	14.94	3.48	4.48e-17	1.01e-13	12.9957
organic cyclic compound metabolic process (GO:1901360)	2598	50	13.82	3.62	5.34e-17	1.05e-13	12.9788
macromolecule metabolic process (GO:0043170)	5357	69	28.51	2.42	2.15e-15	3.77e-12	11.4237
organelle organization (GO:0006996)	3215	51	17.11	2.98	5.68e-14	8.96e-11	10.0477
nitrogen compound metabolic process (GO:0006807)	5748	69	30.59	2.26	1e-13	1.44e-10	9.84164
covalent chromatin modification (GO:0016569)	341	18	1.81	9.92	6.23e-13	8.19e-10	9.08672
cell cycle (GO:0007049)	1191	30	6.34	4.73	8.84e-13	1.07e-09	8.97062
cellular metabolic process (GO:0044237)	6410	71	34.11	2.08	2.21e-12	2.49e-09	8.6038
DNA metabolic process (GO:0006259)	636	22	3.38	6.5	4.52e-12	4.45e-09	8.35164
methylation (GO:0032259)	280	16	1.49	10.74	4.26e-12	4.48e-09	8.34872
primary metabolic process (GO:0044238)	6288	69	33.46	2.06	9.79e-12	9.08e-09	8.04191
regulation of histone modification (GO:0031056)	165	13	0.88	14.81	1.15e-11	1.01e-08	7.99568
cellular macromolecule metabolic process (GO:0044260)	3960	53	21.07	2.52	1.22e-11	1.01e-08	7.99568
cellular component organization or biogenesis (GO:0071840)	5392	63	28.69	2.2	1.49e-11	1.12e-08	7.95078
regulation of chromatin organization (GO:1902275)	210	14	1.12	12.53	1.47e-11	1.16e-08	7.93554
chromatin remodeling (GO:0006338)	143	12	0.76	15.77	3.74e-11	2.68e-08	7.57187
macromolecule methylation (GO:0043414)	228	14	1.21	11.54	4.13e-11	2.83e-08	7.54821
organic substance metabolic process (GO:0071704)	7017	71	37.34	1.9	2.13e-10	1.4e-07	6.85387
metabolic process (GO:0008152)	7452	73	39.65	1.84	4.24e-10	2.67e-07	6.57349
histone modification (GO:0016570)	335	15	1.78	8.41	5.36e-10	3.25e-07	6.48812
positive regulation of chromosome organization (GO:2001252)	184	12	0.98	12.26	5.73e-10	3.34e-07	6.47625
regulation of histone methylation (GO:0031060)	76	9	0.4	22.26	7.02e-10	3.95e-07	6.4034
regulation of chromosome organization (GO:0033044)	289	14	1.54	9.1	7.95e-10	4.32e-07	6.36452
RNA processing (GO:0006396)	772	21	4.11	5.11	1.05e-09	5.51e-07	6.25885
negative regulation of nucleobase-containing compound metabolic process (GO:0045934)	1463	28	7.78	3.6	2.85e-09	1.41e-06	5.85078
negative regulation of cellular macromolecule biosynthetic process (GO:2000113)	1462	28	7.78	3.6	2.81e-09	1.43e-06	5.84466
negative regulation of macromolecule biosynthetic process (GO:0010558)	1478	28	7.86	3.56	3.56e-09	1.7e-06	5.76955
cellular response to DNA damage stimulus (GO:0006974)	674	19	3.59	5.3	4.11e-09	1.9e-06	5.72125
RNA metabolic process (GO:0016070)	1210	25	6.44	3.88	5.43e-09	2.45e-06	5.61083
ncRNA processing (GO:0034470)	349	14	1.86	7.54	8.06e-09	3.44e-06	5.46344
negative regulation of cellular biosynthetic process (GO:0031327)	1535	28	8.17	3.43	8.03e-09	3.52e-06	5.45346
regulation of nucleobase-containing compound metabolic process (GO:0019219)	3730	46	19.85	2.32	9.45e-09	3.92e-06	5.40671
cell division (GO:0051301)	493	16	2.62	6.1	1.17e-08	4.74e-06	5.32422
negative regulation of biosynthetic process (GO:0009890)	1578	28	8.4	3.33	1.45e-08	5.7e-06	5.24413
chromosome segregation (GO:0007059)	271	12	1.44	8.32	3.57e-08	1.37e-05	4.86328
chromatin assembly or disassembly (GO:0006333)	125	9	0.67	13.53	4.01e-08	1.5e-05	4.82391
negative regulation of transcription, DNA-templated (GO:0045892)	1244	24	6.62	3.63	4.18e-08	1.53e-05	4.81531
negative regulation of RNA biosynthetic process (GO:1902679)	1249	24	6.65	3.61	4.5e-08	1.58e-05	4.80134
negative regulation of nucleic acid-templated transcription (GO:1903507)	1248	24	6.64	3.61	4.43e-08	1.59e-05	4.7986
negative regulation of RNA metabolic process (GO:0051253)	1355	25	7.21	3.47	4.86e-08	1.66e-05	4.77989
ribosome biogenesis (GO:0042254)	284	12	1.51	7.94	5.83e-08	1.96e-05	4.70774
negative regulation of transcription by RNA polymerase II (GO:0000122)	904	20	4.81	4.16	7.89e-08	2.59e-05	4.5867
ncRNA metabolic process (GO:0034660)	425	14	2.26	6.19	8.64e-08	2.72e-05	4.56543
cellular component biogenesis (GO:0044085)	2297	33	12.22	2.7	8.59e-08	2.76e-05	4.55909
regulation of gene expression by genetic imprinting (GO:0006349)	17	5	0.09	55.27	9.34e-08	2.89e-05	4.5391
regulation of RNA metabolic process (GO:0051252)	3487	42	18.55	2.26	1.46e-07	4.25e-05	4.37161
DNA repair (GO:0006281)	443	14	2.36	5.94	1.41e-07	4.28e-05	4.36856
cellular component organization (GO:0016043)	5199	54	27.66	1.95	1.45e-07	4.32e-05	4.36452
negative regulation of cellular metabolic process (GO:0031324)	2478	34	13.19	2.58	1.53e-07	4.39e-05	4.35754
regulation of gene expression, epigenetic (GO:0040029)	148	9	0.79	11.43	1.57e-07	4.42e-05	4.35458
chromatin organization involved in regulation of transcription (GO:0034401)	106	8	0.56	14.18	1.67e-07	4.62e-05	4.33536
rRNA processing (GO:0006364)	202	10	1.07	9.3	1.94e-07	5.2e-05	4.284
DNA packaging (GO:0006323)	152	9	0.81	11.13	1.94e-07	5.29e-05	4.27654
regulation of cellular metabolic process (GO:0031323)	5748	57	30.59	1.86	2.25e-07	5.91e-05	4.22841
positive regulation of cellular metabolic process (GO:0031325)	3163	39	16.83	2.32	2.31e-07	5.97e-05	4.22403
ribonucleoprotein complex biogenesis (GO:0022613)	397	13	2.11	6.15	2.75e-07	7e-05	4.1549
rRNA metabolic process (GO:0016072)	211	10	1.12	8.91	2.86e-07	7.04e-05	4.15243
mitotic cell cycle (GO:0000278)	546	15	2.91	5.16	2.83e-07	7.07e-05	4.15058
negative regulation of nitrogen compound metabolic process (GO:0051172)	2317	32	12.33	2.6	3.49e-07	8.34e-05	4.07883
mitotic cell cycle process (GO:1903047)	478	14	2.54	5.5	3.45e-07	8.37e-05	4.07727
positive regulation of macromolecule metabolic process (GO:0010604)	3345	40	17.8	2.25	3.99e-07	9.39e-05	4.02733
positive regulation of chromatin organization (GO:1905269)	120	8	0.64	12.53	4.08e-07	9.45e-05	4.02457
regulation of nitrogen compound metabolic process (GO:0051171)	5387	54	28.66	1.88	4.14e-07	9.46e-05	4.02411
regulation of histone H3-K9 methylation (GO:0051570)	25	5	0.13	37.59	4.89e-07	0.000109	3.96257
genetic imprinting (GO:0071514)	25	5	0.13	37.59	4.89e-07	0.00011	3.95861
negative regulation of macromolecule metabolic process (GO:0010605)	2683	35	14.28	2.45	5.24e-07	0.000115	3.9393
regulation of primary metabolic process (GO:0080090)	5568	55	29.63	1.86	5.46e-07	0.000118	3.92812
positive regulation of metabolic process (GO:0009893)	3659	42	19.47	2.16	5.73e-07	0.000122	3.91364
histone methylation (GO:0016571)	86	7	0.46	15.3	6.32e-07	0.000133	3.87615
negative regulation of metabolic process (GO:0009892)	2905	36	15.46	2.33	7.54e-07	0.000156	3.80688
positive regulation of organelle organization (GO:0010638)	593	15	3.16	4.75	7.8e-07	0.00016	3.79588
chromatin organization involved in negative regulation of transcription (GO:0097549)	91	7	0.48	14.46	9.03e-07	0.00018	3.74473
regulation of DNA metabolic process (GO:0051052)	370	12	1.97	6.1	8.97e-07	0.000181	3.74232
positive regulation of nitrogen compound metabolic process (GO:0051173)	2938	36	15.63	2.3	9.62e-07	0.00019	3.72125
macromolecule modification (GO:0043412)	2434	32	12.95	2.47	1.03e-06	0.000198	3.70333
regulation of macromolecule metabolic process (GO:0060255)	5978	57	31.81	1.79	1.02e-06	0.000199	3.70115
regulation of cellular macromolecule biosynthetic process (GO:2000112)	3660	41	19.48	2.11	1.36e-06	0.000259	3.5867
DNA conformation change (GO:0071103)	195	9	1.04	8.67	1.42e-06	0.000267	3.57349
positive regulation of histone modification (GO:0031058)	106	7	0.56	12.41	2.36e-06	0.000433	3.36351
mitotic sister chromatid segregation (GO:0000070)	106	7	0.56	12.41	2.36e-06	0.000438	3.35853
regulation of macromolecule biosynthetic process (GO:0010556)	3695	41	19.66	2.09	2.5e-06	0.000454	3.34294
mitotic nuclear division (GO:0140014)	155	8	0.82	9.7	2.54e-06	0.000455	3.34199
chromatin assembly (GO:0031497)	108	7	0.57	12.18	2.65e-06	0.00047	3.3279
positive regulation of nucleobase-containing compound metabolic process (GO:0045935)	1806	26	9.61	2.71	2.77e-06	0.000486	3.31336
cell cycle process (GO:0022402)	759	16	4.04	3.96	3.31e-06	0.000574	3.24109
positive regulation of cellular process (GO:0048522)	5730	54	30.49	1.77	3.81e-06	0.000653	3.18509
gene expression (GO:0010467)	1974	27	10.5	2.57	4.42e-06	0.00075	3.12494
regulation of metabolic process (GO:0019222)	6451	58	34.33	1.69	5.4e-06	0.000905	3.04335
positive regulation of histone methylation (GO:0031062)	45	5	0.24	20.88	6.68e-06	0.00109	2.96257
protein alkylation (GO:0008213)	125	7	0.67	10.52	6.63e-06	0.00109	2.96257
protein methylation (GO:0006479)	125	7	0.67	10.52	6.63e-06	0.0011	2.95861
negative regulation of gene expression, epigenetic (GO:0045814)	81	6	0.43	13.92	6.88e-06	0.00111	2.95468
regulation of cell cycle process (GO:0010564)	623	14	3.32	4.22	7.07e-06	0.00113	2.94692
regulation of cellular biosynthetic process (GO:0031326)	3863	41	20.56	1.99	7.31e-06	0.00115	2.9393
cellular response to leukemia inhibitory factor (GO:1990830)	128	7	0.68	10.28	7.69e-06	0.0012	2.92082
regulation of protein modification process (GO:0031399)	1561	23	8.31	2.77	8.08e-06	0.00121	2.91721
sister chromatid segregation (GO:0000819)	129	7	0.69	10.2	8.07e-06	0.00122	2.91364
regulation of transcription by RNA polymerase II (GO:0006357)	2398	30	12.76	2.35	7.92e-06	0.00122	2.91364
response to leukemia inhibitory factor (GO:1990823)	129	7	0.69	10.2	8.07e-06	0.00124	2.90658
regulation of transcription, DNA-templated (GO:0006355)	3193	36	16.99	2.12	8.38e-06	0.00125	2.90309
regulation of nucleic acid-templated transcription (GO:1903506)	3197	36	17.01	2.12	8.52e-06	0.00126	2.89963
regulation of RNA biosynthetic process (GO:2001141)	3200	36	17.03	2.11	8.63e-06	0.00126	2.89963
regulation of biosynthetic process (GO:0009889)	3941	41	20.97	1.96	9.72e-06	0.00141	2.85078
cellular process (GO:0009987)	15109	101	80.4	1.26	1.39e-05	0.00199	2.70115
heterochromatin assembly (GO:0031507)	25	4	0.13	30.07	1.6e-05	0.00227	2.64397
regulation of cell cycle (GO:0051726)	965	17	5.13	3.31	1.62e-05	0.00228	2.64207
metaphase plate congression (GO:0051310)	57	5	0.3	16.49	1.94e-05	0.00271	2.56703
spindle organization (GO:0007051)	149	7	0.79	8.83	1.97e-05	0.00273	2.56384
positive regulation of DNA metabolic process (GO:0051054)	217	8	1.15	6.93	2.68e-05	0.00367	2.43533
regulation of gene expression (GO:0010468)	4579	44	24.37	1.81	3.16e-05	0.0043	2.36653
positive regulation of cell cycle process (GO:0090068)	232	8	1.23	6.48	4.24e-05	0.00571	2.24336
regulation of cellular component organization (GO:0051128)	2479	29	13.19	2.2	4.69e-05	0.00627	2.20273
protein-DNA complex subunit organization (GO:0071824)	172	7	0.92	7.65	4.76e-05	0.00631	2.19997
positive regulation of biological process (GO:0048518)	6225	54	33.12	1.63	4.9e-05	0.00639	2.1945
protein localization to chromosome (GO:0034502)	70	5	0.37	13.42	4.9e-05	0.00643	2.19179
positive regulation of histone H3-K9 methylation (GO:0051574)	11	3	0.06	51.25	5.04e-05	0.00652	2.18575
DNA replication (GO:0006260)	174	7	0.93	7.56	5.11e-05	0.00655	2.18376
regulation of protein metabolic process (GO:0051246)	2521	29	13.41	2.16	5.7e-05	0.00725	2.13966
DNA modification (GO:0006304)	74	5	0.39	12.7	6.29e-05	0.00793	2.10073
establishment of chromosome localization (GO:0051303)	75	5	0.4	12.53	6.68e-05	0.00836	2.07779
post-embryonic development (GO:0009791)	124	6	0.66	9.09	6.76e-05	0.00839	2.07624
regulation of organelle organization (GO:0033043)	1198	18	6.37	2.82	7.02e-05	0.00864	2.06349
heterochromatin organization (GO:0070828)	38	4	0.2	19.78	7.14e-05	0.00873	2.05899
chromosome localization (GO:0050000)	77	5	0.41	12.2	7.52e-05	0.00912	2.04001
cellular response to stress (GO:0033554)	1445	20	7.69	2.6	8.17e-05	0.00983	2.00745
regulation of double-strand break repair (GO:2000779)	82	5	0.44	11.46	9.97e-05	0.0119	1.92445
establishment of organelle localization (GO:0051656)	345	9	1.84	4.9	0.000113	0.0134	1.8729
negative regulation of cellular process (GO:0048523)	4810	44	25.59	1.72	0.000116	0.0137	1.86328
regulation of cellular protein metabolic process (GO:0032268)	2346	27	12.48	2.16	0.000118	0.0137	1.86328
regulation of rRNA processing (GO:2000232)	16	3	0.09	35.24	0.000132	0.0152	1.81816
mitotic metaphase plate congression (GO:0007080)	45	4	0.24	16.71	0.000131	0.0152	1.81816
negative regulation of histone modification (GO:0031057)	47	4	0.25	15.99	0.000154	0.0176	1.75449
positive regulation of RNA metabolic process (GO:0051254)	1640	21	8.73	2.41	0.000156	0.0177	1.75203
inactivation of X chromosome by DNA methylation (GO:0060821)	2	2	0.01	> 100	0.000166	0.0186	1.73049
nuclear chromosome segregation (GO:0098813)	212	7	1.13	6.21	0.000168	0.0188	1.72584
negative regulation of biological process (GO:0048519)	5252	46	27.95	1.65	0.000201	0.0223	1.6517
dosage compensation by inactivation of X chromosome (GO:0009048)	19	3	0.1	29.67	0.000207	0.0228	1.64207
nuclear division (GO:0000280)	299	8	1.59	5.03	0.000233	0.0255	1.59346
rRNA methylation (GO:0031167)	20	3	0.11	28.19	0.000237	0.0258	1.58838
dosage compensation (GO:0007549)	21	3	0.11	26.85	0.00027	0.0289	1.5391
protein localization to chromosome, centromeric region (GO:0071459)	21	3	0.11	26.85	0.00027	0.0291	1.53611
gene silencing (GO:0016458)	162	6	0.86	6.96	0.000275	0.0293	1.53313
positive regulation of cellular component organization (GO:0051130)	1222	17	6.5	2.61	0.00028	0.0296	1.52871
DNA replication initiation (GO:0006270)	23	3	0.12	24.51	0.000344	0.0361	1.44249
positive regulation of cell cycle (GO:0045787)	319	8	1.7	4.71	0.000355	0.0371	1.43063
DNA methylation or demethylation (GO:0044728)	60	4	0.32	12.53	0.000371	0.0385	1.41454
DNA-dependent DNA replication (GO:0006261)	113	5	0.6	8.32	0.000414	0.0427	1.36957
organelle fission (GO:0048285)	331	8	1.76	4.54	0.000451	0.0462	1.33536
negative regulation of chromatin organization (GO:1905268)	64	4	0.34	11.75	0.000468	0.0476	1.32239
double-strand break repair (GO:0006302)	180	6	0.96	6.26	0.000473	0.0478	1.32057
histone phosphorylation (GO:0016572)	26	3	0.14	21.68	0.000478	0.048	1.31876
histone lysine methylation (GO:0034968)	65	4	0.35	11.57	0.000494	0.049	1.3098
system process (GO:0003008)	2655	3	14.13	0.21	0.000493	0.0492	1.30803
microtubule cytoskeleton organization involved in mitosis (GO:1902850)	118	5	0.63	7.96	0.000501	0.0494	1.30627

## Sheet: ES_N2
Analysis Type:	PANTHER Overrepresentation Test (Released 20210224)
Annotation Version and Release Date:	GO Ontology database DOI: 10.5281/zenodo.4735677 Released 2021-05-01
Analyzed List:	upload_1 (Mus musculus)
Reference List:	Mus musculus (all genes in database)
Test Type:	FISHER
Correction:	FDR
Annotation data GO category	The number of members in the category	The number of memberss in list of identified proteins	The expected value	Fold Enrichment, observed vs expected	raw P-value	FDR	FDR-adjusted p-value, -log10 (ES_N2)
adenine biosynthetic process (GO:0046084)	2808	281	70.75	3.97	5.66e-99	8.92e-95	94.0496
adenine metabolic process (GO:0046083)	2174	229	54.78	4.18	1.43e-80	1.13e-76	75.9469
rRNA 5'-end processing (GO:0000967)	397	117	10	11.7	1.12e-79	5.91e-76	75.2284
endonucleolytic cleavage to generate mature 5'-end of SSU-rRNA from (SSU-rRNA, 5.8S rRNA, LSU-rRNA) (GO:0000472)	1754	204	44.19	4.62	3.61e-77	1.42e-73	72.8477
negative regulation of DNA duplex unwinding (GO:1905463)	2296	230	57.85	3.98	5.19e-77	1.64e-73	72.7852
pre-replicative complex assembly involved in cell cycle DNA replication (GO:1902299)	5748	356	144.82	2.46	1.75e-76	4.6e-73	72.3372
pre-replicative complex assembly involved in nuclear cell cycle DNA replication (GO:0006267)	2378	232	59.92	3.87	1e-75	2.26e-72	71.6459
pre-replicative complex assembly (GO:0036388)	2598	236	65.46	3.61	1.37e-71	2.71e-68	67.567
'de novo' IMP biosynthetic process (GO:0006189)	284	97	7.16	13.56	1.27e-70	2.23e-67	66.6517
maintenance of DNA methylation (GO:0010216)	5357	333	134.97	2.47	4.99e-69	7.87e-66	65.104
endonucleolytic cleavage in 5'-ETS of tricistronic rRNA transcript (SSU-rRNA, 5.8S rRNA, LSU-rRNA) (GO:0000480)	6410	364	161.5	2.25	1.19e-68	1.7e-65	64.7696
regulation of mRNA binding (GO:1902415)	6288	358	158.43	2.26	5.39e-67	7.09e-64	63.1494
purine ribonucleoside salvage (GO:0006166)	7017	374	176.8	2.12	3.76e-64	4.56e-61	60.341
nucleoside salvage (GO:0043174)	1974	194	49.74	3.9	1.17e-61	1.32e-58	57.8794
DNA methylation-dependent heterochromatin assembly (GO:0006346)	7452	381	187.76	2.03	6.23e-61	6.55e-58	57.1838
purine nucleobase biosynthetic process (GO:0009113)	202	71	5.09	13.95	3.5e-52	3.44e-49	48.4634
maturation of LSU-rRNA (GO:0000470)	1210	142	30.49	4.66	8.16e-52	7.57e-49	48.1209
ribosomal large subunit biogenesis (GO:0042273)	211	71	5.32	13.36	4.09e-51	3.58e-48	47.4461
positive regulation of mRNA binding (GO:1902416)	772	115	19.45	5.91	1.02e-50	8.45e-48	47.0731
nuclear cell cycle DNA replication initiation (GO:1902315)	2297	189	57.87	3.27	8.58e-49	6.76e-46	45.1701
cell cycle DNA replication initiation (GO:1902292)	349	80	8.79	9.1	6.41e-47	4.81e-44	43.3179
DNA methylation on cytosine (GO:0032776)	425	85	10.71	7.94	7.88e-46	5.65e-43	42.248
chromatin silencing at telomere (GO:0006348)	5392	289	135.85	2.13	6.4e-43	4.39e-40	39.3575
changes to DNA methylation involved in embryo development (GO:1901538)	949	107	23.91	4.48	5.95e-37	3.91e-34	33.4078
IMP biosynthetic process (GO:0006188)	3960	229	99.77	2.3	2.8e-36	1.77e-33	32.752
double-strand break repair via break-induced replication (GO:0000727)	71	36	1.79	20.12	2.85e-31	1.73e-28	27.762
rRNA base methylation (GO:0070475)	301	55	7.58	7.25	5.26e-28	3.07e-25	24.5129
maturation of LSU-rRNA from tricistronic rRNA transcript (SSU-rRNA, 5.8S rRNA, LSU-rRNA) (GO:0000463)	322	55	8.11	6.78	9.97e-27	5.61e-24	23.251
regulation of DNA duplex unwinding (GO:1905462)	15109	487	380.68	1.28	1.68e-25	9.12e-23	22.04
tRNA transport (GO:0051031)	166	41	4.18	9.8	2.12e-25	1.11e-22	21.9547
regulation of RNA binding (GO:1905214)	1106	96	27.87	3.45	5.33e-25	2.71e-22	21.567
DNA methylation involved in embryo development (GO:0043045)	195	43	4.91	8.75	6.8e-25	3.35e-22	21.475
tetrahydrofolate biosynthetic process (GO:0046654)	1154	98	29.08	3.37	7.2e-25	3.44e-22	21.4634
mitotic DNA replication initiation (GO:1902975)	636	72	16.02	4.49	7.59e-25	3.52e-22	21.4535
ribosomal large subunit assembly (GO:0000027)	173	41	4.36	9.41	8.22e-25	3.7e-22	21.4318
ribosome localization (GO:0033750)	1166	98	29.38	3.34	1.47e-24	6.46e-22	21.1898
endonucleolytic cleavage of tricistronic rRNA transcript (SSU-rRNA, 5.8S rRNA, LSU-rRNA) (GO:0000479)	3215	178	81	2.2	1.64e-24	6.99e-22	21.1555
endonucleolytic cleavage involved in rRNA processing (GO:0000478)	453	60	11.41	5.26	6.55e-24	2.72e-21	20.5654
ribosomal subunit export from nucleus (GO:0000054)	648	69	16.33	4.23	1.87e-22	7.54e-20	19.1226
regulation of helicase activity (GO:0051095)	429	56	10.81	5.18	4.3e-22	1.69e-19	18.7721
spliceosomal tri-snRNP complex assembly (GO:0000244)	682	70	17.18	4.07	6.01e-22	2.31e-19	18.6364
positive regulation of RNA binding (GO:1905216)	1171	93	29.5	3.15	1.08e-21	4.06e-19	18.3915
rRNA-containing ribonucleoprotein complex export from nucleus (GO:0071428)	2017	126	50.82	2.48	7.71e-21	2.83e-18	17.5482
maturation of 5.8S rRNA (GO:0000460)	2087	128	52.58	2.43	1.61e-20	5.77e-18	17.2388
nucleobase biosynthetic process (GO:0046112)	2153	130	54.25	2.4	2.9e-20	1.02e-17	16.9914
mitotic DNA replication (GO:1902969)	674	66	16.98	3.89	9.72e-20	3.33e-17	16.4776
ribosome assembly (GO:0042255)	152	33	3.83	8.62	3.4e-19	1.14e-16	15.9431
translational initiation (GO:0006413)	3695	180	93.1	1.93	6.47e-19	2.13e-16	15.6716
cellular response to interleukin-7 (GO:0098761)	443	52	11.16	4.66	9.39e-19	3.02e-16	15.52
response to interleukin-7 (GO:0098760)	3660	178	92.22	1.93	1.37e-18	4.22e-16	15.3747
rRNA processing (GO:0006364)	1033	81	26.03	3.11	1.34e-18	4.24e-16	15.3726
purine ribonucleoside monophosphate biosynthetic process (GO:0009168)	61	23	1.54	14.96	3.82e-18	1.16e-15	14.9355
purine nucleoside monophosphate biosynthetic process (GO:0009127)	3941	185	99.3	1.86	8.1e-18	2.41e-15	14.618
DNA replication initiation (GO:0006270)	683	63	17.21	3.66	1.08e-17	3.14e-15	14.5031
ribonucleoside monophosphate biosynthetic process (GO:0009156)	1191	86	30.01	2.87	1.17e-17	3.36e-15	14.4737
ribosome biogenesis (GO:0042254)	3863	182	97.33	1.87	1.22e-17	3.43e-15	14.4647
rRNA metabolic process (GO:0016072)	1806	2	45.5	0.04	1.32e-17	3.64e-15	14.4389
formation of translation preinitiation complex (GO:0001731)	5199	223	130.99	1.7	1.58e-17	4.29e-15	14.3675
telomere maintenance via telomerase (GO:0007004)	4579	201	115.37	1.74	2.07e-16	5.54e-14	13.2565
nuclear DNA replication (GO:0033260)	538	53	13.56	3.91	4.1e-16	1.08e-13	12.9666
RNA-dependent DNA biosynthetic process (GO:0006278)	5978	241	150.62	1.6	4.51e-16	1.17e-13	12.9318
DNA unwinding involved in DNA replication (GO:0006268)	30	17	0.76	22.49	4.73e-16	1.2e-13	12.9208
maturation of 5.8S rRNA from tricistronic rRNA transcript (SSU-rRNA, 5.8S rRNA, LSU-rRNA) (GO:0000466)	2863	144	72.13	2	7.92e-16	1.98e-13	12.7033
ncRNA 5'-end processing (GO:0034471)	2071	116	52.18	2.22	9.35e-16	2.3e-13	12.6383
cell cycle DNA replication (GO:0044786)	5748	233	144.82	1.61	1.43e-15	3.48e-13	12.4584
regulation of histone H3-K9 methylation (GO:0051570)	1445	92	36.41	2.53	1.5e-15	3.6e-13	12.4437
negative regulation of histone methylation (GO:0031061)	2683	137	67.6	2.03	1.77e-15	4.16e-13	12.3809
ribosomal small subunit assembly (GO:0000028)	289	38	7.28	5.22	2.02e-15	4.68e-13	12.3298
maturation of SSU-rRNA from tricistronic rRNA transcript (SSU-rRNA, 5.8S rRNA, LSU-rRNA) (GO:0000462)	2317	124	58.38	2.12	2.24e-15	5.11e-13	12.2916
mitotic chromosome condensation (GO:0007076)	2905	144	73.19	1.97	3.32e-15	7.47e-13	12.1267
regulation of histone ubiquitination (GO:0033182)	51	19	1.28	14.79	3.85e-15	8.54e-13	12.0685
negative regulation of histone H3-K9 methylation (GO:0051573)	759	62	19.12	3.24	3.91e-15	8.57e-13	12.067
positive regulation of protein localization to chromosome, telomeric region (GO:1904816)	5387	221	135.73	1.63	4.13e-15	8.92e-13	12.0496
RNA phosphodiester bond hydrolysis, endonucleolytic (GO:0090502)	1082	76	27.26	2.79	4.69e-15	1e-12	12
RNA 5'-end processing (GO:0000966)	125	26	3.15	8.26	5.2e-15	1.09e-12	11.9626
rRNA methylation (GO:0031167)	333	40	8.39	4.77	5.61e-15	1.16e-12	11.9355
chromosome condensation (GO:0030261)	6451	251	162.54	1.54	6.36e-15	1.3e-12	11.8861
cleavage involved in rRNA processing (GO:0000469)	2478	128	62.43	2.05	8.94e-15	1.81e-12	11.7423
ribonucleoprotein complex biogenesis (GO:0022613)	3730	169	93.98	1.8	1.12e-14	2.24e-12	11.6498
regulation of gene expression by genetic imprinting (GO:0006349)	4314	186	108.69	1.71	2.55e-14	5.03e-12	11.2984
DNA replication-independent nucleosome organization (GO:0034724)	1737	100	43.76	2.28	3.17e-14	6.18e-12	11.209
rRNA modification (GO:0000154)	5568	223	140.29	1.59	4e-14	7.7e-12	11.1135
DNA geometric change (GO:0032392)	210	31	5.29	5.86	5.19e-14	9.75e-12	11.011
DNA strand elongation involved in DNA replication (GO:0006271)	1223	0	30.81	< 0.01	5.29e-14	9.81e-12	11.0083
nucleoside monophosphate biosynthetic process (GO:0009124)	1463	89	36.86	2.41	5.18e-14	9.85e-12	11.0066
cytoplasmic translational initiation (GO:0002183)	71	20	1.79	11.18	5.95e-14	1.09e-11	10.9626
ribosomal small subunit biogenesis (GO:0042274)	417	43	10.51	4.09	6.76e-14	1.22e-11	10.9136
heterochromatin assembly (GO:0031507)	478	46	12.04	3.82	8.69e-14	1.56e-11	10.8069
purine nucleobase metabolic process (GO:0006144)	1889	104	47.59	2.19	1.71e-13	3.03e-11	10.5186
cytoplasmic translation (GO:0002181)	3426	155	86.32	1.8	3.43e-13	6e-11	10.2218
IMP metabolic process (GO:0046040)	623	52	15.7	3.31	3.51e-13	6.08e-11	10.2161
viral translation (GO:0019081)	965	67	24.31	2.76	3.88e-13	6.65e-11	10.1772
positive regulation by host of viral transcription (GO:0043923)	1123	0	28.29	< 0.01	6.1e-13	1.02e-10	9.9914
regulation of protein localization to chromosome, telomeric region (GO:1904814)	35	15	0.88	17.01	6.09e-13	1.03e-10	9.98716
nucleosome positioning (GO:0016584)	172	27	4.33	6.23	6.22e-13	1.03e-10	9.98716
maturation of SSU-rRNA (GO:0030490)	1845	100	46.49	2.15	1.06e-12	1.75e-10	9.75696
DNA duplex unwinding (GO:0032508)	66	18	1.66	10.82	1.72e-12	2.8e-10	9.55284
DNA strand elongation (GO:0022616)	546	47	13.76	3.42	1.87e-12	3.01e-10	9.52143
nucleobase metabolic process (GO:0009112)	466	43	11.74	3.66	2.11e-12	3.36e-10	9.47366
negative regulation of histone modification (GO:0031057)	184	27	4.64	5.82	2.56e-12	4.04e-10	9.39362
protein-DNA complex disassembly (GO:0032986)	1462	85	36.84	2.31	2.63e-12	4.11e-10	9.38616
DNA replication-independent nucleosome assembly (GO:0006336)	1478	85	37.24	2.28	3.85e-12	5.96e-10	9.22475
protein sumoylation (GO:0016925)	341	36	8.59	4.19	4.23e-12	6.47e-10	9.1891
ribonucleoprotein complex assembly (GO:0022618)	1535	87	38.68	2.25	4.77e-12	7.23e-10	9.14086
protein localization to chromosome, centromeric region (GO:0071459)	108	21	2.72	7.72	6.81e-12	1.01e-09	8.99568
ribonucleoprotein complex subunit organization (GO:0071826)	27	13	0.68	19.11	6.81e-12	1.02e-09	8.9914
ncRNA processing (GO:0034470)	3163	142	79.69	1.78	8.28e-12	1.22e-09	8.91364
telomere maintenance via telomere lengthening (GO:0010833)	1578	88	39.76	2.21	8.99e-12	1.3e-09	8.88606
regulation of protein sumoylation (GO:0033233)	165	25	4.16	6.01	8.97e-12	1.31e-09	8.88273
DNA conformation change (GO:0071103)	228	29	5.74	5.05	9.47e-12	1.36e-09	8.86646
spliceosomal snRNP assembly (GO:0000387)	214	28	5.39	5.19	1.19e-11	1.66e-09	8.77989
negative regulation of chromatin organization (GO:1905268)	214	28	5.39	5.19	1.19e-11	1.67e-09	8.77728
DNA packaging (GO:0006323)	214	28	5.39	5.19	1.19e-11	1.69e-09	8.77211
DNA methylation (GO:0006306)	2938	134	74.02	1.81	1.66e-11	2.29e-09	8.64016
DNA alkylation (GO:0006305)	361	36	9.1	3.96	1.88e-11	2.58e-09	8.58838
chromatin assembly or disassembly (GO:0006333)	1806	95	45.5	2.09	2.12e-11	2.85e-09	8.54516
genetic imprinting (GO:0071514)	5237	68	131.95	0.52	2.09e-11	2.85e-09	8.54516
ribonucleoprotein complex localization (GO:0071166)	3487	151	87.86	1.72	2.37e-11	3.17e-09	8.49894
positive regulation of histone methylation (GO:0031062)	3345	146	84.28	1.73	2.6e-11	3.45e-09	8.46218
purine ribonucleoside monophosphate metabolic process (GO:0009167)	370	36	9.32	3.86	3.57e-11	4.69e-09	8.32883
ncRNA metabolic process (GO:0034660)	493	42	12.42	3.38	4.02e-11	5.24e-09	8.28067
purine nucleoside monophosphate metabolic process (GO:0009126)	1646	7	41.47	0.17	4.84e-11	6.25e-09	8.20412
chromatin assembly (GO:0031497)	3659	155	92.19	1.68	5.73e-11	7.35e-09	8.13371
N-terminal protein amino acid modification (GO:0031365)	2139	14	53.89	0.26	6.11e-11	7.77e-09	8.10958
ribonucleoside monophosphate metabolic process (GO:0009161)	420	38	10.58	3.59	7.15e-11	9.02e-09	8.04479
ribonucleoprotein complex export from nucleus (GO:0071426)	1355	77	34.14	2.26	8.11e-11	1.02e-08	7.9914
positive regulation of G2/M transition of mitotic cell cycle (GO:0010971)	155	23	3.91	5.89	8.9e-11	1.11e-08	7.95468
heterochromatin organization (GO:0070828)	130	21	3.28	6.41	1.46e-10	1.8e-08	7.74473
regulation of histone methylation (GO:0031060)	280	30	7.05	4.25	1.94e-10	2.37e-08	7.62525
DNA methylation or demethylation (GO:0044728)	2655	23	66.89	0.34	2.45e-10	2.97e-08	7.52724
translation (GO:0006412)	5343	74	134.62	0.55	3.27e-10	3.94e-08	7.4045
cell redox homeostasis (GO:0045454)	271	29	6.83	4.25	4.01e-10	4.79e-08	7.31966
RNA phosphodiester bond hydrolysis (GO:0090501)	4921	66	123.99	0.53	5.24e-10	6.21e-08	7.20691
regulation of transcription by RNA polymerase I (GO:0006356)	335	32	8.44	3.79	6.84e-10	8.05e-08	7.0942
base-excision repair (GO:0006284)	129	20	3.25	6.15	7.64e-10	8.92e-08	7.04964
nucleosome assembly (GO:0006334)	3200	135	80.63	1.67	2.06e-09	2.39e-07	6.6216
peptide biosynthetic process (GO:0043043)	49	13	1.23	10.53	2.87e-09	3.3e-07	6.48149
negative regulation of ubiquitin-dependent protein catabolic process (GO:2000059)	3193	134	80.45	1.67	3.02e-09	3.45e-07	6.46218
chromatin organization involved in negative regulation of transcription (GO:0097549)	1640	83	41.32	2.01	3.14e-09	3.56e-07	6.44855
sister chromatid cohesion (GO:0007062)	1244	69	31.34	2.2	3.24e-09	3.65e-07	6.43771
DNA modification (GO:0006304)	174	22	4.38	5.02	3.42e-09	3.79e-07	6.42136
negative regulation of proteasomal ubiquitin-dependent protein catabolic process (GO:0032435)	1248	69	31.44	2.19	3.41e-09	3.81e-07	6.41908
protein-DNA complex assembly (GO:0065004)	1249	69	31.47	2.19	3.46e-09	3.81e-07	6.41908
mitotic sister chromatid segregation (GO:0000070)	40	12	1.01	11.91	3.64e-09	3.98e-07	6.40012
negative regulation of chromosome organization (GO:2001251)	114	18	2.87	6.27	4.17e-09	4.54e-07	6.34294
nucleoside monophosphate metabolic process (GO:0009123)	3197	134	80.55	1.66	4.28e-09	4.62e-07	6.33536
positive regulation of mRNA processing (GO:0050685)	5252	195	132.33	1.47	4.46e-09	4.78e-07	6.32057
nucleosome organization (GO:0034728)	131	19	3.3	5.76	5.43e-09	5.78e-07	6.23807
protein localization to chromosome (GO:0034502)	64	14	1.61	8.68	6.02e-09	6.37e-07	6.19586
protein-DNA complex subunit organization (GO:0071824)	2346	106	59.11	1.79	6.58e-09	6.92e-07	6.15989
spliceosomal complex assembly (GO:0000245)	254	26	6.4	4.06	7.58e-09	7.92e-07	6.10127
sister chromatid segregation (GO:0000819)	120	18	3.02	5.95	8.57e-09	8.89e-07	6.0511
regulation of histone modification (GO:0031056)	2521	111	63.52	1.75	9.08e-09	9.36e-07	6.02872
positive regulation of histone modification (GO:0031058)	106	17	2.67	6.37	9.15e-09	9.37e-07	6.02826
chromatin organization involved in regulation of transcription (GO:0034401)	35	11	0.88	12.47	1.1e-08	1.11e-06	5.95468
positive regulation of chromatin organization (GO:1905269)	47	12	1.18	10.13	1.69e-08	1.71e-06	5.767
RNA processing (GO:0006396)	1198	65	30.18	2.15	1.77e-08	1.78e-06	5.74958
mitotic nuclear division (GO:0140014)	38	11	0.96	11.49	2.24e-08	2.23e-06	5.6517
regulation of chromatin organization (GO:1902275)	8	7	0.2	34.73	2.83e-08	2.77e-06	5.55752
positive regulation of chromosome organization (GO:2001252)	8	7	0.2	34.73	2.83e-08	2.79e-06	5.5544
positive regulation of translation (GO:0045727)	8	7	0.2	34.73	2.83e-08	2.81e-06	5.55129
positive regulation of RNA splicing (GO:0033120)	76	14	1.91	7.31	4.06e-08	3.95e-06	5.4034
positive regulation of telomere maintenance (GO:0032206)	1506	75	37.94	1.98	4.33e-08	4.19e-06	5.37779
histone methylation (GO:0016571)	299	27	7.53	3.58	4.39e-08	4.22e-06	5.37469
histone lysine methylation (GO:0034968)	91	15	2.29	6.54	4.95e-08	4.73e-06	5.32514
regulation of telomere maintenance via telomere lengthening (GO:1904356)	451	34	11.36	2.99	5.06e-08	4.81e-06	5.31785
regulation of telomere maintenance (GO:0032204)	106	16	2.67	5.99	5.32e-08	4.97e-06	5.30364
telomere maintenance (GO:0000723)	106	16	2.67	5.99	5.32e-08	5e-06	5.30103
nucleic acid phosphodiester bond hydrolysis (GO:0090305)	65	13	1.64	7.94	5.31e-08	5.01e-06	5.30016
mitotic spindle organization (GO:0007052)	16	8	0.4	19.84	6.58e-08	6.1e-06	5.21467
telomere organization (GO:0032200)	5730	203	144.37	1.41	6.72e-08	6.2e-06	5.20761
negative regulation of proteolysis involved in cellular protein catabolic process (GO:1903051)	209	22	5.27	4.18	6.92e-08	6.34e-06	5.19791
regulation of signal transduction by p53 class mediator (GO:1901796)	1505	74	37.92	1.95	7.57e-08	6.86e-06	5.16368
peptide metabolic process (GO:0006518)	1505	74	37.92	1.95	7.57e-08	6.9e-06	5.16115
regulation of chromosome organization (GO:0033044)	143	18	3.6	5	9.68e-08	8.72e-06	5.05948
mRNA splicing, via spliceosome (GO:0000398)	160	19	4.03	4.71	9.85e-08	8.83e-06	5.05404
RNA splicing, via transesterification reactions with bulged adenosine as nucleophile (GO:0000377)	4810	176	121.19	1.45	1.08e-07	9.59e-06	5.01818
RNA splicing, via transesterification reactions (GO:0000375)	117	16	2.95	5.43	1.81e-07	1.6e-05	4.79588
amide biosynthetic process (GO:0043604)	2479	105	62.46	1.68	2.24e-07	1.98e-05	4.70333
macromolecule methylation (GO:0043414)	6225	214	156.84	1.36	2.44e-07	2.14e-05	4.66959
chromatin silencing (GO:0006342)	76	13	1.91	6.79	2.65e-07	2.31e-05	4.63639
DNA replication (GO:0006260)	331	27	8.34	3.24	2.93e-07	2.54e-05	4.59517
chromatin remodeling (GO:0006338)	64	12	1.61	7.44	3.2e-07	2.76e-05	4.55909
cellular response to leukemia inhibitory factor (GO:1990830)	30	9	0.76	11.91	3.37e-07	2.89e-05	4.5391
response to leukemia inhibitory factor (GO:1990823)	212	21	5.34	3.93	3.47e-07	2.96e-05	4.52871
nuclear export (GO:0051168)	31	9	0.78	11.52	4.25e-07	3.6e-05	4.4437
negative regulation of gene expression, epigenetic (GO:0045814)	748	44	18.85	2.33	5.1e-07	4.3e-05	4.36653
metaphase plate congression (GO:0051310)	593	38	14.94	2.54	5.36e-07	4.49e-05	4.34775
RNA splicing (GO:0008380)	128	16	3.23	4.96	5.41e-07	4.51e-05	4.34582
positive regulation of cellular amide metabolic process (GO:0034250)	129	16	3.25	4.92	5.94e-07	4.93e-05	4.30715
positive regulation of protein import (GO:1904591)	23	8	0.58	13.81	6.06e-07	4.98e-05	4.30277
DNA repair (GO:0006281)	23	8	0.58	13.81	6.06e-07	5.01e-05	4.30016
RNA metabolic process (GO:0016070)	15	7	0.38	18.52	6.45e-07	5.19e-05	4.28483
nucleic acid metabolic process (GO:0090304)	15	7	0.38	18.52	6.45e-07	5.22e-05	4.28233
RNA methylation (GO:0001510)	15	7	0.38	18.52	6.45e-07	5.25e-05	4.27984
negative regulation of cellular protein catabolic process (GO:1903363)	15	7	0.38	18.52	6.45e-07	5.27e-05	4.27819
DNA-dependent DNA replication (GO:0006261)	148	17	3.73	4.56	7.08e-07	5.66e-05	4.24718
positive regulation of mitotic cell cycle phase transition (GO:1901992)	70	12	1.76	6.8	7.47e-07	5.95e-05	4.22548
regulation of gene expression, epigenetic (GO:0040029)	24	8	0.6	13.23	7.91e-07	6.24e-05	4.20482
DNA metabolic process (GO:0006259)	24	8	0.6	13.23	7.91e-07	6.27e-05	4.20273
chromosome organization (GO:0051276)	2434	101	61.33	1.65	8.09e-07	6.34e-05	4.19791
peptidyl-lysine methylation (GO:0018022)	34	9	0.86	10.51	8.21e-07	6.41e-05	4.19314
positive regulation of cell cycle phase transition (GO:1901989)	9	6	0.23	26.46	8.89e-07	6.9e-05	4.16115
protein methylation (GO:0006479)	16	7	0.4	17.36	9.08e-07	7.02e-05	4.15366
negative regulation of DNA metabolic process (GO:0051053)	612	38	15.42	2.46	9.32e-07	7.17e-05	4.14448
protein alkylation (GO:0008213)	25	8	0.63	12.7	1.02e-06	7.75e-05	4.1107
microtubule cytoskeleton organization involved in mitosis (GO:1902850)	25	8	0.63	12.7	1.02e-06	7.79e-05	4.10846
response to heat (GO:0009408)	25	8	0.63	12.7	1.02e-06	7.82e-05	4.10679
spindle organization (GO:0007051)	47	10	1.18	8.44	1.13e-06	8.51e-05	4.07007
methylation (GO:0032259)	47	10	1.18	8.44	1.13e-06	8.55e-05	4.06803
chromosome segregation (GO:0007059)	692	41	17.44	2.35	1.16e-06	8.66e-05	4.06248
chromatin organization (GO:0006325)	60	11	1.51	7.28	1.21e-06	8.98e-05	4.04672
positive regulation of protein localization to nucleus (GO:1900182)	74	12	1.86	6.44	1.26e-06	9.34e-05	4.02965
regulation of chromosome segregation (GO:0051983)	232	21	5.85	3.59	1.34e-06	9.86e-05	4.00612
covalent chromatin modification (GO:0016569)	10	6	0.25	23.81	1.39e-06	0.000102	3.9914
nucleobase-containing compound metabolic process (GO:0006139)	75	12	1.89	6.35	1.43e-06	0.000104	3.98297
DNA recombination (GO:0006310)	741	43	18.67	2.3	1.44e-06	0.000104	3.98297
internal protein amino acid acetylation (GO:0006475)	363	27	9.15	2.95	1.55e-06	0.000112	3.95078
internal peptidyl-lysine acetylation (GO:0018393)	27	8	0.68	11.76	1.66e-06	0.000119	3.92445
regulation of DNA recombination (GO:0000018)	391	28	9.85	2.84	1.98e-06	0.000142	3.84771
mRNA processing (GO:0006397)	28	8	0.71	11.34	2.09e-06	0.000149	3.82681
RNA catabolic process (GO:0006401)	180	18	4.54	3.97	2.1e-06	0.000149	3.82681
cellular protein-containing complex assembly (GO:0034622)	3231	124	81.41	1.52	2.12e-06	0.00015	3.82391
peptidyl-lysine modification (GO:0018205)	1073	6	27.03	0.22	2.41e-06	0.00017	3.76955
peptidyl-lysine acetylation (GO:0018394)	1035	53	26.08	2.03	2.62e-06	0.000184	3.73518
protein acetylation (GO:0006473)	20	7	0.5	13.89	3.02e-06	0.00021	3.67778
heterocycle metabolic process (GO:0046483)	20	7	0.5	13.89	3.02e-06	0.000211	3.67572
cellular nitrogen compound metabolic process (GO:0034641)	12	6	0.3	19.84	3.1e-06	0.000213	3.67162
double-strand break repair (GO:0006302)	12	6	0.3	19.84	3.1e-06	0.000214	3.66959
histone acetylation (GO:0016573)	149	16	3.75	4.26	3.33e-06	0.000228	3.64207
regulation of translation (GO:0006417)	971	50	24.46	2.04	3.77e-06	0.000257	3.59007
nuclear chromosome segregation (GO:0098813)	679	39	17.11	2.28	3.91e-06	0.000266	3.57512
mRNA metabolic process (GO:0016071)	31	8	0.78	10.24	3.98e-06	0.000269	3.57025
gene expression (GO:0010467)	70	11	1.76	6.24	4.58e-06	0.000309	3.51004
cellular response to DNA damage stimulus (GO:0006974)	86	12	2.17	5.54	5.13e-06	0.000344	3.46344
cellular aromatic compound metabolic process (GO:0006725)	2398	97	60.42	1.61	5.16e-06	0.000345	3.46218
regulation of DNA metabolic process (GO:0051052)	1209	58	30.46	1.9	5.53e-06	0.000368	3.43415
regulation of mRNA processing (GO:0050684)	919	48	23.15	2.07	5.6e-06	0.000371	3.43063
mitotic cell cycle process (GO:1903047)	195	18	4.91	3.66	5.89e-06	0.000388	3.41117
histone modification (GO:0016570)	45	9	1.13	7.94	6.09e-06	0.0004	3.39794
tRNA metabolic process (GO:0006399)	88	12	2.22	5.41	6.35e-06	0.000415	3.38195
nuclear-transcribed mRNA catabolic process (GO:0000956)	105	13	2.65	4.91	6.85e-06	0.000446	3.35067
double-strand break repair via homologous recombination (GO:0000724)	696	39	17.54	2.22	8.03e-06	0.000521	3.28316
recombinational repair (GO:0000725)	15	6	0.38	15.88	8.5e-06	0.000549	3.26043
tRNA processing (GO:0008033)	125	14	3.15	4.45	8.75e-06	0.000559	3.25259
positive regulation of binding (GO:0051099)	125	14	3.15	4.45	8.75e-06	0.000561	3.25104
posttranscriptional regulation of gene expression (GO:0010608)	125	14	3.15	4.45	8.75e-06	0.000563	3.24949
cellular amide metabolic process (GO:0043603)	25	7	0.63	11.11	1.03e-05	0.000654	3.18442
regulation of mitotic nuclear division (GO:0007088)	146	15	3.68	4.08	1.09e-05	0.000692	3.15989
RNA modification (GO:0009451)	928	5	23.38	0.21	1.1e-05	0.000692	3.15989
regulation of DNA replication (GO:0006275)	248	20	6.25	3.2	1.18e-05	0.000739	3.13136
organic cyclic compound metabolic process (GO:1901360)	168	16	4.23	3.78	1.35e-05	0.000839	3.07624
positive regulation of cell cycle process (GO:0090068)	904	46	22.78	2.02	1.34e-05	0.000841	3.0752
regulation of cellular amide metabolic process (GO:0034248)	113	13	2.85	4.57	1.41e-05	0.000873	3.05899
nuclear division (GO:0000280)	80	11	2.02	5.46	1.43e-05	0.000886	3.05257
positive regulation of mitotic cell cycle (GO:0045931)	319	23	8.04	2.86	1.46e-05	0.0009	3.04576
protein acylation (GO:0043543)	17	6	0.43	14.01	1.52e-05	0.000927	3.03292
regulation of protein localization to nucleus (GO:1900180)	17	6	0.43	14.01	1.52e-05	0.00093	3.03152
regulation of DNA repair (GO:0006282)	279	21	7.03	2.99	1.89e-05	0.00115	2.9393
cellular nitrogen compound biosynthetic process (GO:0044271)	53	9	1.34	6.74	1.95e-05	0.00118	2.92812
gene silencing (GO:0016458)	18	6	0.45	13.23	1.98e-05	0.0012	2.92082
mitotic cell cycle (GO:0000278)	808	42	20.36	2.06	2.09e-05	0.00126	2.89963
cell division (GO:0051301)	118	13	2.97	4.37	2.14e-05	0.00128	2.89279
cellular macromolecule biosynthetic process (GO:0034645)	217	18	5.47	3.29	2.25e-05	0.00135	2.86967
maintenance of cell number (GO:0098727)	20658	542	520.49	1.04	2.47e-05	0.00147	2.83268
macromolecule biosynthetic process (GO:0009059)	1330	12	33.51	0.36	2.47e-05	0.00147	2.83268
regulation of cell cycle process (GO:0010564)	19	6	0.48	12.53	2.55e-05	0.00151	2.82102
positive regulation of DNA metabolic process (GO:0051054)	730	3	18.39	0.16	2.6e-05	0.00153	2.81531
nucleotide biosynthetic process (GO:0009165)	42	8	1.06	7.56	2.74e-05	0.0016	2.79588
cellular component biogenesis (GO:0044085)	20	6	0.5	11.91	3.25e-05	0.00189	2.72354
cell cycle checkpoint signaling (GO:0000075)	20	6	0.5	11.91	3.25e-05	0.0019	2.72125
cell cycle process (GO:0022402)	73	10	1.84	5.44	3.61e-05	0.00209	2.67985
organelle fission (GO:0048285)	107	12	2.7	4.45	3.76e-05	0.00216	2.66555
protein-containing complex localization (GO:0031503)	144	14	3.63	3.86	3.74e-05	0.00216	2.66555
viral process (GO:0016032)	341	23	8.59	2.68	3.89e-05	0.00223	2.6517
negative regulation of cellular catabolic process (GO:0031330)	74	10	1.86	5.36	4.01e-05	0.00229	2.64016
nucleoside phosphate biosynthetic process (GO:1901293)	32	7	0.81	8.68	4.05e-05	0.00231	2.63639
stem cell population maintenance (GO:0019827)	21	6	0.53	11.34	4.09e-05	0.00232	2.63451
blastocyst development (GO:0001824)	777	40	19.58	2.04	4.13e-05	0.00233	2.63264
protein-containing complex subunit organization (GO:0043933)	75	10	1.89	5.29	4.44e-05	0.0025	2.60206
regulation of RNA splicing (GO:0043484)	209	17	5.27	3.23	4.75e-05	0.00267	2.57349
protein-containing complex assembly (GO:0065003)	129	13	3.25	4	5.02e-05	0.0028	2.55284
nucleocytoplasmic transport (GO:0006913)	607	2	15.29	0.13	5.15e-05	0.00287	2.54212
nuclear transport (GO:0051169)	169	15	4.26	3.52	5.27e-05	0.00293	2.53313
RNA localization (GO:0006403)	13	5	0.33	15.27	5.79e-05	0.0032	2.49485
negative regulation of translation (GO:0017148)	35	7	0.88	7.94	6.67e-05	0.00368	2.43415
regulation of mitotic cell cycle (GO:0007346)	6	4	0.15	26.46	6.74e-05	0.0037	2.4318
regulation of mitotic cell cycle phase transition (GO:1901990)	24	6	0.6	9.92	7.7e-05	0.00422	2.37469
regulation of protein modification by small protein conjugation or removal (GO:1903320)	36	7	0.91	7.72	7.8e-05	0.00425	2.37161
regulation of cell cycle phase transition (GO:1901987)	81	10	2.04	4.9	8e-05	0.00435	2.36151
negative regulation of cell cycle phase transition (GO:1901988)	1146	10	28.87	0.35	8.1e-05	0.00439	2.35754
regulation of response to DNA damage stimulus (GO:2001020)	65	9	1.64	5.5	8.19e-05	0.00442	2.35458
negative regulation of cellular amide metabolic process (GO:0034249)	50	8	1.26	6.35	8.23e-05	0.00443	2.3536
cell cycle (GO:0007049)	242	18	6.1	2.95	8.45e-05	0.00453	2.3439
positive regulation of cell cycle (GO:0045787)	312	21	7.86	2.67	8.59e-05	0.00459	2.33819
regulation of binding (GO:0051098)	15	5	0.38	13.23	0.000101	0.00532	2.27409
meiotic cell cycle process (GO:1903046)	67	9	1.69	5.33	0.000101	0.00533	2.27327
organonitrogen compound biosynthetic process (GO:1901566)	15	5	0.38	13.23	0.000101	0.00534	2.27246
regulation of cell cycle (GO:0051726)	15	5	0.38	13.23	0.000101	0.00536	2.27084
negative regulation of cell cycle process (GO:0010948)	7	4	0.18	22.68	0.000104	0.00544	2.2644
negative regulation of organelle organization (GO:0010639)	7	4	0.18	22.68	0.000104	0.00546	2.26281
negative regulation of catabolic process (GO:0009895)	38	7	0.96	7.31	0.000105	0.0055	2.25964
nucleobase-containing compound catabolic process (GO:0034655)	1561	65	39.33	1.65	0.000116	0.00601	2.22113
positive regulation of organelle organization (GO:0010638)	162	14	4.08	3.43	0.000121	0.00624	2.20482
cellular response to stress (GO:0033554)	520	29	13.1	2.21	0.00012	0.00625	2.20412
regulation of mRNA metabolic process (GO:1903311)	205	16	5.17	3.1	0.000123	0.00631	2.19997
cellular biosynthetic process (GO:0044249)	205	16	5.17	3.1	0.000123	0.00633	2.1986
macromolecule metabolic process (GO:0043170)	142	13	3.58	3.63	0.000123	0.00635	2.19723
nucleobase-containing compound biosynthetic process (GO:0034654)	27	6	0.68	8.82	0.000135	0.00689	2.16178
nitrogen compound metabolic process (GO:0006807)	87	10	2.19	4.56	0.000137	0.00698	2.15614
organic substance biosynthetic process (GO:1901576)	106	11	2.67	4.12	0.000148	0.00746	2.12726
negative regulation of nucleobase-containing compound metabolic process (GO:0045934)	106	11	2.67	4.12	0.000148	0.00749	2.12552
biosynthetic process (GO:0009058)	8	4	0.2	19.84	0.000153	0.0075	2.12494
meiotic cell cycle (GO:0051321)	106	11	2.67	4.12	0.000148	0.00751	2.12436
organelle assembly (GO:0070925)	8	4	0.2	19.84	0.000153	0.00752	2.12378
negative regulation of cellular component organization (GO:0051129)	8	4	0.2	19.84	0.000153	0.00755	2.12205
negative regulation of cellular macromolecule biosynthetic process (GO:2000113)	8	4	0.2	19.84	0.000153	0.00757	2.1209
peptidyl-amino acid modification (GO:0018193)	71	9	1.79	5.03	0.000151	0.00758	2.12033
establishment of organelle localization (GO:0051656)	8	4	0.2	19.84	0.000153	0.00759	2.11976
cellular macromolecule metabolic process (GO:0044260)	8	4	0.2	19.84	0.000153	0.00762	2.11805
positive regulation of macromolecule biosynthetic process (GO:0010557)	8	4	0.2	19.84	0.000153	0.00764	2.11691
negative regulation of macromolecule biosynthetic process (GO:0010558)	17	5	0.43	11.67	0.000164	0.008	2.09691
heterocycle biosynthetic process (GO:0018130)	17	5	0.43	11.67	0.000164	0.00803	2.09528
primary metabolic process (GO:0044238)	147	13	3.7	3.51	0.000169	0.00824	2.08407
nucleobase-containing small molecule metabolic process (GO:0055086)	169	14	4.26	3.29	0.000182	0.00883	2.05404
negative regulation of RNA metabolic process (GO:0051253)	109	11	2.75	4.01	0.000186	0.00898	2.04672
cellular metabolic process (GO:0044237)	91	10	2.29	4.36	0.000192	0.00927	2.03292
negative regulation of cellular biosynthetic process (GO:0031327)	1184	52	29.83	1.74	0.000198	0.0095	2.02228
nucleotide metabolic process (GO:0009117)	18	5	0.45	11.02	0.000205	0.00984	2.007
aromatic compound biosynthetic process (GO:0019438)	58	8	1.46	5.47	0.000208	0.00992	2.00349
cellular component assembly (GO:0022607)	43	7	1.08	6.46	0.000208	0.00993	2.00305
negative regulation of protein modification process (GO:0031400)	9	4	0.23	17.64	0.000216	0.0102	1.9914
negative regulation of biosynthetic process (GO:0009890)	9	4	0.23	17.64	0.000216	0.0102	1.9914
negative regulation of transcription, DNA-templated (GO:0045892)	9	4	0.23	17.64	0.000216	0.0103	1.98716
organelle organization (GO:0006996)	1314	14	33.11	0.42	0.000234	0.011	1.95861
negative regulation of nucleic acid-templated transcription (GO:1903507)	44	7	1.11	6.31	0.000236	0.0111	1.95468
negative regulation of RNA biosynthetic process (GO:1902679)	94	10	2.37	4.22	0.000245	0.0114	1.9431
positive regulation of biosynthetic process (GO:0009891)	219	16	5.52	2.9	0.000249	0.0116	1.93554
regulation of organelle organization (GO:0033043)	19	5	0.48	10.44	0.000254	0.0118	1.92812
positive regulation of cellular biosynthetic process (GO:0031328)	175	14	4.41	3.18	0.000254	0.0118	1.92812
cellular component organization or biogenesis (GO:0071840)	872	41	21.97	1.87	0.000263	0.0122	1.91364
negative regulation of nitrogen compound metabolic process (GO:0051172)	45	7	1.13	6.17	0.000268	0.0123	1.91009
organic substance metabolic process (GO:0071704)	3	3	0.08	39.69	0.000279	0.0127	1.8962
positive regulation of nucleobase-containing compound metabolic process (GO:0045935)	3	3	0.08	39.69	0.000279	0.0127	1.8962
negative regulation of gene expression (GO:0010629)	3	3	0.08	39.69	0.000279	0.0128	1.89279
organic cyclic compound biosynthetic process (GO:1901362)	3	3	0.08	39.69	0.000279	0.0128	1.89279
negative regulation of cellular metabolic process (GO:0031324)	3	3	0.08	39.69	0.000279	0.0128	1.89279
negative regulation of cellular protein metabolic process (GO:0032269)	78	9	1.97	4.58	0.000287	0.013	1.88606
cellular macromolecule catabolic process (GO:0044265)	247	17	6.22	2.73	0.000311	0.014	1.85387
negative regulation of protein metabolic process (GO:0051248)	80	9	2.02	4.47	0.00034	0.0153	1.81531
metabolic process (GO:0008152)	1222	52	30.79	1.69	0.000358	0.0161	1.79317
negative regulation of macromolecule metabolic process (GO:0010605)	204	15	5.14	2.92	0.000361	0.0162	1.79048
negative regulation of transcription by RNA polymerase II (GO:0000122)	119	11	3	3.67	0.000373	0.0167	1.77728
positive regulation of RNA metabolic process (GO:0051254)	21	5	0.53	9.45	0.000378	0.0168	1.77469
cellular protein metabolic process (GO:0044267)	100	10	2.52	3.97	0.000385	0.0171	1.767
positive regulation of RNA biosynthetic process (GO:1902680)	670	33	16.88	1.95	0.000434	0.0192	1.7167
negative regulation of metabolic process (GO:0009892)	142	12	3.58	3.35	0.000437	0.0193	1.71444
cellular response to cytokine stimulus (GO:0071345)	22	5	0.55	9.02	0.000454	0.0199	1.70115
positive regulation of nucleic acid-templated transcription (GO:1903508)	122	11	3.07	3.58	0.000453	0.02	1.69897
positive regulation of transcription, DNA-templated (GO:0045893)	35	6	0.88	6.8	0.000464	0.0203	1.6925
regulation of macromolecule biosynthetic process (GO:0010556)	35	6	0.88	6.8	0.000464	0.0203	1.6925
regulation of cellular macromolecule biosynthetic process (GO:2000112)	329	0	8.29	< 0.01	0.000467	0.0203	1.6925
positive regulation of transcription by RNA polymerase II (GO:0045944)	50	7	1.26	5.56	0.000476	0.0206	1.68613
regulation of cellular biosynthetic process (GO:0031326)	4	3	0.1	29.77	0.00048	0.0207	1.68403
macromolecule catabolic process (GO:0009057)	50	7	1.26	5.56	0.000476	0.0207	1.68403
regulation of biosynthetic process (GO:0009889)	422	24	10.63	2.26	0.00048	0.0207	1.68403
positive regulation of nitrogen compound metabolic process (GO:0051173)	85	9	2.14	4.2	0.000511	0.022	1.65758
regulation of nucleobase-containing compound metabolic process (GO:0019219)	12	4	0.3	13.23	0.000519	0.0222	1.65365
protein metabolic process (GO:0019538)	146	12	3.68	3.26	0.000551	0.0235	1.62893
regulation of cellular protein metabolic process (GO:0032268)	126	11	3.17	3.46	0.000583	0.0248	1.60555
positive regulation of cellular metabolic process (GO:0031325)	1471	59	37.06	1.59	0.000583	0.0248	1.60555
regulation of protein metabolic process (GO:0051246)	238	16	6	2.67	0.000587	0.0249	1.6038
positive regulation of gene expression (GO:0010628)	1403	57	35.35	1.61	0.000596	0.0252	1.5986
regulation of gene expression (GO:0010468)	37	6	0.93	6.44	0.000604	0.0254	1.59517
positive regulation of macromolecule metabolic process (GO:0010604)	69	8	1.74	4.6	0.000601	0.0254	1.59517
regulation of RNA metabolic process (GO:0051252)	288	18	7.26	2.48	0.000617	0.0258	1.58838
organonitrogen compound metabolic process (GO:1901564)	148	12	3.73	3.22	0.000617	0.0259	1.5867
cellular component organization (GO:0016043)	848	7	21.37	0.33	0.00063	0.0263	1.58004
positive regulation of cellular component organization (GO:0051130)	13	4	0.33	12.21	0.000666	0.0273	1.56384
positive regulation of metabolic process (GO:0009893)	1669	65	42.05	1.55	0.000655	0.0273	1.56384
regulation of cellular component organization (GO:0051128)	13	4	0.33	12.21	0.000666	0.0274	1.56225
regulation of RNA biosynthetic process (GO:2001141)	13	4	0.33	12.21	0.000666	0.0275	1.56067
regulation of transcription, DNA-templated (GO:0006355)	1507	60	37.97	1.58	0.000663	0.0275	1.56067
regulation of nucleic acid-templated transcription (GO:1903506)	2257	83	56.87	1.46	0.000673	0.0275	1.56067
regulation of protein modification process (GO:0031399)	13	4	0.33	12.21	0.000666	0.0276	1.55909
macromolecule modification (GO:0043412)	2257	83	56.87	1.46	0.000673	0.0276	1.55909
regulation of nitrogen compound metabolic process (GO:0051171)	316	0	7.96	< 0.01	0.0007	0.0285	1.54516
positive regulation of cellular protein metabolic process (GO:0032270)	109	10	2.75	3.64	0.000719	0.0292	1.53462
regulation of cellular metabolic process (GO:0031323)	151	12	3.8	3.15	0.000727	0.0295	1.53018
regulation of transcription by RNA polymerase II (GO:0006357)	25	5	0.63	7.94	0.000754	0.0303	1.51856
regulation of macromolecule metabolic process (GO:0060255)	5	3	0.13	23.81	0.000754	0.0304	1.51713
regulation of apoptotic process (GO:0042981)	5	3	0.13	23.81	0.000754	0.0305	1.5157
regulation of primary metabolic process (GO:0080090)	110	10	2.77	3.61	0.000767	0.0307	1.51286
regulation of programmed cell death (GO:0043067)	152	12	3.83	3.13	0.000767	0.0308	1.51145
positive regulation of protein metabolic process (GO:0051247)	14	4	0.35	11.34	0.000839	0.0334	1.47625
regulation of cell death (GO:0010941)	1487	59	37.47	1.57	0.000836	0.0334	1.47625
regulation of metabolic process (GO:0019222)	154	12	3.88	3.09	0.000854	0.0339	1.4698
response to stress (GO:0006950)	345	20	8.69	2.3	0.000875	0.0347	1.45967
negative regulation of biological process (GO:0048519)	26	5	0.66	7.63	0.000882	0.0348	1.45842
cellular protein modification process (GO:0006464)	1910	27	48.12	0.56	0.000923	0.0364	1.4389
protein modification process (GO:0036211)	489	2	12.32	0.16	0.000936	0.0368	1.43415
negative regulation of cellular process (GO:0048523)	156	12	3.93	3.05	0.000948	0.0372	1.42946
positive regulation of cellular process (GO:0048522)	57	7	1.44	4.87	0.000964	0.0377	1.42366
positive regulation of biological process (GO:0048518)	179	13	4.51	2.88	0.000971	0.0379	1.42136
cellular process (GO:0009987)	294	0	7.41	< 0.01	0.00102	0.0397	1.40121
biological_process (GO:0008150)	27	5	0.68	7.35	0.00102	0.0398	1.40012
cell surface receptor signaling pathway (GO:0007166)	15	4	0.38	10.58	0.00104	0.04	1.39794
cell communication (GO:0007154)	15	4	0.38	10.58	0.00104	0.0401	1.39686
signal transduction (GO:0007165)	15	4	0.38	10.58	0.00104	0.0402	1.39577
signaling (GO:0023052)	15	4	0.38	10.58	0.00104	0.0403	1.39469
vesicle-mediated transport (GO:0016192)	15	4	0.38	10.58	0.00104	0.0404	1.39362
Unclassified (UNCLASSIFIED)	95	9	2.39	3.76	0.00106	0.0406	1.39147
chemical homeostasis (GO:0048878)	95	9	2.39	3.76	0.00106	0.0407	1.39041
system process (GO:0003008)	6	3	0.15	19.84	0.00111	0.0418	1.37882
cell adhesion (GO:0007155)	6	3	0.15	19.84	0.00111	0.0419	1.37779
nervous system process (GO:0050877)	6	3	0.15	19.84	0.00111	0.042	1.37675
ion transport (GO:0006811)	6	3	0.15	19.84	0.00111	0.0421	1.37572
regulation of hormone levels (GO:0010817)	6	3	0.15	19.84	0.00111	0.0422	1.37469
transmembrane transport (GO:0055085)	6	3	0.15	19.84	0.00111	0.0423	1.37366
cation transmembrane transport (GO:0098655)	549	3	13.83	0.22	0.00114	0.0429	1.36754
sensory perception (GO:0007600)	59	7	1.49	4.71	0.00116	0.0434	1.36251
cation transport (GO:0006812)	138	11	3.48	3.16	0.00117	0.0436	1.36051
inorganic ion transmembrane transport (GO:0098660)	356	20	8.97	2.23	0.00119	0.0442	1.35458
ion transmembrane transport (GO:0034220)	97	9	2.44	3.68	0.00122	0.0453	1.3439
G protein-coupled receptor signaling pathway (GO:0007186)	16	4	0.4	9.92	0.00128	0.0473	1.32514
phagocytosis (GO:0006909)	299	18	7.53	2.39	0.00128	0.0473	1.32514
glycoprotein metabolic process (GO:0009100)	16	4	0.4	9.92	0.00128	0.0474	1.32422
lipid localization (GO:0010876)	185	13	4.66	2.79	0.00129	0.0474	1.32422
sensory perception of smell (GO:0007608)	470	2	11.84	0.17	0.0013	0.0479	1.31966
sensory perception of chemical stimulus (GO:0007606)	29	5	0.73	6.84	0.00136	0.0498	1.30277

## Sheet: MEF_N1
Analysis Type:	PANTHER Overrepresentation Test (Released 20210224)
Annotation Version and Release Date:	GO Ontology database DOI: 10.5281/zenodo.4735677 Released 2021-05-01
Analyzed List:	upload_1 (Mus musculus)
Reference List:	Mus musculus (all genes in database)
Test Type:	FISHER
Correction:	FDR
Annotation data GO category	The number of members in the category	The number of memberss in list of identified proteins	The expected value	Fold Enrichment, observed vs expected	raw P-value	FDR	FDR-adjusted p-value, -log10 (MEF_N1)
cellular nitrogen compound metabolic process (GO:0034641)	2808	232	55.17	4.21	4.31e-89	6.8e-85	84.1675
nucleic acid metabolic process (GO:0090304)	1754	187	34.46	5.43	6.34e-85	5e-81	80.301
nucleobase-containing compound metabolic process (GO:0006139)	2174	199	42.71	4.66	1.63e-80	8.56e-77	76.0675
ribonucleoprotein complex biogenesis (GO:0022613)	397	104	7.8	13.33	1.18e-77	4.66e-74	73.3316
heterocycle metabolic process (GO:0046483)	2296	199	45.11	4.41	1.3e-76	4.1e-73	72.3872
cellular aromatic compound metabolic process (GO:0006725)	2378	200	46.72	4.28	6.11e-75	1.61e-71	70.7932
ribosome biogenesis (GO:0042254)	284	89	5.58	15.95	9.67e-72	2.18e-68	67.6615
organic cyclic compound metabolic process (GO:1901360)	2598	202	51.04	3.96	3.03e-70	5.97e-67	66.224
gene expression (GO:0010467)	1974	172	38.78	4.43	1.55e-64	2.71e-61	60.567
macromolecule metabolic process (GO:0043170)	5357	272	105.25	2.58	4.04e-63	6.37e-60	59.1959
nitrogen compound metabolic process (GO:0006807)	5748	281	112.93	2.49	8.46e-63	1.21e-59	58.9172
RNA metabolic process (GO:0016070)	1210	135	23.77	5.68	1.4e-60	1.83e-57	56.7375
RNA processing (GO:0006396)	772	112	15.17	7.38	6.13e-60	7.43e-57	56.129
cellular metabolic process (GO:0044237)	6410	291	125.94	2.31	4.18e-59	4.71e-56	55.327
primary metabolic process (GO:0044238)	6288	285	123.54	2.31	8.72e-57	9.17e-54	53.0376
rRNA processing (GO:0006364)	202	66	3.97	16.63	7.18e-54	7.07e-51	50.1506
organic substance metabolic process (GO:0071704)	7017	296	137.86	2.15	1.99e-53	1.84e-50	49.7352
rRNA metabolic process (GO:0016072)	211	66	4.15	15.92	7.48e-53	6.55e-50	49.1838
metabolic process (GO:0008152)	7452	302	146.41	2.06	1.98e-51	1.64e-48	47.7852
ncRNA processing (GO:0034470)	349	72	6.86	10.5	5.63e-47	4.44e-44	43.3526
ncRNA metabolic process (GO:0034660)	425	76	8.35	9.1	1.03e-45	7.7e-43	42.1135
cellular component biogenesis (GO:0044085)	2297	152	45.13	3.37	1.09e-41	7.84e-39	38.1057
cellular component organization or biogenesis (GO:0071840)	5392	232	105.94	2.19	1.43e-37	9.81e-35	34.0083
ribosomal large subunit biogenesis (GO:0042273)	71	35	1.39	25.09	8.81e-34	5.79e-31	30.2373
chromosome organization (GO:0051276)	949	89	18.65	4.77	1.94e-33	1.23e-30	29.9101
cellular macromolecule metabolic process (GO:0044260)	3960	175	77.8	2.25	4.33e-27	2.63e-24	23.58
DNA metabolic process (GO:0006259)	636	62	12.5	4.96	5.18e-24	3.02e-21	20.52
mRNA metabolic process (GO:0016071)	538	56	10.57	5.3	5.59e-23	3.15e-20	19.5017
chromatin organization (GO:0006325)	648	60	12.73	4.71	3.3e-22	1.8e-19	18.7447
macromolecule biosynthetic process (GO:0009059)	1166	80	22.91	3.49	9.49e-22	4.99e-19	18.3019
cellular macromolecule biosynthetic process (GO:0034645)	1154	79	22.67	3.48	2.03e-21	1.03e-18	17.9872
mRNA processing (GO:0006397)	417	47	8.19	5.74	1.11e-20	5.48e-18	17.2612
cellular process (GO:0009987)	15109	380	296.85	1.28	2.02e-20	9.64e-18	17.0159
RNA splicing (GO:0008380)	333	42	6.54	6.42	3.27e-20	1.52e-17	16.8182
organelle organization (GO:0006996)	3215	139	63.17	2.2	1.41e-19	6.37e-17	16.1959
ribonucleoprotein complex subunit organization (GO:0071826)	173	31	3.4	9.12	4.82e-19	2.11e-16	15.6757
ribonucleoprotein complex assembly (GO:0022618)	166	30	3.26	9.2	1.47e-18	6.27e-16	15.2027
translation (GO:0006412)	301	38	5.91	6.43	2.14e-18	8.89e-16	15.0511
DNA repair (GO:0006281)	443	45	8.7	5.17	3.09e-18	1.25e-15	14.9031
maturation of LSU-rRNA (GO:0000470)	30	17	0.59	28.84	8.21e-18	3.24e-15	14.4895
DNA conformation change (GO:0071103)	195	31	3.83	8.09	1e-17	3.85e-15	14.4145
peptide biosynthetic process (GO:0043043)	322	38	6.33	6.01	1.66e-17	6.23e-15	14.2055
regulation of nucleobase-containing compound metabolic process (GO:0019219)	3730	146	73.28	1.99	7.47e-17	2.74e-14	13.5622
cellular response to DNA damage stimulus (GO:0006974)	674	53	13.24	4	7.83e-17	2.8e-14	13.5528
negative regulation of nucleobase-containing compound metabolic process (GO:0045934)	1463	80	28.74	2.78	3.07e-16	1.08e-13	12.9666
negative regulation of nitrogen compound metabolic process (GO:0051172)	2317	105	45.52	2.31	7.62e-16	2.61e-13	12.5834
cellular nitrogen compound biosynthetic process (GO:0044271)	1106	67	21.73	3.08	1.15e-15	3.85e-13	12.4145
cellular protein-containing complex assembly (GO:0034622)	682	51	13.4	3.81	2.09e-15	6.87e-13	12.163
regulation of RNA metabolic process (GO:0051252)	3487	135	68.51	1.97	3.51e-15	1.13e-12	11.9469
peptide metabolic process (GO:0006518)	453	41	8.9	4.61	4.08e-15	1.29e-12	11.8894
RNA splicing, via transesterification reactions (GO:0000375)	214	29	4.2	6.9	4.97e-15	1.48e-12	11.8297
RNA splicing, via transesterification reactions with bulged adenosine as nucleophile (GO:0000377)	214	29	4.2	6.9	4.97e-15	1.51e-12	11.821
mRNA splicing, via spliceosome (GO:0000398)	214	29	4.2	6.9	4.97e-15	1.54e-12	11.8125
regulation of nitrogen compound metabolic process (GO:0051171)	5387	180	105.84	1.7	9.37e-15	2.74e-12	11.5622
amide biosynthetic process (GO:0043604)	429	39	8.43	4.63	1.73e-14	4.97e-12	11.3036
cellular biosynthetic process (GO:0044249)	2017	93	39.63	2.35	2.19e-14	6.16e-12	11.2104
negative regulation of cellular metabolic process (GO:0031324)	2478	106	48.69	2.18	2.25e-14	6.22e-12	11.2062
organic substance biosynthetic process (GO:1901576)	2087	94	41	2.29	5.96e-14	1.62e-11	10.7905
regulation of biosynthetic process (GO:0009889)	3941	143	77.43	1.85	7.16e-14	1.91e-11	10.719
regulation of cellular biosynthetic process (GO:0031326)	3863	141	75.9	1.86	7.45e-14	1.96e-11	10.7077
negative regulation of cellular biosynthetic process (GO:0031327)	1535	77	30.16	2.55	1.02e-13	2.64e-11	10.5784
cell cycle (GO:0007049)	1191	66	23.4	2.82	1.04e-13	2.65e-11	10.5768
regulation of cellular metabolic process (GO:0031323)	5748	185	112.93	1.64	1.23e-13	3.08e-11	10.5114
regulation of macromolecule biosynthetic process (GO:0010556)	3695	136	72.6	1.87	1.29e-13	3.18e-11	10.4976
negative regulation of biosynthetic process (GO:0009890)	1578	78	31	2.52	1.35e-13	3.27e-11	10.4855
negative regulation of RNA metabolic process (GO:0051253)	1355	71	26.62	2.67	1.42e-13	3.35e-11	10.475
biosynthetic process (GO:0009058)	2153	95	42.3	2.25	1.41e-13	3.37e-11	10.4724
negative regulation of macromolecule biosynthetic process (GO:0010558)	1478	75	29.04	2.58	1.47e-13	3.4e-11	10.4685
regulation of chromosome organization (GO:0033044)	289	31	5.68	5.46	1.77e-13	4.05e-11	10.3925
negative regulation of cellular macromolecule biosynthetic process (GO:2000113)	1462	74	28.72	2.58	2.42e-13	5.45e-11	10.2636
negative regulation of macromolecule metabolic process (GO:0010605)	2683	109	52.71	2.07	2.99e-13	6.65e-11	10.1772
regulation of gene expression (GO:0010468)	4579	156	89.96	1.73	4.68e-13	1.03e-10	9.98716
regulation of primary metabolic process (GO:0080090)	5568	179	109.39	1.64	5.64e-13	1.22e-10	9.91364
regulation of cellular macromolecule biosynthetic process (GO:2000112)	3660	133	71.91	1.85	7.47e-13	1.59e-10	9.7986
negative regulation of metabolic process (GO:0009892)	2905	113	57.07	1.98	1.25e-12	2.63e-10	9.58004
regulation of macromolecule metabolic process (GO:0060255)	5978	187	117.45	1.59	1.29e-12	2.64e-10	9.5784
ribosome assembly (GO:0042255)	61	16	1.2	13.35	1.28e-12	2.65e-10	9.57675
protein-containing complex subunit organization (GO:0043933)	1171	63	23.01	2.74	1.4e-12	2.84e-10	9.54668
cellular component organization (GO:0016043)	5199	169	102.15	1.65	1.45e-12	2.89e-10	9.5391
DNA packaging (GO:0006323)	152	22	2.99	7.37	3.22e-12	6.35e-10	9.19723
regulation of metabolic process (GO:0019222)	6451	195	126.74	1.54	6.46e-12	1.26e-09	8.89963
ribosomal small subunit biogenesis (GO:0042274)	71	16	1.39	11.47	9.29e-12	1.79e-09	8.74715
system process (GO:0003008)	2655	12	52.16	0.23	9.78e-12	1.86e-09	8.73049
methylation (GO:0032259)	280	28	5.5	5.09	1.25e-11	2.35e-09	8.62893
cellular response to stress (GO:0033554)	1445	69	28.39	2.43	2.12e-11	3.94e-09	8.4045
G protein-coupled receptor signaling pathway (GO:0007186)	1806	4	35.48	0.11	2.32e-11	4.26e-09	8.37059
macromolecule methylation (GO:0043414)	228	25	4.48	5.58	2.67e-11	4.84e-09	8.31515
sensory perception (GO:0007600)	1646	3	32.34	0.09	4.35e-11	7.7e-09	8.11351
covalent chromatin modification (GO:0016569)	341	30	6.7	4.48	4.31e-11	7.73e-09	8.11182
sensory perception of chemical stimulus (GO:0007606)	1223	0	24.03	< 0.01	4.97e-11	8.71e-09	8.05998
negative regulation of nucleic acid-templated transcription (GO:1903507)	1248	62	24.52	2.53	5.56e-11	9.63e-09	8.01637
negative regulation of RNA biosynthetic process (GO:1902679)	1249	62	24.54	2.53	5.71e-11	9.79e-09	8.00922
maturation of 5.8S rRNA (GO:0000460)	35	12	0.69	17.45	6.39e-11	1.08e-08	7.96658
cellular amide metabolic process (GO:0043603)	683	43	13.42	3.2	7.49e-11	1.26e-08	7.89963
nervous system process (GO:0050877)	2139	8	42.03	0.19	9.1e-11	1.49e-08	7.82681
ribosomal large subunit assembly (GO:0000027)	27	11	0.53	20.74	9.03e-11	1.5e-08	7.82391
positive regulation of nucleobase-containing compound metabolic process (GO:0045935)	1806	78	35.48	2.2	1.05e-10	1.7e-08	7.76955
negative regulation of transcription, DNA-templated (GO:0045892)	1244	61	24.44	2.5	1.29e-10	2.07e-08	7.68403
protein-containing complex assembly (GO:0065003)	1033	54	20.3	2.66	1.85e-10	2.94e-08	7.53165
chromatin assembly or disassembly (GO:0006333)	125	18	2.46	7.33	3.32e-10	5.23e-08	7.2815
positive regulation of nitrogen compound metabolic process (GO:0051173)	2938	107	57.72	1.85	3.83e-10	5.98e-08	7.2233
sensory perception of smell (GO:0007608)	1123	0	22.06	< 0.01	3.91e-10	6.05e-08	7.21824
regulation of RNA biosynthetic process (GO:2001141)	3200	113	62.87	1.8	4.62e-10	7.07e-08	7.15058
maturation of LSU-rRNA from tricistronic rRNA transcript (SSU-rRNA, 5.8S rRNA, LSU-rRNA) (GO:0000463)	16	9	0.31	28.63	5.24e-10	7.94e-08	7.10018
positive regulation of chromosome organization (GO:2001252)	184	21	3.62	5.81	5.46e-10	8.2e-08	7.08619
positive regulation of cellular metabolic process (GO:0031325)	3163	112	62.14	1.8	5.55e-10	8.26e-08	7.08302
positive regulation of biosynthetic process (GO:0009891)	1889	78	37.11	2.1	8.34e-10	1.23e-07	6.91009
mitotic cell cycle (GO:0000278)	546	36	10.73	3.36	8.97e-10	1.31e-07	6.88273
regulation of chromatin organization (GO:1902275)	210	22	4.13	5.33	9.26e-10	1.34e-07	6.8729
regulation of nucleic acid-templated transcription (GO:1903506)	3197	112	62.81	1.78	1.04e-09	1.49e-07	6.82681
protein-DNA complex subunit organization (GO:0071824)	172	20	3.38	5.92	1.05e-09	1.49e-07	6.82681
regulation of DNA metabolic process (GO:0051052)	370	29	7.27	3.99	1.12e-09	1.58e-07	6.80134
DNA replication (GO:0006260)	174	20	3.42	5.85	1.26e-09	1.76e-07	6.75449
cell cycle process (GO:0022402)	759	43	14.91	2.88	1.62e-09	2.2e-07	6.65758
mitotic cell cycle process (GO:1903047)	478	33	9.39	3.51	1.59e-09	2.2e-07	6.65758
cellular protein metabolic process (GO:0044267)	2863	103	56.25	1.83	1.61e-09	2.21e-07	6.65561
maturation of SSU-rRNA (GO:0030490)	49	12	0.96	12.46	1.67e-09	2.25e-07	6.64782
positive regulation of RNA metabolic process (GO:0051254)	1640	70	32.22	2.17	2.03e-09	2.71e-07	6.56703
chromatin assembly (GO:0031497)	108	16	2.12	7.54	2.22e-09	2.95e-07	6.53018
regulation of cell cycle process (GO:0010564)	623	38	12.24	3.1	2.31e-09	3.03e-07	6.51856
histone modification (GO:0016570)	335	27	6.58	4.1	2.44e-09	3.18e-07	6.49757
regulation of mRNA processing (GO:0050684)	144	18	2.83	6.36	2.57e-09	3.32e-07	6.47886
negative regulation of biological process (GO:0048519)	5252	159	103.19	1.54	2.75e-09	3.52e-07	6.45346
signaling (GO:0023052)	5237	53	102.89	0.52	2.84e-09	3.61e-07	6.44249
ribonucleoprotein complex localization (GO:0071166)	65	13	1.28	10.18	2.99e-09	3.77e-07	6.42366
positive regulation of cellular biosynthetic process (GO:0031328)	1845	75	36.25	2.07	3.22e-09	4.04e-07	6.39362
cytoplasmic translation (GO:0002181)	66	13	1.3	10.03	3.51e-09	4.36e-07	6.36051
cell communication (GO:0007154)	5343	55	104.97	0.52	3.68e-09	4.53e-07	6.3439
regulation of transcription, DNA-templated (GO:0006355)	3193	110	62.73	1.75	3.81e-09	4.66e-07	6.33161
cellular component assembly (GO:0022607)	2071	81	40.69	1.99	4.25e-09	5.15e-07	6.28819
negative regulation of cellular process (GO:0048523)	4810	148	94.5	1.57	5.2e-09	6.26e-07	6.20343
positive regulation of metabolic process (GO:0009893)	3659	121	71.89	1.68	5.38e-09	6.43e-07	6.19179
positive regulation of macromolecule metabolic process (GO:0010604)	3345	113	65.72	1.72	7.39e-09	8.76e-07	6.0575
positive regulation of macromolecule biosynthetic process (GO:0010557)	1737	71	34.13	2.08	9.75e-09	1.15e-06	5.9393
organonitrogen compound biosynthetic process (GO:1901566)	1082	52	21.26	2.45	1e-08	1.17e-06	5.93181
regulation of cell cycle (GO:0051726)	965	48	18.96	2.53	1.11e-08	1.29e-06	5.88941
chromatin organization involved in negative regulation of transcription (GO:0097549)	91	14	1.79	7.83	1.47e-08	1.69e-06	5.77211
ion transport (GO:0006811)	1073	1	21.08	0.05	1.95e-08	2.23e-06	5.6517
ribonucleoprotein complex export from nucleus (GO:0071426)	64	12	1.26	9.54	2.29e-08	2.6e-06	5.58503
protein-DNA complex assembly (GO:0065004)	130	16	2.55	6.26	2.41e-08	2.72e-06	5.56543
signal transduction (GO:0007165)	4921	51	96.68	0.53	3.05e-08	3.41e-06	5.46725
regulation of RNA splicing (GO:0043484)	152	17	2.99	5.69	3.2e-08	3.55e-06	5.44977
cell division (GO:0051301)	493	31	9.69	3.2	3.83e-08	4.22e-06	5.37469
regulation of mRNA metabolic process (GO:1903311)	288	23	5.66	4.06	4.42e-08	4.85e-06	5.31426
rRNA modification (GO:0000154)	31	9	0.61	14.78	5.43e-08	5.9e-06	5.22915
chromatin organization involved in regulation of transcription (GO:0034401)	106	14	2.08	6.72	8.24e-08	8.9e-06	5.05061
DNA replication initiation (GO:0006270)	23	8	0.45	17.7	9.53e-08	1.02e-05	4.9914
DNA modification (GO:0006304)	74	12	1.45	8.25	9.49e-08	1.02e-05	4.9914
nuclear DNA replication (GO:0033260)	24	8	0.47	16.97	1.25e-07	1.3e-05	4.88606
ribosomal subunit export from nucleus (GO:0000054)	15	7	0.29	23.75	1.25e-07	1.31e-05	4.88273
ribosome localization (GO:0033750)	15	7	0.29	23.75	1.25e-07	1.32e-05	4.87943
pre-replicative complex assembly (GO:0036388)	8	6	0.16	38.17	1.3e-07	1.33e-05	4.87615
maturation of SSU-rRNA from tricistronic rRNA transcript (SSU-rRNA, 5.8S rRNA, LSU-rRNA) (GO:0000462)	35	9	0.69	13.09	1.31e-07	1.34e-05	4.8729
pre-replicative complex assembly involved in nuclear cell cycle DNA replication (GO:0006267)	8	6	0.16	38.17	1.3e-07	1.34e-05	4.8729
pre-replicative complex assembly involved in cell cycle DNA replication (GO:1902299)	8	6	0.16	38.17	1.3e-07	1.35e-05	4.86967
cell cycle DNA replication (GO:0044786)	25	8	0.49	16.29	1.62e-07	1.64e-05	4.78516
rRNA-containing ribonucleoprotein complex export from nucleus (GO:0071428)	16	7	0.31	22.27	1.76e-07	1.77e-05	4.75203
DNA geometric change (GO:0032392)	38	9	0.75	12.05	2.4e-07	2.4e-05	4.61979
nucleic acid phosphodiester bond hydrolysis (GO:0090305)	117	14	2.3	6.09	2.49e-07	2.47e-05	4.6073
positive regulation of chromatin organization (GO:1905269)	120	14	2.36	5.94	3.3e-07	3.25e-05	4.48812
posttranscriptional regulation of gene expression (GO:0010608)	466	28	9.16	3.06	4.22e-07	4.13e-05	4.38405
chromatin remodeling (GO:0006338)	143	15	2.81	5.34	4.4e-07	4.28e-05	4.36856
DNA recombination (GO:0006310)	209	18	4.11	4.38	4.73e-07	4.58e-05	4.33913
regulation of histone modification (GO:0031056)	165	16	3.24	4.94	4.82e-07	4.63e-05	4.33442
regulation of mRNA splicing, via spliceosome (GO:0048024)	106	13	2.08	6.24	5.18e-07	4.95e-05	4.30539
regulation of cell cycle phase transition (GO:1901987)	363	24	7.13	3.37	5.88e-07	5.59e-05	4.25259
regulation of mitotic cell cycle (GO:0007346)	451	27	8.86	3.05	7.28e-07	6.87e-05	4.16304
double-strand break repair via break-induced replication (GO:0000727)	12	6	0.24	25.45	7.54e-07	7.08e-05	4.14997
negative regulation of chromosome organization (GO:2001251)	75	11	1.47	7.47	8e-07	7.47e-05	4.12668
positive regulation of translation (GO:0045727)	131	14	2.57	5.44	8.67e-07	8.04e-05	4.09474
DNA methylation or demethylation (GO:0044728)	60	10	1.18	8.48	8.99e-07	8.29e-05	4.08145
protein metabolic process (GO:0019538)	3426	107	67.31	1.59	9.65e-07	8.85e-05	4.05306
DNA-dependent DNA replication (GO:0006261)	113	13	2.22	5.86	1e-06	9.13e-05	4.03953
chromosome segregation (GO:0007059)	271	20	5.32	3.76	1.07e-06	9.71e-05	4.01278
DNA alkylation (GO:0006305)	47	9	0.92	9.75	1.14e-06	0.000103	3.98716
DNA methylation (GO:0006306)	47	9	0.92	9.75	1.14e-06	0.000103	3.98716
DNA duplex unwinding (GO:0032508)	34	8	0.67	11.98	1.18e-06	0.000105	3.97881
double-strand break repair (GO:0006302)	180	16	3.54	4.52	1.4e-06	0.000124	3.90658
maturation of 5.8S rRNA from tricistronic rRNA transcript (SSU-rRNA, 5.8S rRNA, LSU-rRNA) (GO:0000466)	24	7	0.47	14.85	1.66e-06	0.000146	3.83565
regulation of translation (GO:0006417)	361	23	7.09	3.24	1.83e-06	0.00016	3.79588
translational initiation (GO:0006413)	51	9	1	8.98	2.09e-06	0.000179	3.74715
heterochromatin assembly (GO:0031507)	25	7	0.49	14.25	2.08e-06	0.00018	3.74473
regulation of cellular amide metabolic process (GO:0034248)	420	25	8.25	3.03	2.07e-06	0.00018	3.74473
positive regulation of RNA biosynthetic process (GO:1902680)	1506	58	29.59	1.96	2.06e-06	0.00018	3.74473
heterochromatin organization (GO:0070828)	38	8	0.75	10.72	2.45e-06	0.000209	3.67985
nuclear export (GO:0051168)	105	12	2.06	5.82	2.78e-06	0.000236	3.62709
response to external stimulus (GO:0009605)	2384	19	46.84	0.41	2.93e-06	0.000247	3.6073
protein localization to chromosome (GO:0034502)	70	10	1.38	7.27	3.14e-06	0.000262	3.5817
RNA phosphodiester bond hydrolysis (GO:0090501)	70	10	1.38	7.27	3.14e-06	0.000264	3.5784
regulation of gene expression, epigenetic (GO:0040029)	148	14	2.91	4.81	3.26e-06	0.000271	3.56703
positive regulation of transcription, DNA-templated (GO:0045893)	1505	57	29.57	1.93	3.38e-06	0.000277	3.55752
positive regulation of nucleic acid-templated transcription (GO:1903508)	1505	57	29.57	1.93	3.38e-06	0.000279	3.5544
transmembrane transport (GO:0055085)	928	2	18.23	0.11	3.92e-06	0.00032	3.49485
organonitrogen compound metabolic process (GO:1901564)	4314	125	84.76	1.47	4.31e-06	0.00035	3.45593
negative regulation of transcription by RNA polymerase II (GO:0000122)	904	40	17.76	2.25	4.38e-06	0.000354	3.451
maintenance of DNA methylation (GO:0010216)	9	5	0.18	28.28	4.5e-06	0.000362	3.44129
regulation of mitotic cell cycle phase transition (GO:1901990)	279	19	5.48	3.47	5.94e-06	0.000475	3.32331
DNA strand elongation (GO:0022616)	19	6	0.37	16.07	6.42e-06	0.000511	3.29158
positive regulation of rRNA processing (GO:2000234)	10	5	0.2	25.45	6.65e-06	0.000527	3.27819
positive regulation of cellular amide metabolic process (GO:0034250)	160	14	3.14	4.45	7.5e-06	0.000589	3.22988
positive regulation of cell cycle process (GO:0090068)	232	17	4.56	3.73	7.49e-06	0.000591	3.22841
rRNA methylation (GO:0031167)	20	6	0.39	15.27	8.21e-06	0.000641	3.19314
regulation of telomere maintenance (GO:0032204)	80	10	1.57	6.36	9.21e-06	0.000712	3.14752
positive regulation of cellular process (GO:0048522)	5730	155	112.58	1.38	9.17e-06	0.000712	3.14752
negative regulation of histone modification (GO:0031057)	47	8	0.92	8.66	9.81e-06	0.000755	3.12205
negative regulation of gene expression, epigenetic (GO:0045814)	81	10	1.59	6.28	1.02e-05	0.000778	3.10902
negative regulation of chromatin organization (GO:1905268)	64	9	1.26	7.16	1.1e-05	0.000837	3.07727
regulation of viral process (GO:0050792)	167	14	3.28	4.27	1.18e-05	0.000894	3.04866
regulation of transcription by RNA polymerase II (GO:0006357)	2398	78	47.11	1.66	1.21e-05	0.000911	3.04048
positive regulation of biological process (GO:0048518)	6225	165	122.3	1.35	1.21e-05	0.000915	3.03858
histone lysine methylation (GO:0034968)	65	9	1.28	7.05	1.23e-05	0.000919	3.03668
regulation of transcription by RNA polymerase I (GO:0006356)	35	7	0.69	10.18	1.42e-05	0.00105	2.97881
cation transport (GO:0006812)	730	1	14.34	0.07	1.44e-05	0.00107	2.97062
positive regulation of RNA splicing (GO:0033120)	50	8	0.98	8.14	1.47e-05	0.00108	2.96658
histone methylation (GO:0016571)	86	10	1.69	5.92	1.64e-05	0.0012	2.92082
positive regulation of histone modification (GO:0031058)	106	11	2.08	5.28	1.66e-05	0.00121	2.91721
cellular response to leukemia inhibitory factor (GO:1990830)	128	12	2.51	4.77	1.78e-05	0.00129	2.88941
mitotic DNA replication (GO:1902969)	13	5	0.26	19.58	1.81e-05	0.00131	2.88273
response to leukemia inhibitory factor (GO:1990823)	129	12	2.53	4.73	1.91e-05	0.00137	2.86328
transport (GO:0006810)	3566	39	70.06	0.56	2.12e-05	0.00152	2.81816
peptidyl-amino acid modification (GO:0018193)	741	33	14.56	2.27	2.33e-05	0.00166	2.77989
negative regulation of histone methylation (GO:0031061)	25	6	0.49	12.22	2.42e-05	0.00171	2.767
DNA strand elongation involved in DNA replication (GO:0006271)	14	5	0.28	18.18	2.41e-05	0.00172	2.76447
chromosome condensation (GO:0030261)	40	7	0.79	8.91	3.04e-05	0.00214	2.66959
nucleosome organization (GO:0034728)	114	11	2.24	4.91	3.1e-05	0.00217	2.66354
protein-containing complex localization (GO:0031503)	209	15	4.11	3.65	3.21e-05	0.00224	2.64975
regulation of signal transduction by p53 class mediator (GO:1901796)	75	9	1.47	6.11	3.46e-05	0.0024	2.61979
positive regulation of organelle organization (GO:0010638)	593	28	11.65	2.4	3.66e-05	0.00253	2.59688
regulation of histone methylation (GO:0031060)	76	9	1.49	6.03	3.8e-05	0.00262	2.5817
macromolecule modification (GO:0043412)	2434	77	47.82	1.61	3.9e-05	0.00267	2.57349
regulation of rRNA processing (GO:2000232)	16	5	0.31	15.91	4.09e-05	0.00279	2.5544
organelle assembly (GO:0070925)	692	31	13.6	2.28	4.12e-05	0.0028	2.55284
multicellular organismal process (GO:0032501)	7328	104	143.97	0.72	4.31e-05	0.00292	2.53462
RNA modification (GO:0009451)	142	12	2.79	4.3	4.58e-05	0.00309	2.51004
positive regulation of mRNA processing (GO:0050685)	44	7	0.86	8.1	5.23e-05	0.00351	2.45469
establishment of localization (GO:0051234)	3730	43	73.28	0.59	5.3e-05	0.00354	2.451
peptidyl-lysine methylation (GO:0018022)	80	9	1.57	5.73	5.49e-05	0.00365	2.43771
DNA methylation involved in embryo development (GO:0043045)	8	4	0.16	25.45	5.95e-05	0.00386	2.41341
regulation of viral genome replication (GO:0045069)	81	9	1.59	5.66	5.99e-05	0.00387	2.41229
regulation of cellular protein metabolic process (GO:0032268)	2346	74	46.09	1.61	5.85e-05	0.00388	2.41117
rRNA base methylation (GO:0070475)	8	4	0.16	25.45	5.95e-05	0.00388	2.41117
RNA phosphodiester bond hydrolysis, endonucleolytic (GO:0090502)	30	6	0.59	10.18	5.9e-05	0.00389	2.41005
changes to DNA methylation involved in embryo development (GO:1901538)	8	4	0.16	25.45	5.95e-05	0.00389	2.41005
chromatin silencing at telomere (GO:0006348)	8	4	0.16	25.45	5.95e-05	0.00391	2.40782
protein alkylation (GO:0008213)	125	11	2.46	4.48	6.74e-05	0.0043	2.36653
negative regulation of DNA metabolic process (GO:0051053)	125	11	2.46	4.48	6.74e-05	0.00432	2.36452
protein methylation (GO:0006479)	125	11	2.46	4.48	6.74e-05	0.00434	2.36251
regulation of protein metabolic process (GO:0051246)	2521	78	49.53	1.57	7.11e-05	0.00452	2.34486
peptidyl-lysine modification (GO:0018205)	254	16	4.99	3.21	7.68e-05	0.00486	2.31336
spliceosomal snRNP assembly (GO:0000387)	32	6	0.63	9.54	8.09e-05	0.0051	2.29243
negative regulation of protein metabolic process (GO:0051248)	1035	40	20.33	1.97	8.48e-05	0.00531	2.27491
regulation of helicase activity (GO:0051095)	9	4	0.18	22.62	8.47e-05	0.00532	2.27409
positive regulation of cell cycle G1/S phase transition (GO:1902808)	48	7	0.94	7.42	8.58e-05	0.00535	2.27165
sister chromatid segregation (GO:0000819)	129	11	2.53	4.34	8.76e-05	0.00544	2.2644
positive regulation of cell cycle phase transition (GO:1901989)	107	10	2.1	4.76	9.05e-05	0.0056	2.25181
negative regulation of cell cycle phase transition (GO:1901988)	204	14	4.01	3.49	9.16e-05	0.00564	2.24872
positive regulation of mRNA splicing, via spliceosome (GO:0048026)	33	6	0.65	9.25	9.41e-05	0.00577	2.23882
positive regulation of mitotic cell cycle phase transition (GO:1901992)	87	9	1.71	5.27	9.94e-05	0.00608	2.2161
mitotic nuclear division (GO:0140014)	155	12	3.05	3.94	0.0001	0.00611	2.21396
regulation of ion transport (GO:0043269)	733	2	14.4	0.14	0.000104	0.00633	2.1986
positive regulation of cell cycle (GO:0045787)	319	18	6.27	2.87	0.000106	0.0064	2.19382
RNA methylation (GO:0001510)	69	8	1.36	5.9	0.000117	0.00706	2.1512
protein localization to chromosome, centromeric region (GO:0071459)	21	5	0.41	12.12	0.000122	0.00733	2.1349
negative regulation of DNA duplex unwinding (GO:1905463)	3	3	0.06	50.9	0.000136	0.00813	2.08991
ion transmembrane transport (GO:0034220)	607	1	11.93	0.08	0.000139	0.00827	2.08249
chromatin silencing (GO:0006342)	71	8	1.39	5.74	0.000141	0.00834	2.07883
gene silencing (GO:0016458)	162	12	3.18	3.77	0.000148	0.00874	2.05849
negative regulation of viral process (GO:0048525)	93	9	1.83	4.93	0.000159	0.00934	2.02965
histone H4 acetylation (GO:0043967)	54	7	1.06	6.6	0.000167	0.0098	2.00877
positive regulation of DNA metabolic process (GO:0051054)	217	14	4.26	3.28	0.000169	0.00984	2.007
nucleobase-containing compound biosynthetic process (GO:0034654)	612	27	12.02	2.25	0.000176	0.0102	1.9914
double-strand break repair via homologous recombination (GO:0000724)	95	9	1.87	4.82	0.000184	0.0107	1.97062
negative regulation of cell cycle process (GO:0010948)	247	15	4.85	3.09	0.000186	0.0108	1.96658
biological_process (GO:0008150)	20658	423	405.87	1.04	0.000189	0.0108	1.96658
positive regulation of G1/S transition of mitotic cell cycle (GO:1900087)	38	6	0.75	8.04	0.000188	0.0108	1.96658
Unclassified (UNCLASSIFIED)	1330	9	26.13	0.34	0.000189	0.0108	1.96658
positive regulation of heterochromatin assembly (GO:0031453)	12	4	0.24	16.97	0.000206	0.0117	1.93181
positive regulation of heterochromatin organization (GO:0120263)	12	4	0.24	16.97	0.000206	0.0117	1.93181
positive regulation of transcription by RNA polymerase I (GO:0045943)	24	5	0.47	10.6	0.00021	0.0119	1.92445
recombinational repair (GO:0000725)	97	9	1.91	4.72	0.000213	0.012	1.92082
nucleosome assembly (GO:0006334)	76	8	1.49	5.36	0.000216	0.0121	1.91721
immune response (GO:0006955)	1691	14	33.22	0.42	0.000217	0.0122	1.91364
negative regulation of cellular protein metabolic process (GO:0032269)	971	37	19.08	1.94	0.000222	0.0124	1.90658
'de novo' IMP biosynthetic process (GO:0006189)	4	3	0.08	38.17	0.000235	0.013	1.88606
cell cycle checkpoint signaling (GO:0000075)	146	11	2.87	3.83	0.000242	0.0133	1.87615
histone ubiquitination (GO:0016574)	40	6	0.79	7.63	0.000241	0.0133	1.87615
regulation of histone H3-K9 methylation (GO:0051570)	25	5	0.49	10.18	0.000249	0.0137	1.86328
regulation of telomere maintenance via telomere lengthening (GO:1904356)	58	7	1.14	6.14	0.00025	0.0137	1.86328
regulation of organelle organization (GO:0033043)	1198	43	23.54	1.83	0.000255	0.0139	1.85699
negative regulation of gene expression (GO:0010629)	919	35	18.06	1.94	0.000263	0.0143	1.84466
positive regulation of chromatin assembly or disassembly (GO:0045799)	13	4	0.26	15.66	0.000265	0.0144	1.84164
regulation of viral life cycle (GO:1903900)	148	11	2.91	3.78	0.00027	0.0146	1.83565
response to stress (GO:0006950)	3231	92	63.48	1.45	0.000273	0.0147	1.83268
blastocyst formation (GO:0001825)	59	7	1.16	6.04	0.000275	0.0147	1.83268
positive regulation of mRNA metabolic process (GO:1903313)	126	10	2.48	4.04	0.000312	0.0167	1.77728
nuclear transport (GO:0051169)	205	13	4.03	3.23	0.000334	0.0177	1.75203
nucleocytoplasmic transport (GO:0006913)	205	13	4.03	3.23	0.000334	0.0178	1.74958
cellular lipid metabolic process (GO:0044255)	857	4	16.84	0.24	0.000341	0.018	1.74473
cleavage involved in rRNA processing (GO:0000469)	27	5	0.53	9.43	0.00034	0.018	1.74473
RNA localization (GO:0006403)	154	11	3.03	3.64	0.000371	0.0195	1.70997
positive regulation of viral genome replication (GO:0045070)	28	5	0.55	9.09	0.000395	0.0207	1.68403
protein localization to kinetochore (GO:0034501)	15	4	0.29	13.57	0.000419	0.0215	1.66756
negative regulation of protein modification process (GO:0031400)	520	23	10.22	2.25	0.000413	0.0216	1.66555
endonucleolytic cleavage involved in rRNA processing (GO:0000478)	15	4	0.29	13.57	0.000419	0.0216	1.66555
endonucleolytic cleavage of tricistronic rRNA transcript (SSU-rRNA, 5.8S rRNA, LSU-rRNA) (GO:0000479)	15	4	0.29	13.57	0.000419	0.0217	1.66354
DNA unwinding involved in DNA replication (GO:0006268)	15	4	0.29	13.57	0.000419	0.0217	1.66354
protein localization to condensed chromosome (GO:1903083)	15	4	0.29	13.57	0.000419	0.0218	1.66154
positive regulation of histone methylation (GO:0031062)	45	6	0.88	6.79	0.000428	0.0218	1.66154
spliceosomal complex assembly (GO:0000245)	45	6	0.88	6.79	0.000428	0.0219	1.65956
positive regulation of transcription by RNA polymerase II (GO:0045944)	1209	42	23.75	1.77	0.000439	0.0223	1.6517
nuclear division (GO:0000280)	299	16	5.87	2.72	0.000441	0.0224	1.64975
negative regulation of cell cycle (GO:0045786)	330	17	6.48	2.62	0.000446	0.0226	1.64589
lipid metabolic process (GO:0006629)	1108	7	21.77	0.32	0.000452	0.0227	1.64397
negative regulation of mitotic cell cycle (GO:0045930)	212	13	4.17	3.12	0.000451	0.0227	1.64397
cell redox homeostasis (GO:0045454)	29	5	0.57	8.78	0.000456	0.0228	1.64207
transcription, DNA-templated (GO:0006351)	303	16	5.95	2.69	0.000506	0.0252	1.5986
nucleic acid-templated transcription (GO:0097659)	304	16	5.97	2.68	0.000523	0.0259	1.5867
positive regulation of DNA-templated transcription, elongation (GO:0032786)	30	5	0.59	8.48	0.000523	0.026	1.58503
mitotic DNA replication initiation (GO:1902975)	6	3	0.12	25.45	0.000547	0.0268	1.57187
regulation of DNA duplex unwinding (GO:1905462)	6	3	0.12	25.45	0.000547	0.0269	1.57025
cell cycle DNA replication initiation (GO:1902292)	6	3	0.12	25.45	0.000547	0.027	1.56864
nuclear cell cycle DNA replication initiation (GO:1902315)	6	3	0.12	25.45	0.000547	0.0271	1.56703
vesicle-mediated transport (GO:0016192)	1314	10	25.82	0.39	0.000597	0.0291	1.53611
neuron differentiation (GO:0030182)	1086	7	21.34	0.33	0.000613	0.0298	1.52578
DNA replication-independent nucleosome organization (GO:0034724)	17	4	0.33	11.98	0.000627	0.0304	1.51713
RNA biosynthetic process (GO:0032774)	310	16	6.09	2.63	0.000639	0.0309	1.51004
response to heat (GO:0009408)	91	8	1.79	4.47	0.000661	0.0319	1.49621
regulation of cell cycle G1/S phase transition (GO:1902806)	140	10	2.75	3.64	0.000678	0.0326	1.48678
anion transport (GO:0006820)	394	0	7.74	< 0.01	0.000694	0.0333	1.47756
positive regulation of telomere maintenance (GO:0032206)	50	6	0.98	6.11	0.000711	0.0339	1.4698
regulation of DNA-templated transcription, elongation (GO:0032784)	50	6	0.98	6.11	0.000711	0.034	1.46852
heterocycle biosynthetic process (GO:0018130)	679	27	13.34	2.02	0.00072	0.0342	1.46597
ribosomal large subunit export from nucleus (GO:0000055)	7	3	0.14	21.81	0.000771	0.0356	1.44855
regulation of heterochromatin assembly (GO:0031445)	18	4	0.35	11.31	0.000755	0.0356	1.44855
rDNA heterochromatin assembly (GO:0000183)	7	3	0.14	21.81	0.000771	0.0357	1.44733
regulation of heterochromatin organization (GO:0120261)	18	4	0.35	11.31	0.000755	0.0358	1.44612
regulation of miRNA mediated inhibition of translation (GO:1905616)	7	3	0.14	21.81	0.000771	0.0359	1.44491
positive regulation of miRNA mediated inhibition of translation (GO:1905618)	7	3	0.14	21.81	0.000771	0.036	1.4437
snRNA modification (GO:0040031)	7	3	0.14	21.81	0.000771	0.0361	1.44249
DNA methylation-dependent heterochromatin assembly (GO:0006346)	7	3	0.14	21.81	0.000771	0.0362	1.44129
protein acylation (GO:0043543)	169	11	3.32	3.31	0.000769	0.0362	1.44129
positive regulation of protein localization to nucleus (GO:1900182)	94	8	1.85	4.33	0.000805	0.0371	1.43063
snRNA metabolic process (GO:0016073)	34	5	0.67	7.49	0.000871	0.04	1.39794
telomere maintenance (GO:0000723)	73	7	1.43	4.88	0.00089	0.0408	1.38934
regulation of protein modification process (GO:0031399)	1561	50	30.67	1.63	0.000906	0.0414	1.383
response to UV (GO:0009411)	146	10	2.87	3.49	0.000917	0.0418	1.37882
regulation of G1/S transition of mitotic cell cycle (GO:2000045)	121	9	2.38	3.79	0.000952	0.0432	1.36452
mitotic cell cycle checkpoint signaling (GO:0007093)	121	9	2.38	3.79	0.000952	0.0433	1.36351
telomere organization (GO:0032200)	74	7	1.45	4.81	0.000958	0.0433	1.36351
negative regulation of mitotic cell cycle phase transition (GO:1901991)	147	10	2.89	3.46	0.000963	0.0434	1.36251
positive regulation of mitotic cell cycle (GO:0045931)	122	9	2.4	3.75	0.00101	0.0452	1.34486
response to bacterium (GO:0009617)	879	5	17.27	0.29	0.00102	0.0456	1.34104
endonucleolytic cleavage in ITS1 to separate SSU-rRNA from 5.8S rRNA and LSU-rRNA from tricistronic rRNA transcript (SSU-rRNA, 5.8S rRNA, LSU-rRNA) (GO:0000447)	8	3	0.16	19.09	0.00104	0.0463	1.33442
IMP biosynthetic process (GO:0006188)	8	3	0.16	19.09	0.00104	0.0464	1.33348
DNA methylation on cytosine (GO:0032776)	8	3	0.16	19.09	0.00104	0.0465	1.33255
regulation of chromatin assembly (GO:0010847)	20	4	0.39	10.18	0.00106	0.0466	1.33161
protein localization to nucleolus (GO:1902570)	8	3	0.16	19.09	0.00104	0.0467	1.33068
purine nucleoside monophosphate biosynthetic process (GO:0009127)	20	4	0.39	10.18	0.00106	0.0467	1.33068
spindle organization (GO:0007051)	149	10	2.93	3.42	0.00106	0.0469	1.32883
purine ribonucleoside monophosphate biosynthetic process (GO:0009168)	20	4	0.39	10.18	0.00106	0.0469	1.32883
tube development (GO:0035295)	958	6	18.82	0.32	0.00108	0.047	1.3279

## Sheet: MEF_N2
Analysis Type:	PANTHER Overrepresentation Test (Released 20210224)
Annotation Version and Release Date:	GO Ontology database DOI: 10.5281/zenodo.4735677 Released 2021-05-01
Analyzed List:	upload_1 (Mus musculus)
Reference List:	Mus musculus (all genes in database)
Test Type:	FISHER
Correction:	FDR
Annotation data GO category	The number of members in the category	The number of memberss in list of identified proteins	The expected value	Fold Enrichment, observed vs expected	raw P-value	FDR	FDR-adjusted p-value, -log10 (MEF_N2)
cellular nitrogen compound metabolic process (GO:0034641)	2808	26	5.87	4.43	2.57e-12	4.06e-08	7.39147
gene expression (GO:0010467)	1974	22	4.13	5.33	9.41e-12	7.42e-08	7.1296
translation (GO:0006412)	301	11	0.63	17.47	3.3e-11	1.74e-07	6.75945
peptide biosynthetic process (GO:0043043)	322	11	0.67	16.33	6.63e-11	2.61e-07	6.58336
RNA processing (GO:0006396)	772	14	1.62	8.67	4e-10	1.26e-06	5.89963
ribonucleoprotein complex biogenesis (GO:0022613)	397	11	0.83	13.24	5.72e-10	1.5e-06	5.82391
nucleic acid metabolic process (GO:0090304)	1754	19	3.67	5.18	7.34e-10	1.65e-06	5.78252
amide biosynthetic process (GO:0043604)	429	11	0.9	12.26	1.26e-09	2.49e-06	5.6038
peptide metabolic process (GO:0006518)	453	11	0.95	11.61	2.2e-09	3.86e-06	5.41341
negative regulation of mRNA splicing, via spliceosome (GO:0048025)	24	5	0.05	99.58	3.63e-09	5.72e-06	5.2426
negative regulation of RNA splicing (GO:0033119)	29	5	0.06	82.41	8.43e-09	1.21e-05	4.91721
negative regulation of mRNA processing (GO:0050686)	32	5	0.07	74.69	1.31e-08	1.73e-05	4.76195
RNA splicing, via transesterification reactions (GO:0000375)	214	8	0.45	17.87	1.76e-08	1.85e-05	4.73283
RNA splicing, via transesterification reactions with bulged adenosine as nucleophile (GO:0000377)	214	8	0.45	17.87	1.76e-08	1.98e-05	4.70333
mRNA splicing, via spliceosome (GO:0000398)	214	8	0.45	17.87	1.76e-08	2.13e-05	4.67162
nucleobase-containing compound metabolic process (GO:0006139)	2174	19	4.55	4.18	2.5e-08	2.46e-05	4.60906
negative regulation of mRNA metabolic process (GO:1903312)	92	6	0.19	31.17	5.38e-08	4.99e-05	4.3019
heterocycle metabolic process (GO:0046483)	2296	19	4.8	3.96	6e-08	5.26e-05	4.27901
organic cyclic compound metabolic process (GO:1901360)	2598	20	5.44	3.68	7.53e-08	6.25e-05	4.20412
cellular aromatic compound metabolic process (GO:0006725)	2378	19	4.97	3.82	1.05e-07	8.27e-05	4.08249
RNA metabolic process (GO:0016070)	1210	14	2.53	5.53	1.11e-07	8.34e-05	4.07883
cellular amide metabolic process (GO:0043603)	683	11	1.43	7.7	1.37e-07	9.79e-05	4.00922
macromolecule metabolic process (GO:0043170)	5357	28	11.21	2.5	1.61e-07	0.00011	3.95861
regulation of nucleobase-containing compound metabolic process (GO:0019219)	3730	23	7.8	2.95	2.8e-07	0.000184	3.73518
cellular nitrogen compound biosynthetic process (GO:0044271)	1106	13	2.31	5.62	2.96e-07	0.000187	3.72816
cellular macromolecule biosynthetic process (GO:0034645)	1154	13	2.41	5.38	4.78e-07	0.000279	3.5544
RNA splicing (GO:0008380)	333	8	0.7	11.48	4.74e-07	0.000287	3.54212
macromolecule biosynthetic process (GO:0009059)	1166	13	2.44	5.33	5.37e-07	0.000302	3.51999
cellular metabolic process (GO:0044237)	6410	30	13.41	2.24	5.75e-07	0.000313	3.50446
regulation of gene expression (GO:0010468)	4579	25	9.58	2.61	6.21e-07	0.000326	3.48678
regulation of mRNA processing (GO:0050684)	144	6	0.3	19.92	6.74e-07	0.000343	3.46471
nitrogen compound metabolic process (GO:0006807)	5748	28	12.03	2.33	7.68e-07	0.000378	3.42251
regulation of RNA splicing (GO:0043484)	152	6	0.32	18.87	9.13e-07	0.000424	3.37263
DNA packaging (GO:0006323)	152	6	0.32	18.87	9.13e-07	0.000436	3.36051
regulation of DNA metabolic process (GO:0051052)	370	8	0.77	10.34	1.03e-06	0.000464	3.33348
cellular protein-containing complex assembly (GO:0034622)	682	10	1.43	7.01	1.28e-06	0.000562	3.25026
organic substance metabolic process (GO:0071704)	7017	31	14.68	2.11	1.32e-06	0.000564	3.24872
ribonucleoprotein complex assembly (GO:0022618)	166	6	0.35	17.28	1.5e-06	0.000606	3.21753
primary metabolic process (GO:0044238)	6288	29	13.15	2.2	1.47e-06	0.000609	3.21538
ribonucleoprotein complex subunit organization (GO:0071826)	173	6	0.36	16.58	1.89e-06	0.000745	3.12784
regulation of RNA metabolic process (GO:0051252)	3487	21	7.29	2.88	1.95e-06	0.000749	3.12552
mRNA processing (GO:0006397)	417	8	0.87	9.17	2.46e-06	0.000903	3.04431
regulation of mRNA metabolic process (GO:1903311)	288	7	0.6	11.62	2.46e-06	0.000923	3.0348
regulation of mRNA splicing, via spliceosome (GO:0048024)	106	5	0.22	22.55	3.45e-06	0.00123	2.91009
chromatin assembly (GO:0031497)	108	5	0.23	22.13	3.76e-06	0.00129	2.88941
DNA conformation change (GO:0071103)	195	6	0.41	14.71	3.7e-06	0.0013	2.88606
rRNA processing (GO:0006364)	202	6	0.42	14.2	4.5e-06	0.00151	2.82102
metabolic process (GO:0008152)	7452	31	15.59	1.99	5.24e-06	0.00172	2.76447
rRNA metabolic process (GO:0016072)	211	6	0.44	13.59	5.74e-06	0.00185	2.73283
negative regulation of nucleobase-containing compound metabolic process (GO:0045934)	1463	13	3.06	4.25	6.55e-06	0.00207	2.68403
chromatin assembly or disassembly (GO:0006333)	125	5	0.26	19.12	7.47e-06	0.00231	2.63639
organonitrogen compound biosynthetic process (GO:1901566)	1082	11	2.26	4.86	1.14e-05	0.00347	2.45967
organic substance biosynthetic process (GO:1901576)	2087	15	4.37	3.44	1.37e-05	0.00408	2.38934
mRNA metabolic process (GO:0016071)	538	8	1.13	7.11	1.54e-05	0.00441	2.35556
cellular macromolecule metabolic process (GO:0044260)	3960	21	8.28	2.53	1.53e-05	0.00446	2.35067
cellular component organization or biogenesis (GO:0071840)	5392	25	11.28	2.22	1.65e-05	0.00457	2.34008
regulation of nitrogen compound metabolic process (GO:0051171)	5387	25	11.27	2.22	1.63e-05	0.00459	2.33819
ribosomal small subunit biogenesis (GO:0042274)	71	4	0.15	26.93	1.81e-05	0.00493	2.30715
biosynthetic process (GO:0009058)	2153	15	4.5	3.33	1.99e-05	0.00531	2.27491
chromosome organization (GO:0051276)	949	10	1.99	5.04	2.27e-05	0.00598	2.2233
nucleosome assembly (GO:0006334)	76	4	0.16	25.16	2.34e-05	0.00605	2.21824
regulation of primary metabolic process (GO:0080090)	5568	25	11.65	2.15	2.71e-05	0.0069	2.16115
ribosome biogenesis (GO:0042254)	284	6	0.59	10.1	2.97e-05	0.00744	2.12843
mRNA splice site selection (GO:0006376)	27	3	0.06	53.11	3.32e-05	0.00819	2.08672
regulation of macromolecule metabolic process (GO:0060255)	5978	26	12.51	2.08	3.5e-05	0.00848	2.0716
cellular biosynthetic process (GO:0044249)	2017	14	4.22	3.32	4.3e-05	0.0101	1.99568
cellular component biogenesis (GO:0044085)	2297	15	4.81	3.12	4.25e-05	0.0102	1.9914
protein-containing complex assembly (GO:0065003)	1033	10	2.16	4.63	4.65e-05	0.0108	1.96658
chromatin organization (GO:0006325)	648	8	1.36	5.9	5.68e-05	0.013	1.88606
regulation of cellular metabolic process (GO:0031323)	5748	25	12.03	2.08	6.04e-05	0.0136	1.86646
regulation of cellular macromolecule biosynthetic process (GO:2000112)	3660	19	7.66	2.48	6.77e-05	0.015	1.82391
regulation of macromolecule biosynthetic process (GO:0010556)	3695	19	7.73	2.46	7.73e-05	0.0169	1.77211
viral translational termination-reinitiation (GO:0075525)	5	2	0.01	> 100	8.89e-05	0.0192	1.7167
ncRNA processing (GO:0034470)	349	6	0.73	8.22	9.12e-05	0.0194	1.7122
chromosome condensation (GO:0030261)	40	3	0.08	35.85	9.91e-05	0.0208	1.68194
nucleosome organization (GO:0034728)	114	4	0.24	16.77	0.000107	0.0222	1.65365
protein-containing complex subunit organization (GO:0043933)	1171	10	2.45	4.08	0.000131	0.0268	1.57187
regulation of metabolic process (GO:0019222)	6451	26	13.5	1.93	0.000133	0.027	1.56864
spliceosomal complex assembly (GO:0000245)	45	3	0.09	31.87	0.000138	0.0275	1.56067
positive regulation of gene expression (GO:0010628)	1184	10	2.48	4.04	0.000143	0.0279	1.5544
negative regulation of DNA metabolic process (GO:0051053)	125	4	0.26	15.3	0.000151	0.0281	1.55129
regulation of transcription, DNA-templated (GO:0006355)	3193	17	6.68	2.54	0.000146	0.0281	1.55129
regulation of cellular biosynthetic process (GO:0031326)	3863	19	8.08	2.35	0.000143	0.0281	1.55129
regulation of RNA biosynthetic process (GO:2001141)	3200	17	6.69	2.54	0.00015	0.0282	1.54975
regulation of nucleic acid-templated transcription (GO:1903506)	3197	17	6.69	2.54	0.000148	0.0282	1.54975
protein-DNA complex assembly (GO:0065004)	130	4	0.27	14.71	0.000175	0.0321	1.49349
ncRNA metabolic process (GO:0034660)	425	6	0.89	6.75	0.000261	0.0474	1.32422

## Sheet: Common GO
	Analysis Type:	PANTHER Overrepresentation Test (Released 20210224)
	Annotation Version and Release Date:	GO Ontology database DOI: 10.5281/zenodo.4735677 Released 2021-05-01
	Analyzed List:	upload_1 (Mus musculus)
	Reference List:	Mus musculus (all genes in database)
	Test Type:	FISHER
	Correction:	FDR
	Annotation data GO category	The number of members in the category	The number of memberss in list of identified proteins	The expected value	Fold Enrichment, observed vs expected	raw P-value	FDR	FDR-adjusted p-value, -log10												FDR-adjusted P-value, -log10	O/E enrichment
1	chromosome organization (GO:0051276)	949	18	1.81	9.93	4.09e-14	6.45e-10	9.19044												9.19044	9.93
2	chromatin organization (GO:0006325)	648	15	1.24	12.12	5.98e-13	4.71e-09	8.32698												8.32698	12.12
3	regulation of nucleobase-containing compound metabolic process (GO:0019219)	3730	25	7.12	3.51	7.19e-10	3.78e-06	5.42251												5.42251	3.51
4	regulation of DNA metabolic process (GO:0051052)	370	10	0.71	14.15	1.87e-09	7.35e-06	5.13371												5.13371	14.15
5	regulation of RNA biosynthetic process (GO:2001141)	3200	22	6.11	3.6	1.05e-08	2.06e-05	4.68613												4.68613	3.6
6	regulation of nucleic acid-templated transcription (GO:1903506)	3197	22	6.11	3.6	1.03e-08	2.32e-05	4.63451												4.63451	3.6
7	regulation of RNA metabolic process (GO:0051252)	3487	23	6.66	3.45	8.34e-09	2.63e-05	4.58004												4.58004	3.45
8	regulation of transcription, DNA-templated (GO:0006355)	3193	22	6.1	3.61	1e-08	2.64e-05	4.5784												4.5784	3.61
9	DNA packaging (GO:0006323)	152	7	0.29	24.11	1.95e-08	3.42e-05	4.46597												4.46597	24.11
10	DNA metabolic process (GO:0006259)	636	11	1.21	9.05	2.41e-08	3.8e-05	4.42022												4.42022	9.05
11	negative regulation of nucleobase-containing compound metabolic process (GO:0045934)	1463	15	2.79	5.37	4.1e-08	5.88e-05	4.23062												4.23062	5.37
12	organelle organization (GO:0006996)	3215	21	6.14	3.42	7.06e-08	9.28e-05	4.03245												4.03245	3.42
13	DNA conformation change (GO:0071103)	195	7	0.37	18.79	1.01e-07	0.000122	3.91364												3.91364	18.79
14	regulation of cellular macromolecule biosynthetic process (GO:2000112)	3660	22	6.99	3.15	1.25e-07	0.000141	3.85078												3.85078	3.15
15	regulation of macromolecule biosynthetic process (GO:0010556)	3695	22	7.06	3.12	1.48e-07	0.000156	3.80688												3.80688	3.12
16	regulation of DNA repair (GO:0006282)	126	6	0.24	24.93	1.81e-07	0.000159	3.7986												3.7986	24.93
17	chromatin assembly or disassembly (GO:0006333)	125	6	0.24	25.13	1.73e-07	0.000161	3.79317												3.79317	25.13
18	regulation of chromatin organization (GO:1902275)	210	7	0.4	17.45	1.64e-07	0.000162	3.79048												3.79048	17.45
19	regulation of nitrogen compound metabolic process (GO:0051171)	5387	26	10.29	2.53	3.1e-07	0.000257	3.59007												3.59007	2.53
20	regulation of cellular biosynthetic process (GO:0031326)	3863	22	7.38	2.98	3.31e-07	0.000261	3.58336												3.58336	2.98
21	regulation of biosynthetic process (GO:0009889)	3941	22	7.53	2.92	4.73e-07	0.000355	3.44977
22	regulation of primary metabolic process (GO:0080090)	5568	26	10.64	2.44	6.19e-07	0.000444	3.35262
23	regulation of double-strand break repair (GO:2000779)	82	5	0.16	31.92	6.48e-07	0.000444	3.35262
24	regulation of histone modification (GO:0031056)	165	6	0.32	19.04	8.34e-07	0.000548	3.26122
25	regulation of cellular metabolic process (GO:0031323)	5748	26	10.98	2.37	1.2e-06	0.000755	3.12205
26	regulation of gene expression (GO:0010468)	4579	23	8.75	2.63	1.45e-06	0.000882	3.05453
27	chromatin assembly (GO:0031497)	108	5	0.21	24.24	2.37e-06	0.00139	2.85699
28	nucleic acid metabolic process (GO:0090304)	1754	14	3.35	4.18	2.69e-06	0.00152	2.81816
29	regulation of macromolecule metabolic process (GO:0060255)	5978	26	11.42	2.28	4.22e-06	0.00215	2.66756
30	regulation of transcription by RNA polymerase II (GO:0006357)	2398	16	4.58	3.49	4.19e-06	0.0022	2.65758
31	cellular response to DNA damage stimulus (GO:0006974)	674	9	1.29	6.99	4.48e-06	0.00221	2.65561
32	regulation of response to DNA damage stimulus (GO:2001020)	219	6	0.42	14.34	4.1e-06	0.00223	2.6517
33	negative regulation of DNA metabolic process (GO:0051053)	125	5	0.24	20.94	4.73e-06	0.00226	2.64589
34	cellular component organization or biogenesis (GO:0071840)	5392	24	10.3	2.33	6.64e-06	0.00308	2.51145
35	cellular nitrogen compound metabolic process (GO:0034641)	2808	17	5.36	3.17	6.88e-06	0.0031	2.50864
36	negative regulation of chromatin organization (GO:1905268)	64	4	0.12	32.72	8.51e-06	0.00373	2.42829
37	regulation of gene expression, epigenetic (GO:0040029)	148	5	0.28	17.69	1.05e-05	0.00446	2.35067
38	cellular macromolecule metabolic process (GO:0044260)	3960	20	7.56	2.64	1.11e-05	0.00461	2.3363
39	negative regulation of nitrogen compound metabolic process (GO:0051172)	2317	15	4.43	3.39	1.37e-05	0.00554	2.25649
40	cellular component organization (GO:0016043)	5199	23	9.93	2.32	1.41e-05	0.00555	2.25571
41	negative regulation of RNA biosynthetic process (GO:1902679)	1249	11	2.39	4.61	1.7e-05	0.00622	2.20621
42	negative regulation of transcription, DNA-templated (GO:0045892)	1244	11	2.38	4.63	1.64e-05	0.00629	2.20135
43	negative regulation of nucleic acid-templated transcription (GO:1903507)	1248	11	2.38	4.61	1.68e-05	0.00632	2.19928
44	negative regulation of cellular biosynthetic process (GO:0031327)	1535	12	2.93	4.09	2.1e-05	0.00691	2.16052
45	positive regulation of nucleobase-containing compound metabolic process (GO:0045935)	1806	13	3.45	3.77	2.07e-05	0.00696	2.15739
46	DNA repair (GO:0006281)	443	7	0.85	8.27	2.06e-05	0.00706	2.1512
47	regulation of metabolic process (GO:0019222)	6451	26	12.32	2.11	2.04e-05	0.00716	2.14509
48	regulation of histone H3-K9 methylation (GO:0051570)	25	3	0.05	62.82	2.04e-05	0.00732	2.13549
49	regulation of double-strand break repair via nonhomologous end joining (GO:2001032)	28	3	0.05	56.09	2.79e-05	0.0088	2.05552
50	negative regulation of biosynthetic process (GO:0009890)	1578	12	3.01	3.98	2.76e-05	0.00889	2.0511
51	negative regulation of cellular metabolic process (GO:0031324)	2478	15	4.73	3.17	3.05e-05	0.00943	2.02549
52	nucleobase-containing compound metabolic process (GO:0006139)	2174	14	4.15	3.37	3.14e-05	0.00953	2.02091
53	chromatin organization involved in negative regulation of transcription (GO:0097549)	91	4	0.17	23.01	3.2e-05	0.00953	2.02091
54	negative regulation of RNA metabolic process (GO:0051253)	1355	11	2.59	4.25	3.59e-05	0.0105	1.97881
55	organic cyclic compound metabolic process (GO:1901360)	2598	15	4.96	3.02	5.31e-05	0.0152	1.81816
56	heterocycle metabolic process (GO:0046483)	2296	14	4.39	3.19	5.75e-05	0.0156	1.80688
57	chromatin organization involved in regulation of transcription (GO:0034401)	106	4	0.2	19.76	5.69e-05	0.0157	1.8041
58	regulation of DNA recombination (GO:0000018)	106	4	0.2	19.76	5.69e-05	0.016	1.79588
59	negative regulation of cellular macromolecule biosynthetic process (GO:2000113)	1462	11	2.79	3.94	7.14e-05	0.0191	1.71897
60	chromosome condensation (GO:0030261)	40	3	0.08	39.26	7.54e-05	0.0198	1.70333
61	negative regulation of macromolecule metabolic process (GO:0010605)	2683	15	5.12	2.93	7.72e-05	0.0199	1.70115
62	negative regulation of macromolecule biosynthetic process (GO:0010558)	1478	11	2.82	3.9	7.88e-05	0.02	1.69897
63	cellular aromatic compound metabolic process (GO:0006725)	2378	14	4.54	3.08	8.44e-05	0.0211	1.67572
64	negative regulation of histone modification (GO:0031057)	47	3	0.09	33.42	0.000119	0.0292	1.53462
65	positive regulation of DNA recombination (GO:0045911)	50	3	0.1	31.41	0.000141	0.0343	1.46471
66	chromatin remodeling (GO:0006338)	143	4	0.27	14.64	0.000175	0.0418	1.37882
67	negative regulation of metabolic process (GO:0009892)	2905	15	5.55	2.7	0.000191	0.0449	1.34775
68	positive regulation of RNA metabolic process (GO:0051254)	1640	11	3.13	3.51	0.000198	0.0458	1.33913
69	regulation of cellular response to stress (GO:0080135)	643	7	1.23	5.7	0.000207	0.0473	1.32514
70	positive regulation of nitrogen compound metabolic process (GO:0051173)	2938	15	5.61	2.67	0.000216	0.0487	1.31247
